# Supplementary material for: Kidney transcriptome response to salinity adaptation in Labeo rohita
Source: Front Physiol. 2022 Oct 13;13:991366. doi: 10.3389/fphys.2022.991366 (PMC9606766; doi:10.3389/fphys.2022.991366)
Supplement: Supplementary file 1 [file DataSheet1.ZIP]

Archive with 9 entries (9 files):
- 2 ppt DEGS.xlsx
- 2 ppt GO enrichment.xlsx
- 4 ppt DEGS.xlsx
- 4 ppt GO enrichment.xlsx
- 6 ppt DEGS.xlsx
- 6 ppt GO enrichment.xlsx
- 8 ppt DEGS.xlsx
- 8 ppt GO enrichment.xlsx
- Supplementary figures.docx
