# Supplementary material for: Kidney transcriptome response to salinity adaptation in Labeo rohita
Source: Front Physiol. 2022 Oct 13;13:991366. doi: 10.3389/fphys.2022.991366 (PMC9606766; doi:10.3389/fphys.2022.991366)
Supplement: Supplementary file 1 [file DataSheet1.ZIP › 2 ppt DEGS.xlsx]

## Sheet: Sheet1
Supplemenatry table 1. A complete list of differentially expressed genes (DEGs) of Labeo rohita kidney transcriptome for 2 ppt salinity treated group with respect to control (DEGs are sorted in ascending order based on the log2 fold change value) (p value < 0.05)
Gene product	Base Mean	Log2 Fold Change	lfcSE	Stat	P value
endonuclease domain containing 1 like protein 14	129.651	-10.29	1.48988	-6.90659	4.96434e-12
tumor D54 like isoform X8	22.5672	-7.76769	1.56126	-4.97528	6.51546e-07
D amino acid oxidase like protein 2	22.5672	-7.76769	1.56126	-4.97528	6.51546e-07
MHC class I alpha chain 8	18.1422	-7.45282	1.58185	-4.71146	2.45946e-06
T cell receptor type 1	14.1598	-7.09526	1.61097	-4.40435	1.06102e-05
GTPase IMAP family member 8 like protein 38	13.2748	-7.00215	1.61974	-4.32301	1.53913e-05
pentraxin fusion like protein 14	13.2748	-7.00215	1.61974	-4.32301	1.53913e-05
butyrophilin subfamily 2 member A2 like protein	12.3898	-6.90262	1.62972	-4.23547	2.28076e-05
nucleoredoxin 1 1	11.9473	-6.85015	1.63524	-4.18908	2.80088e-05
complement C1q subcomponent subunit B like protein 3	11.0623	-6.73912	1.64755	-4.09038	4.30669e-05
CD48 antigen like protein 3	10.6198	-6.68023	1.65445	-4.03774	5.39688e-05
Kunitz and NTR domain containing 2 like protein	10.1773	-6.61883	1.66191	-3.98266	6.81495e-05
integrin alpha L like protein 7	10.1773	-6.61883	1.66191	-3.98266	6.81495e-05
polymeric immunoglobulin receptor like protein 109	10.1773	-6.61883	1.66191	-3.98266	6.81495e-05
bromodomain testis specific like isoform X2 1	10.1773	-6.61883	1.66191	-3.98266	6.81495e-05
fibrillin 1 1	9.73485	-6.5547	1.67002	-3.92491	8.67627e-05
electrogenic sodium bicarbonate cotransporter 1 like isoform X4	9.73485	-6.5547	1.67002	-3.92491	8.67627e-05
sodium and chloride dependent creatine transporter 1 like protein	9.29236	-6.48758	1.67887	-3.86425	0.000111431
putative UDP sugar transporter SLC35A5	8.84987	-6.41719	1.68856	-3.8004	0.000144465
cytochrome P450 2K1 like protein 7	8.84987	-6.41719	1.68856	-3.8004	0.000144465
X6 phosphofructo 2 kinase fructose 2 6 bisphosphatase 4 like isoform X1	8.40737	-6.34319	1.69921	-3.73302	0.000189196
GTPase IMAP family member 8 like protein 131	8.40737	-6.34319	1.69921	-3.73302	0.000189196
poly ADP ribose polymerase 14 like protein 20	7.96488	-6.26519	1.71098	-3.66176	0.000250492
natterin 6	7.96488	-6.26519	1.71098	-3.66176	0.000250492
myofibril bound serine ase 12	7.96488	-6.26519	1.71098	-3.66176	0.000250492
FAST kinase domain containing mitochondrial 2	7.52239	-6.18273	1.72405	-3.58616	0.000335579
interferon induced 44 like protein 38	7.52239	-6.18273	1.72405	-3.58616	0.000335579
HGH1 like protein	7.52239	-6.18273	1.72405	-3.58616	0.000335579
PDZ domain containing 11 isoform X1	7.52239	-6.18273	1.72405	-3.58616	0.000335579
glycosyltransferase family 92 like protein	7.07989	-6.09526	1.73865	-3.50574	0.000455345
dentin sialophospho like protein	7.07989	-6.09526	1.73865	-3.50574	0.000455345
solute carrier family 25 member 45 isoform X1	7.07989	-6.09526	1.73865	-3.50574	0.000455345
hypothetical protein 3463	7.07989	-6.09526	1.73865	-3.50574	0.000455345
MOB kinase activator 2 like isoform X1 3	7.07989	-6.09526	1.73865	-3.50574	0.000455345
manganese dependent ADP ribose CDP alcohol diphosphatase	6.6374	-6.00215	1.75508	-3.41988	0.000626481
epidermal growth factor receptor kinase substrate 8 like isoform X1	6.6374	-6.00215	1.75508	-3.41988	0.000626481
neurobeachin isoform X7	6.6374	-6.00215	1.75508	-3.41988	0.000626481
SPRY domain containing SOCS box 3 like isoform X1	6.61361	-5.99761	1.77521	-3.37853	0.000728747
G2 M phase specific E3 ubiquitin ligase like isoform X1 2	6.19491	-5.90262	1.77368	-3.32789	0.000875051
ribonuclease P subunit p38 like protein	6.19491	-5.90262	1.77368	-3.32789	0.000875051
citron Rho interacting kinase like isoform X1	6.19491	-5.90262	1.77368	-3.32789	0.000875051
sterile alpha motif domain containing 9 like protein 13	6.19491	-5.90262	1.77368	-3.32789	0.000875051
MHC class I alpha 1	5.75241	-5.7957	1.79493	-3.22893	0.00124256
regulation of nuclear pre mRNA domain containing 1B like isoform X1	5.75241	-5.7957	1.79493	-3.22893	0.00124256
multidrug resistance associated 5 1	5.75241	-5.7957	1.79493	-3.22893	0.00124256
RNA exonuclease 4 like protein	5.75241	-5.7957	1.79493	-3.22893	0.00124256
Fanconi anemia group D2	5.75241	-5.7957	1.79493	-3.22893	0.00124256
solute carrier family 13 member 1	90.6301	-5.7187	0.707333	-8.08488	6.22261e-16
small G signaling modulator 1 isoform X1	5.30992	-5.68022	1.81944	-3.12196	0.00179653
hyaluronidase 3 like isoform X1	5.30992	-5.68022	1.81944	-3.12196	0.00179653
collagen alpha 1 VIII chain	5.30992	-5.68022	1.81944	-3.12196	0.00179653
solute carrier family 15 member 2 like protein 1	5.30992	-5.68022	1.81944	-3.12196	0.00179653
sialoadhesin like isoform X1 12	5.30992	-5.68022	1.81944	-3.12196	0.00179653
TELO2 interacting 1 like protein 3	5.30992	-5.68022	1.81944	-3.12196	0.00179653
PH and SEC7 domain containing 3 like isoform X1	4.86743	-5.55469	1.84803	-3.00574	0.00264938
adenosine monophosphate transferase FICD	4.86743	-5.55469	1.84803	-3.00574	0.00264938
la related 1 isoform X1	4.86743	-5.55469	1.84803	-3.00574	0.00264938
ubiquitin conjugating enzyme E2 N	4.86743	-5.55469	1.84803	-3.00574	0.00264938
peroxisome proliferator activated receptor alpha like protein 2	4.86743	-5.55469	1.84803	-3.00574	0.00264938
poly ADP ribose polymerase 14 like protein 12	4.86743	-5.55469	1.84803	-3.00574	0.00264938
androglobin isoform X1	4.86743	-5.55469	1.84803	-3.00574	0.00264938
T box transcription factor TBX21	4.86743	-5.55469	1.84803	-3.00574	0.00264938
receptor type tyrosine phosphatase T isoform X10	4.86743	-5.55469	1.84803	-3.00574	0.00264938
zinc finger HIT domain containing 2 like protein	4.63627	-5.4849	1.87117	-2.93128	0.00337573
PGC 1 and ERR induced regulator in muscle 1 like protein	4.42493	-5.41719	1.88181	-2.87872	0.00399293
THO complex subunit 5 like protein	4.42493	-5.41719	1.88181	-2.87872	0.00399293
protein FAM212A like isoform X1	4.42493	-5.41719	1.88181	-2.87872	0.00399293
WD repeat containing 41	4.42493	-5.41719	1.88181	-2.87872	0.00399293
histone H2A like protein 8	4.42493	-5.41719	1.88181	-2.87872	0.00399293
G2 M phase specific E3 ubiquitin ligase like isoform X4	4.42493	-5.41719	1.88181	-2.87872	0.00399293
charged multivesicular body 4C	4.42493	-5.41719	1.88181	-2.87872	0.00399293
neuromedin U receptor 2 like protein	4.42493	-5.41719	1.88181	-2.87872	0.00399293
centrosomal of 72 kDa like protein	4.42493	-5.41719	1.88181	-2.87872	0.00399293
zinc finger FYVE domain containing 9 like isoform X1 1	4.42493	-5.41719	1.88181	-2.87872	0.00399293
vasorin like protein	4.42493	-5.41719	1.88181	-2.87872	0.00399293
interferon induced 44 like protein 8	4.42493	-5.41719	1.88181	-2.87872	0.00399293
complement factor properdin isoform X1 1	4.42493	-5.41719	1.88181	-2.87872	0.00399293
kelch 29 isoform X1 3	4.42493	-5.41719	1.88181	-2.87872	0.00399293
endonuclease domain containing 1 like protein 10	4.42493	-5.41719	1.88181	-2.87872	0.00399293
dematin like isoform X1 1	4.42493	-5.41719	1.88181	-2.87872	0.00399293
cardiolipin synthase CMP forming	4.42493	-5.41719	1.88181	-2.87872	0.00399293
ribonuclease H1 like isoform X2	4.42493	-5.41719	1.88181	-2.87872	0.00399293
tapasin precursor 2	4.42493	-5.41719	1.88181	-2.87872	0.00399293
E3 ubiquitin ligase RNF13	4.42493	-5.41719	1.88181	-2.87872	0.00399293
LINE 1 type transposase domain containing 1 110	4.42493	-5.41719	1.88181	-2.87872	0.00399293
serine threonine kinase greatwall	4.42493	-5.41719	1.88181	-2.87872	0.00399293
endonuclease domain containing 1 like protein 20	4.42493	-5.41719	1.88181	-2.87872	0.00399293
alpha N acetylgalactosaminide alpha 2 6 sialyltransferase 2 like protein	4.42493	-5.41719	1.88181	-2.87872	0.00399293
G coupled receptor family C group 5 member B like protein 2	4.42493	-5.41719	1.88181	-2.87872	0.00399293
poly ADP ribose polymerase 11 like protein 1	4.42493	-5.41719	1.88181	-2.87872	0.00399293
hypothetical protein 414	3.98244	-5.26519	1.92233	-2.73896	0.00616339
nuclear valosin containing like isoform X1	3.98244	-5.26519	1.92233	-2.73896	0.00616339
RNA binding 40	3.98244	-5.26519	1.92233	-2.73896	0.00616339
transforming growth factor beta 2 like protein	3.98244	-5.26519	1.92233	-2.73896	0.00616339
transcription termination factor mitochondrial	3.98244	-5.26519	1.92233	-2.73896	0.00616339
BRCA1 associated isoform X2	3.98244	-5.26519	1.92233	-2.73896	0.00616339
cytochrome P450 26B1	3.98244	-5.26519	1.92233	-2.73896	0.00616339
serologically defined colon cancer antigen 3 like protein	3.98244	-5.26519	1.92233	-2.73896	0.00616339
solute carrier family 25 member 40	3.98244	-5.26519	1.92233	-2.73896	0.00616339
LRR and PYD domains containing 3 like protein 24	3.98244	-5.26519	1.92233	-2.73896	0.00616339
pseudouridylate synthase 7 like protein 1	3.98244	-5.26519	1.92233	-2.73896	0.00616339
coiled coil domain containing protein 190 like isoform X2	3.98244	-5.26519	1.92233	-2.73896	0.00616339
SOGA3 like isoform X2	3.98244	-5.26519	1.92233	-2.73896	0.00616339
glutathione S transferase alpha 1	3.98244	-5.26519	1.92233	-2.73896	0.00616339
aquaporin 4 like isoform X2	3.98244	-5.26519	1.92233	-2.73896	0.00616339
hypothetical protein 3070	3.98244	-5.26519	1.92233	-2.73896	0.00616339
rhotekin 2 isoform X1	3.98244	-5.26519	1.92233	-2.73896	0.00616339
CD276 antigen like protein 34	3.98244	-5.26519	1.92233	-2.73896	0.00616339
mastermind 2	3.98244	-5.26519	1.92233	-2.73896	0.00616339
T lymphoma invasion and metastasis inducing 1 like protein 2	3.98244	-5.26519	1.92233	-2.73896	0.00616339
DNA primase large subunit	3.97848	-5.26394	1.92399	-2.73595	0.00622004
hypothetical protein 225	3.53995	-5.09526	1.97187	-2.58397	0.009767
polypeptide N acetylgalactosaminyltransferase 12	3.53995	-5.09526	1.97187	-2.58397	0.009767
coiled coil domain containing 17 like protein	3.53995	-5.09526	1.97187	-2.58397	0.009767
coiled coil domain containing 39	3.53995	-5.09526	1.97187	-2.58397	0.009767
putative E3 ubiquitin ligase makorin 2	3.53995	-5.09526	1.97187	-2.58397	0.009767
polyamine modulated factor 1 binding 1 isoform X1	3.53995	-5.09526	1.97187	-2.58397	0.009767
coiled coil domain containing protein 141 like	3.53995	-5.09526	1.97187	-2.58397	0.009767
transmembrane protein 200A like 1	3.53995	-5.09526	1.97187	-2.58397	0.009767
dentin sialophospho like isoform X1	3.53995	-5.09526	1.97187	-2.58397	0.009767
C3a anaphylatoxin chemotactic receptor like protein 12	3.53995	-5.09526	1.97187	-2.58397	0.009767
serine threonine kinase LMTK1 like isoform X1 1	3.53995	-5.09526	1.97187	-2.58397	0.009767
dynein intermediate chain axonemal 1	3.53995	-5.09526	1.97187	-2.58397	0.009767
pleckstrin homology like domain family B member 2 isoform X3	3.53995	-5.09526	1.97187	-2.58397	0.009767
SPARC related modular calcium binding 1 like protein	3.53995	-5.09526	1.97187	-2.58397	0.009767
MBT domain containing 1 like isoform X2	3.53995	-5.09526	1.97187	-2.58397	0.009767
histone H2A like protein 35	3.53995	-5.09526	1.97187	-2.58397	0.009767
IQ motif and SEC7 domain containing 1 like isoform X1 1	3.53995	-5.09526	1.97187	-2.58397	0.009767
CD276 antigen like protein 18	3.53995	-5.09526	1.97187	-2.58397	0.009767
NXPE family member 3 like protein 8	3.53995	-5.09526	1.97187	-2.58397	0.009767
angiopoietin related 1	3.53995	-5.09526	1.97187	-2.58397	0.009767
adiponectin like isoform X2	3.53995	-5.09526	1.97187	-2.58397	0.009767
serine threonine kinase Nek5 like isoform X1 7	3.53995	-5.09526	1.97187	-2.58397	0.009767
RNA polymerase II subunit A C terminal domain phosphatase SSU72	3.53995	-5.09526	1.97187	-2.58397	0.009767
D amino acid oxidase like protein 3	3.53995	-5.09526	1.97187	-2.58397	0.009767
zinc finger BED domain containing 1 like protein 143	3.53995	-5.09526	1.97187	-2.58397	0.009767
interferon induced very large GTPase 1 like protein 93	3.53995	-5.09526	1.97187	-2.58397	0.009767
CMRF35 like molecule 8 4	3.53995	-5.09526	1.97187	-2.58397	0.009767
collagen alpha 6 VI chain like protein 2	3.53995	-5.09526	1.97187	-2.58397	0.009767
peptide chain release factor 1 mitochondrial isoform X2	3.53995	-5.09526	1.97187	-2.58397	0.009767
max binding MNT like protein 1	3.53995	-5.09526	1.97187	-2.58397	0.009767
P2Y purinoceptor 4 like protein	3.53995	-5.09526	1.97187	-2.58397	0.009767
retinoic acid receptor alpha isoform X2	3.53995	-5.09526	1.97187	-2.58397	0.009767
C3a anaphylatoxin chemotactic receptor like protein 40	3.53995	-5.09526	1.97187	-2.58397	0.009767
polymeric immunoglobulin receptor like protein 142	3.53995	-5.09526	1.97187	-2.58397	0.009767
carnitine O palmitoyltransferase liver isoform like protein 7	3.53995	-5.09526	1.97187	-2.58397	0.009767
centrin 3	3.53995	-5.09526	1.97187	-2.58397	0.009767
CREB regulated transcription coactivator 1 like isoform X2	3.09745	-4.90261	2.03396	-2.41038	0.0159358
cysteine mitochondrial	3.09745	-4.90261	2.03396	-2.41038	0.0159358
major histocompatibility complex class I related gene protein like 7	3.09745	-4.90261	2.03396	-2.41038	0.0159358
dolichyl pyrophosphate Man9 c2 alpha 1 3 glucosyltransferase	3.09745	-4.90261	2.03396	-2.41038	0.0159358
ENL isoform X2	3.09745	-4.90261	2.03396	-2.41038	0.0159358
C X C motif chemokine 11 like protein 2	3.09745	-4.90261	2.03396	-2.41038	0.0159358
zinc finger GLIS2 like protein	3.09745	-4.90261	2.03396	-2.41038	0.0159358
juxtaposed with another zinc finger 1	3.09745	-4.90261	2.03396	-2.41038	0.0159358
WSC domain containing 2 1	3.09745	-4.90261	2.03396	-2.41038	0.0159358
TNF receptor associated factor 6	3.09745	-4.90261	2.03396	-2.41038	0.0159358
transcription factor EC like isoform X1 1	3.09745	-4.90261	2.03396	-2.41038	0.0159358
dimethyladenosine transferase mitochondrial	3.09745	-4.90261	2.03396	-2.41038	0.0159358
putative protein C4orf22 like protein	3.09745	-4.90261	2.03396	-2.41038	0.0159358
ras related Rab 19 like protein 4	3.09745	-4.90261	2.03396	-2.41038	0.0159358
carbohydrate sulfotransferase 3 like protein 1	3.09745	-4.90261	2.03396	-2.41038	0.0159358
single pass membrane and coiled coil domain containing 3 like protein 7	3.09745	-4.90261	2.03396	-2.41038	0.0159358
iron sulfur NUBPL like protein	3.09745	-4.90261	2.03396	-2.41038	0.0159358
C3 and PZP like alpha 2 macroglobulin domain containing 8 isoform X2	3.09745	-4.90261	2.03396	-2.41038	0.0159358
transforming growth factor beta receptor type 3 like protein 1	3.09745	-4.90261	2.03396	-2.41038	0.0159358
peroxisome proliferator activated receptor alpha like protein 3	3.09745	-4.90261	2.03396	-2.41038	0.0159358
putative palmitoyltransferase ZDHHC16 isoform X1	3.09745	-4.90261	2.03396	-2.41038	0.0159358
histone lysine N methyltransferase SETDB2 like isoform X1 1	3.09745	-4.90261	2.03396	-2.41038	0.0159358
aldehyde dehydrogenase family 9 member A1 B like protein	3.09745	-4.90261	2.03396	-2.41038	0.0159358
hypothetical protein 3212	3.09745	-4.90261	2.03396	-2.41038	0.0159358
proteasomal ubiquitin receptor ADRM1 isoform X2	3.09745	-4.90261	2.03396	-2.41038	0.0159358
gap junction like protein 3	3.09745	-4.90261	2.03396	-2.41038	0.0159358
lectin like protein 4	3.09745	-4.90261	2.03396	-2.41038	0.0159358
sodium and chloride dependent GABA transporter 2 like isoform X1	3.09745	-4.90261	2.03396	-2.41038	0.0159358
nucleoredoxin 2	3.09745	-4.90261	2.03396	-2.41038	0.0159358
ATP synthase mitochondrial F1 complex assembly factor 2	3.09745	-4.90261	2.03396	-2.41038	0.0159358
heat shock 75 mitochondrial 15	3.09745	-4.90261	2.03396	-2.41038	0.0159358
T cell leukemia translocation altered gene like protein	3.09745	-4.90261	2.03396	-2.41038	0.0159358
hypothetical protein 4282	3.09745	-4.90261	2.03396	-2.41038	0.0159358
tRNA Val	3.09745	-4.90261	2.03396	-2.41038	0.0159358
G2 M phase specific E3 ubiquitin ligase like protein 35	3.08556	-4.89779	2.05643	-2.38169	0.0172333
histone H4 like protein 26	2.87422	-4.79484	2.07205	-2.31406	0.0206647
gamma glutamyltranspeptidase 1 like protein 1	2.65496	-4.68022	2.11382	-2.2141	0.0268216
histone H2B 1 2 like protein	2.65496	-4.68022	2.11382	-2.2141	0.0268216
hypothetical protein 81	2.65496	-4.68022	2.11382	-2.2141	0.0268216
butyrophilin 2 4	2.65496	-4.68022	2.11382	-2.2141	0.0268216
reverse transcriptase 8	2.65496	-4.68022	2.11382	-2.2141	0.0268216
zinc finger BED domain containing 1 like protein 12	2.65496	-4.68022	2.11382	-2.2141	0.0268216
UPF0585 C16orf13 like protein	2.65496	-4.68022	2.11382	-2.2141	0.0268216
X28S ribosomal mitochondrial	2.65496	-4.68022	2.11382	-2.2141	0.0268216
dedicator of cytokinesis 7 like protein	2.65496	-4.68022	2.11382	-2.2141	0.0268216
klotho	2.65496	-4.68022	2.11382	-2.2141	0.0268216
poly 12	2.65496	-4.68022	2.11382	-2.2141	0.0268216
mitochondrial 1	2.65496	-4.68022	2.11382	-2.2141	0.0268216
butyrophilin 2 7	2.65496	-4.68022	2.11382	-2.2141	0.0268216
apolipo L6 like isoform X3	2.65496	-4.68022	2.11382	-2.2141	0.0268216
reverse transcriptase 18	2.65496	-4.68022	2.11382	-2.2141	0.0268216
immunoglobulin superfamily member 3 like protein 1	2.65496	-4.68022	2.11382	-2.2141	0.0268216
histone 1	2.65496	-4.68022	2.11382	-2.2141	0.0268216
acetoacetyl synthetase	2.65496	-4.68022	2.11382	-2.2141	0.0268216
adenosine 3 phospho 5 phosphosulfate transporter 2	2.65496	-4.68022	2.11382	-2.2141	0.0268216
fantom like isoform X2	2.65496	-4.68022	2.11382	-2.2141	0.0268216
cysteine N palmitoyltransferase HHAT 1	2.65496	-4.68022	2.11382	-2.2141	0.0268216
peptidyl prolyl cis trans isomerase E	2.65496	-4.68022	2.11382	-2.2141	0.0268216
centrosomal protein of 112 kDa 1	2.65496	-4.68022	2.11382	-2.2141	0.0268216
TSC22 domain family 1 like isoform X3	2.65496	-4.68022	2.11382	-2.2141	0.0268216
histone deacetylase complex subunit SAP18	2.65496	-4.68022	2.11382	-2.2141	0.0268216
metalloreductase STEAP2	2.65496	-4.68022	2.11382	-2.2141	0.0268216
serine threonine kinase ATR	2.65496	-4.68022	2.11382	-2.2141	0.0268216
hypothetical protein 1464	2.65496	-4.68022	2.11382	-2.2141	0.0268216
tubulin polymerization promoting	2.65496	-4.68022	2.11382	-2.2141	0.0268216
mitochondrial import inner membrane translocase subunit Tim9	2.65496	-4.68022	2.11382	-2.2141	0.0268216
kinesin KIFC3	2.65496	-4.68022	2.11382	-2.2141	0.0268216
B cell CLL lymphoma 7 family member B isoform 1	2.65496	-4.68022	2.11382	-2.2141	0.0268216
apoptosis resistant E3 ubiquitin ligase 1 1	2.65496	-4.68022	2.11382	-2.2141	0.0268216
hypothetical protein 1823	2.65496	-4.68022	2.11382	-2.2141	0.0268216
TRAF3 interacting 1 like protein	2.65496	-4.68022	2.11382	-2.2141	0.0268216
MOB kinase activator 1B 1	2.65496	-4.68022	2.11382	-2.2141	0.0268216
solute carrier family 35 member E4 like isoform X2	2.65496	-4.68022	2.11382	-2.2141	0.0268216
cyclin dependent kinase inhibitor 1B like protein 1	2.65496	-4.68022	2.11382	-2.2141	0.0268216
cyclin H like isoform X1 1	2.65496	-4.68022	2.11382	-2.2141	0.0268216
reverse transcriptase 49	2.65496	-4.68022	2.11382	-2.2141	0.0268216
cocaine and amphetamine regulated transcript like protein 2	2.65496	-4.68022	2.11382	-2.2141	0.0268216
RNA 3 terminal phosphate cyclase 3	2.65496	-4.68022	2.11382	-2.2141	0.0268216
mitochondrial tRNA specific 2 thiouridylase 1	2.65496	-4.68022	2.11382	-2.2141	0.0268216
metabotropic glutamate receptor 7 like protein	2.65496	-4.68022	2.11382	-2.2141	0.0268216
forkhead box J3 like protein 1	2.65496	-4.68022	2.11382	-2.2141	0.0268216
cholesteryl ester transfer 1	2.65496	-4.68022	2.11382	-2.2141	0.0268216
SSUH2 like protein 3	2.65496	-4.68022	2.11382	-2.2141	0.0268216
hypothetical protein 2440	2.65496	-4.68022	2.11382	-2.2141	0.0268216
PCNA interacting partner	2.65496	-4.68022	2.11382	-2.2141	0.0268216
plexin C1 like isoform X1 1	2.65496	-4.68022	2.11382	-2.2141	0.0268216
multidrug resistance associated 9 1	2.65496	-4.68022	2.11382	-2.2141	0.0268216
serine threonine kinase WNK1 like isoform X1 1	2.65496	-4.68022	2.11382	-2.2141	0.0268216
chondroitin sulfate N acetylgalactosaminyltransferase 1	2.65496	-4.68022	2.11382	-2.2141	0.0268216
sphingosine kinase 1 1	2.65496	-4.68022	2.11382	-2.2141	0.0268216
tetratricopeptide repeat 41 like protein	2.65496	-4.68022	2.11382	-2.2141	0.0268216
major facilitator superfamily domain containing 1 isoform X1	2.65496	-4.68022	2.11382	-2.2141	0.0268216
nuclear receptor subfamily 2 group F member 5	2.65496	-4.68022	2.11382	-2.2141	0.0268216
latexin like isoform X2 1	2.65496	-4.68022	2.11382	-2.2141	0.0268216
X40S ribosomal S15a 1	2.65496	-4.68022	2.11382	-2.2141	0.0268216
myeloid differentiation primary response 88	2.65496	-4.68022	2.11382	-2.2141	0.0268216
ribonuclease ZC3H12A like protein 1	2.65496	-4.68022	2.11382	-2.2141	0.0268216
fish egg lectin like protein 7	2.65496	-4.68022	2.11382	-2.2141	0.0268216
collagen alpha 1 XIX chain isoform X1	2.65496	-4.68022	2.11382	-2.2141	0.0268216
FAM46A like protein 3	2.65496	-4.68022	2.11382	-2.2141	0.0268216
fibulin 7 isoform X1	2.65496	-4.68022	2.11382	-2.2141	0.0268216
glycogen synthase kinase 3 beta isoform X2 1	2.65496	-4.68022	2.11382	-2.2141	0.0268216
sodium coupled monocarboxylate transporter 1 like protein 1	2.65496	-4.68022	2.11382	-2.2141	0.0268216
hypothetical protein 3751	2.65496	-4.68022	2.11382	-2.2141	0.0268216
calcitonin gene related peptide type 1 receptor like protein 2	2.65496	-4.68022	2.11382	-2.2141	0.0268216
diphthamide biosynthesis 1	2.65496	-4.68022	2.11382	-2.2141	0.0268216
breast carcinoma amplified sequence 3 1	2.65496	-4.68022	2.11382	-2.2141	0.0268216
alcohol dehydrogenase class 3 like isoform X1 1	2.65496	-4.68022	2.11382	-2.2141	0.0268216
Jumonji isoform X1 1	2.65496	-4.68022	2.11382	-2.2141	0.0268216
FAM84A 1	2.65496	-4.68022	2.11382	-2.2141	0.0268216
P selectin like isoform X2	2.65496	-4.68022	2.11382	-2.2141	0.0268216
stromal interaction molecule 1 like protein 1	2.65496	-4.68022	2.11382	-2.2141	0.0268216
sterile alpha motif domain containing 3 like isoform X1 20	2.65496	-4.68022	2.11382	-2.2141	0.0268216
pleckstrin homology like domain family B member 3	2.65496	-4.68022	2.11382	-2.2141	0.0268216
odd skipped related 2 isoform X2	2.65496	-4.68022	2.11382	-2.2141	0.0268216
galectin 3 like protein 1	2.65496	-4.68022	2.11382	-2.2141	0.0268216
ankyrin repeat and SAM domain containing 1A like protein	2.65496	-4.68022	2.11382	-2.2141	0.0268216
prostaglandin E2 receptor EP1 subtype like protein 2	2.651	-4.67836	2.11732	-2.20957	0.0271353
complement C3 like protein 34	2.43173	-4.55367	2.16428	-2.10401	0.0353775
centrosomal of 55 kDa like protein	2.4238	-4.54958	2.18815	-2.07919	0.0375997
SLAM family member 7 like isoform X1	25.4631	-4.43396	0.912996	-4.8565	1.1948e-06
ras GTPase activating IQGAP1	2.21247	-4.41719	2.22076	-1.98904	0.0466966
phospholipid transporting ATPase ID like protein	2.21247	-4.41719	2.22076	-1.98904	0.0466966
potassium voltage gated channel subfamily V member 2 like protein	2.21247	-4.41719	2.22076	-1.98904	0.0466966
butyrophilin 2 3	2.21247	-4.41719	2.22076	-1.98904	0.0466966
tyrosine kinase JAK1 like protein	2.21247	-4.41719	2.22076	-1.98904	0.0466966
PERQ amino acid rich with GYF domain containing 2 like protein	2.21247	-4.41719	2.22076	-1.98904	0.0466966
structure specific endonuclease subunit slx1 like isoform X1	2.21247	-4.41719	2.22076	-1.98904	0.0466966
X78 kDa glucose regulated 2	2.21247	-4.41719	2.22076	-1.98904	0.0466966
ras related Rab 3D like protein	2.21247	-4.41719	2.22076	-1.98904	0.0466966
complement C1q 2 isoform X2 1	2.21247	-4.41719	2.22076	-1.98904	0.0466966
AP 2 complex subunit mu isoform X2	2.21247	-4.41719	2.22076	-1.98904	0.0466966
ankyrin repeat domain containing 46	2.21247	-4.41719	2.22076	-1.98904	0.0466966
plexin A1 isoform X1 1	2.21247	-4.41719	2.22076	-1.98904	0.0466966
hypothetical protein 994	2.21247	-4.41719	2.22076	-1.98904	0.0466966
four and a half LIM domains 3 like protein	2.21247	-4.41719	2.22076	-1.98904	0.0466966
phosphatidylinositol 4 kinase alpha isoform X1	2.21247	-4.41719	2.22076	-1.98904	0.0466966
ankyrin and armadillo repeat containing	2.21247	-4.41719	2.22076	-1.98904	0.0466966
fucolectin 6 like isoform X2 1	2.21247	-4.41719	2.22076	-1.98904	0.0466966
histone H2B like protein 11	2.21247	-4.41719	2.22076	-1.98904	0.0466966
dachshund like protein 2	2.21247	-4.41719	2.22076	-1.98904	0.0466966
SPRY domain containing 7 1	2.21247	-4.41719	2.22076	-1.98904	0.0466966
putative N acetyltransferase CML1	2.21247	-4.41719	2.22076	-1.98904	0.0466966
progressive ankylosis like protein	2.21247	-4.41719	2.22076	-1.98904	0.0466966
partitioning defective 3 like protein 4	2.21247	-4.41719	2.22076	-1.98904	0.0466966
synuclein like isoform X2	2.21247	-4.41719	2.22076	-1.98904	0.0466966
repressor of yield of DENV	2.21247	-4.41719	2.22076	-1.98904	0.0466966
protein FAM160B1	2.21247	-4.41719	2.22076	-1.98904	0.0466966
tRNA cytidine 32 guanosine 34 2 O methyltransferase	2.21247	-4.41719	2.22076	-1.98904	0.0466966
protocadherin 19 like isoform X2	2.21247	-4.41719	2.22076	-1.98904	0.0466966
GMP reductase 1	2.21247	-4.41719	2.22076	-1.98904	0.0466966
CMP N acetylneuraminate beta 1 4 galactoside alpha 2 3 sialyltransferase like isoform X4	2.21247	-4.41719	2.22076	-1.98904	0.0466966
mixed lineage kinase domain	2.21247	-4.41719	2.22076	-1.98904	0.0466966
twinkle mitochondrial like protein	2.21247	-4.41719	2.22076	-1.98904	0.0466966
SAAL1 isoform X1	2.21247	-4.41719	2.22076	-1.98904	0.0466966
Hook like protein 3	2.21247	-4.41719	2.22076	-1.98904	0.0466966
putative ATP dependent RNA helicase YTHDC2 isoform X1	2.21247	-4.41719	2.22076	-1.98904	0.0466966
tRNA wybutosine synthesizing 2 like protein	2.21247	-4.41719	2.22076	-1.98904	0.0466966
mucin 3A isoform X3	2.21247	-4.41719	2.22076	-1.98904	0.0466966
zonadhesin like protein	2.21247	-4.41719	2.22076	-1.98904	0.0466966
transcription factor SOX 6 isoform X9	2.21247	-4.41719	2.22076	-1.98904	0.0466966
zinc finger MYM type 1 like protein 38	2.21247	-4.41719	2.22076	-1.98904	0.0466966
phosphorylase b kinase regulatory subunit skeletal muscle isoform like isoform X2 1	2.21247	-4.41719	2.22076	-1.98904	0.0466966
hypothetical protein 2113	2.21247	-4.41719	2.22076	-1.98904	0.0466966
granzyme 1 10	2.21247	-4.41719	2.22076	-1.98904	0.0466966
hyaluronidase 3 like isoform X1 1	2.21247	-4.41719	2.22076	-1.98904	0.0466966
hypothetical protein 2429	2.21247	-4.41719	2.22076	-1.98904	0.0466966
erythroid differentiation related factor 1	2.21247	-4.41719	2.22076	-1.98904	0.0466966
integrin alpha FG GAP repeat containing 2	2.21247	-4.41719	2.22076	-1.98904	0.0466966
coagulation factor VII like protein	2.21247	-4.41719	2.22076	-1.98904	0.0466966
LRR and PYD domains containing 3 like protein 38	2.21247	-4.41719	2.22076	-1.98904	0.0466966
hypothetical protein 3014	2.21247	-4.41719	2.22076	-1.98904	0.0466966
hypothetical protein 3087	2.21247	-4.41719	2.22076	-1.98904	0.0466966
bone morphogenetic 1 like protein	2.21247	-4.41719	2.22076	-1.98904	0.0466966
polymeric immunoglobulin receptor like protein 82	2.21247	-4.41719	2.22076	-1.98904	0.0466966
rap guanine nucleotide exchange factor 6 like protein	2.21247	-4.41719	2.22076	-1.98904	0.0466966
MHC class II alpha 2	2.21247	-4.41719	2.22076	-1.98904	0.0466966
GTPase IMAP family member 8 like protein 156	2.21247	-4.41719	2.22076	-1.98904	0.0466966
integrin alpha 3	2.21247	-4.41719	2.22076	-1.98904	0.0466966
enkurin	2.21247	-4.41719	2.22076	-1.98904	0.0466966
major histocompatibility complex class I related protein 12	2.21247	-4.41719	2.22076	-1.98904	0.0466966
X60 kDa lysophospholipase like isoform X4 2	2.21247	-4.41719	2.22076	-1.98904	0.0466966
sphingosine 1 phosphate phosphatase 1	2.21247	-4.41719	2.22076	-1.98904	0.0466966
ovarian cancer G coupled receptor 1 like protein 1	2.21247	-4.41719	2.22076	-1.98904	0.0466966
inactive serine protease PAMR1 like protein 3	2.21247	-4.41719	2.22076	-1.98904	0.0466966
exocyst complex component 7 isoform X6	2.21247	-4.41719	2.22076	-1.98904	0.0466966
N acyl aromatic L amino acid amidohydrolase carboxylate forming B like protein 2	2.21247	-4.41719	2.22076	-1.98904	0.0466966
helicase mov 10 5	2.21247	-4.41719	2.22076	-1.98904	0.0466966
centriolar coiled coil protein of 110 kDa	2.21247	-4.41719	2.22076	-1.98904	0.0466966
cyclin dependent kinase 12 like isoform X1 1	2.21247	-4.41719	2.22076	-1.98904	0.0466966
arginine serine rich coiled coil 2 like isoform X3	2.21247	-4.41719	2.22076	-1.98904	0.0466966
NDRG2	2.21247	-4.41719	2.22076	-1.98904	0.0466966
serine threonine phosphatase 2A 56 kDa regulatory subunit gamma isoform isoform X1 1	2.21247	-4.41719	2.22076	-1.98904	0.0466966
MAPK MAK MRK overlapping kinase isoform X2 1	2.21247	-4.41719	2.22076	-1.98904	0.0466966
very long chain enoyl reductase isoform X1 1	2.21247	-4.41719	2.22076	-1.98904	0.0466966
electrogenic sodium bicarbonate cotransporter 1 like isoform X3	2.21247	-4.41719	2.22076	-1.98904	0.0466966
GRB2 related adapter like protein 4	2.21247	-4.41719	2.22076	-1.98904	0.0466966
cytochrome P450 1A1 like protein	22.3656	-4.23757	0.929421	-4.55936	5.13094e-06
phosphatidate phosphatase LPIN1 like isoform X2	32.6635	-4.19692	0.780908	-5.37441	7.68319e-08
calcium calmodulin dependent kinase type II subunit gamma isoform X7	10.2978	-4.11203	1.29593	-3.17303	0.00150859
zinc finger protein 708 like isoform X1	9.41285	-3.97453	1.31513	-3.02215	0.00250984
calcium calmodulin dependent kinase type 1D like isoform X2	8.97035	-3.90052	1.32599	-2.94159	0.00326536
tetratricopeptide repeat 5 like protein	4.26195	-3.8236	1.87477	-2.0395	0.0413999
FAS associated factor 1 1	8.52786	-3.82252	1.33786	-2.8572	0.00427397
ORM1 2	8.52786	-3.82252	1.33786	-2.8572	0.00427397
inositol polyphosphate multikinase like protein	16.6132	-3.78188	0.974418	-3.88117	0.000103956
egl nine like protein	32.3415	-3.74006	0.723368	-5.17035	2.33661e-07
phosphoglucomutase 5	8.08537	-3.74006	1.35086	-2.76864	0.00562909
hypothetical protein 1949	15.7282	-3.69699	0.983946	-3.75731	0.000171748
cbp p300 interacting transactivator 2 like protein	46.7422	-3.68235	0.618032	-5.95818	2.55055e-09
heme oxygenase 2 like protein	7.64287	-3.65259	1.3652	-2.6755	0.00746171
succinate hydroxymethylglutarate transferase isoform X1	7.64287	-3.65259	1.3652	-2.6755	0.00746171
tetraspanin 31	7.64287	-3.65259	1.3652	-2.6755	0.00746171
pyridine nucleotide disulfide oxidoreductase domain containing 1	7.64287	-3.65259	1.3652	-2.6755	0.00746171
sodium and chloride dependent GABA transporter 2 like protein 6	103.46	-3.60013	0.463694	-7.76401	8.22836e-15
dedicator of cytokinesis 9 isoform X3	7.20038	-3.55948	1.38107	-2.57733	0.00995671
retinol dehydrogenase 13 like protein	7.20038	-3.55948	1.38107	-2.57733	0.00995671
integral membrane 2C like isoform X1	7.20038	-3.55948	1.38107	-2.57733	0.00995671
HP 25 like protein	13.9583	-3.51058	1.00621	-3.48891	0.000484992
store operated calcium entry associated regulatory factor like isoform X1 1	6.97715	-3.51019	1.38983	-2.52563	0.0115491
type II iodothyronine deiodinase	20.2737	-3.45995	0.844513	-4.09698	4.18578e-05
succinate dehydrogenase assembly factor mitochondrial	13.5158	-3.45995	1.01258	-3.41696	0.00063325
putative carboxypeptidase X1	6.75789	-3.45995	1.39876	-2.47358	0.0133767
complement C3 like protein 23	6.75789	-3.45995	1.39876	-2.47358	0.0133767
X2 oxoglutarate and iron dependent oxygenase domain containing 3	6.75789	-3.45995	1.39876	-2.47358	0.0133767
mitochondrial import inner membrane translocase subunit TIM14	6.31539	-3.35303	1.4186	-2.36363	0.018097
guanylate binding 1 like protein 9	6.31539	-3.35303	1.4186	-2.36363	0.018097
protein FAM192A isoform X1	6.31539	-3.35303	1.4186	-2.36363	0.018097
cancer related nucleoside triphosphatase	6.31539	-3.35303	1.4186	-2.36363	0.018097
centriolar coiled coil protein of 110 kDa 1	6.31539	-3.35303	1.4186	-2.36363	0.018097
matrix metallo ase 20 like protein	6.31539	-3.35303	1.4186	-2.36363	0.018097
receptor type tyrosine phosphatase eta like protein 7	6.31539	-3.35303	1.4186	-2.36363	0.018097
carbonic anhydrase mitochondrial like isoform X1	17.6187	-3.23756	0.868362	-3.72835	0.000192737
zinc finger and BTB domain containing 40 like protein	5.8729	-3.23755	1.44083	-2.247	0.0246401
leucine rich repeat serine threonine kinase 2 like protein	5.8729	-3.23755	1.44083	-2.247	0.0246401
poly ADP ribose polymerase 14 like protein 5	5.8729	-3.23755	1.44083	-2.247	0.0246401
UDP N acetylglucosamine transporter like protein 1	5.8729	-3.23755	1.44083	-2.247	0.0246401
mitochondrial ribonuclease P 3 isoform X1	5.8729	-3.23755	1.44083	-2.247	0.0246401
thiamine transporter 2 like protein	5.8729	-3.23755	1.44083	-2.247	0.0246401
cytochrome c oxidase subunit mitochondrial like protein 5	5.64967	-3.17568	1.45341	-2.18498	0.0288904
CD97 antigen like isoform X1	22.1641	-3.14445	0.775525	-4.0546	5.02194e-05
zinc finger protein 711 isoform X1	10.8608	-3.11202	1.06027	-2.93513	0.00333412
PAXIP1 associated glutamate rich 1	10.8608	-3.11202	1.06027	-2.93513	0.00333412
ecto NOX disulfide thiol exchanger 2 isoform X1	5.43041	-3.11202	1.46634	-2.1223	0.0338122
double strand break repair MRE11A 2	5.43041	-3.11202	1.46634	-2.1223	0.0338122
angio associated migratory cell	5.43041	-3.11202	1.46634	-2.1223	0.0338122
N lysine methyltransferase SMYD2 A	5.43041	-3.11202	1.46634	-2.1223	0.0338122
transcription elongation factor A N terminal and central domain containing 2	5.43041	-3.11202	1.46634	-2.1223	0.0338122
hexosaminidase D like isoform X1	5.43041	-3.11202	1.46634	-2.1223	0.0338122
electrogenic sodium bicarbonate cotransporter 1 like isoform X6 1	26.7095	-3.08555	0.711249	-4.33822	1.43643e-05
liprin beta 1 like isoform X1	10.4183	-3.04491	1.07027	-2.845	0.00444115
gamma aminobutyric acid receptor associated like 1	139.541	-3.03213	0.404268	-7.50029	6.36776e-14
histone H2B like protein 9	9.97583	-2.97452	1.08103	-2.75155	0.00593143
exportin 4	9.97583	-2.97452	1.08103	-2.75155	0.00593143
angiopoietin related 3 like protein 1	4.98791	-2.97451	1.49569	-1.98872	0.0467322
Apolipoprotein B 100 like protein 1	4.98791	-2.97451	1.49569	-1.98872	0.0467322
CBFA2T3 like isoform X2	4.98791	-2.97451	1.49569	-1.98872	0.0467322
nurim	4.98791	-2.97451	1.49569	-1.98872	0.0467322
CD276 antigen like protein 36	4.98791	-2.97451	1.49569	-1.98872	0.0467322
type II iodothyronine deiodinase 1	28.6	-2.90052	0.67572	-4.29249	1.76681e-05
neuroblast differentiation associated AHNAK	19.0667	-2.90052	0.801054	-3.62088	0.000293603
complement component C7 like protein	9.53334	-2.90052	1.09267	-2.65453	0.00794194
GTPase IMAP family member 8 like protein 66	9.29425	-2.85936	1.10849	-2.57951	0.00989416
cathepsin S like protein 6	18.1817	-2.82252	0.80975	-3.48566	0.000490921
sprouty EVH1 domain containing 2 isoform X1	9.09084	-2.82251	1.10528	-2.55367	0.0106595
CD276 antigen like protein 8	6.5949	-2.76936	1.27811	-2.16676	0.0302529
perforin 1 like protein 2	131.053	-2.75692	0.402249	-6.85376	7.19327e-12
somatostatin receptor type 5 like protein 4	17.2967	-2.74005	0.819228	-3.34468	0.000823783
rho guanine nucleotide exchange factor 28 like isoform X1 1	8.64835	-2.74005	1.119	-2.44866	0.0143388
AKT interacting isoform X1	8.64835	-2.74005	1.119	-2.44866	0.0143388
serine incorporator 1 like protein	8.64835	-2.74005	1.119	-2.44866	0.0143388
egl nine like protein 1	232.178	-2.73058	0.356207	-7.66572	1.77835e-14
F box only 44 like isoform X1	12.7513	-2.71148	0.934171	-2.90255	0.00370133
lectin like protein 1	41.9143	-2.68821	0.569053	-4.72401	2.31234e-06
zinc finger protein 516 like isoform X1	8.20189	-2.65467	1.14522	-2.31805	0.0204466
prospero homeobox 1 like protein 2	20.5146	-2.65259	0.75366	-3.51961	0.000432186
X39S ribosomal mitochondrial 10	8.20586	-2.65259	1.13399	-2.33916	0.019327
transmembrane protease serine 11B 1	8.20586	-2.65259	1.13399	-2.33916	0.019327
fatty acid desaturase 2 1	8.20586	-2.65259	1.13399	-2.33916	0.019327
cell adhesion molecule 4 like isoform X2	8.20586	-2.65259	1.13399	-2.33916	0.019327
four and a half LIM domains 3 like protein 1	8.20586	-2.65259	1.13399	-2.33916	0.019327
alanine aminotransferase 2 like protein	24.1751	-2.62221	0.701278	-3.7392	0.00018461
nuclear envelope integral membrane 1 like protein	15.9692	-2.60678	0.835162	-3.12129	0.0018006
two pore calcium channel 1 like isoform X1	11.8663	-2.59119	0.951119	-2.72435	0.00644273
hypothetical protein 963	7.76336	-2.55948	1.15028	-2.22509	0.0260749
hypothetical protein 1366	7.76336	-2.55948	1.15028	-2.22509	0.0260749
proline rich 5 like protein	7.76336	-2.55948	1.15028	-2.22509	0.0260749
E3 ubiquitin ligase CHIP 1	7.76336	-2.55948	1.15028	-2.22509	0.0260749
butyrophilin 2 16	7.76336	-2.55948	1.15028	-2.22509	0.0260749
MAGUK p55 subfamily member 6 like isoform X2	11.4238	-2.52706	0.960445	-2.63113	0.00851014
GTPase IMAP family member 8 like protein 147	15.0842	-2.51057	0.847142	-2.96357	0.00304088
docosahexaenoic acid omega hydroxylase CYP4F3 like protein	15.0842	-2.51057	0.847142	-2.96357	0.00304088
myoglobin 3	32.9439	-2.45994	0.609571	-4.03553	5.44799e-05
headcase like protein	18.3022	-2.45994	0.774856	-3.17471	0.00149988
ras related Rab 14 like protein	14.6417	-2.45994	0.853605	-2.88183	0.00395376
arrestin domain containing 3 1	14.6417	-2.45994	0.853605	-2.88183	0.00395376
hypothetical protein 4069	10.9813	-2.45994	0.970419	-2.53492	0.0112471
hepatitis A virus cellular receptor 1 like protein	7.32087	-2.45994	1.16841	-2.10538	0.0352584
ubiquitin conjugating enzyme E2 G1 like protein	7.32087	-2.45994	1.16841	-2.10538	0.0352584
myc box dependent interacting 1 like isoform X2	7.32087	-2.45994	1.16841	-2.10538	0.0352584
integrin alpha 6 like protein	7.32087	-2.45994	1.16841	-2.10538	0.0352584
C C chemokine receptor type 6 like protein	7.32087	-2.45994	1.16841	-2.10538	0.0352584
mothers against decapentaplegic like protein 8	7.32087	-2.45994	1.16841	-2.10538	0.0352584
calcium dependent secretion activator 2 isoform X6	7.32087	-2.45994	1.16841	-2.10538	0.0352584
UDP glucuronosyltransferase 2A1 like isoform X2 3	7.32087	-2.45994	1.16841	-2.10538	0.0352584
solute carrier family 25 member 43	7.32087	-2.45994	1.16841	-2.10538	0.0352584
pyruvate mitochondrial like protein 1	14.1992	-2.40747	0.860418	-2.79803	0.00514158
DNA directed RNA polymerase III subunit RPC1 isoform X1	14.1992	-2.40747	0.860418	-2.79803	0.00514158
integrin alpha M like protein 1	10.5388	-2.38955	0.981116	-2.43554	0.0148695
kelch 11	17.4172	-2.37505	0.784651	-3.02689	0.00247085
growth hormone receptor like protein	38.0523	-2.36308	0.572146	-4.1302	3.62445e-05
dynein heavy chain axonemal 16	6.87441	-2.3553	1.20164	-1.96007	0.0499874
dnaJ like protein 45	13.7528	-2.35422	0.871898	-2.70011	0.00693173
carboxypeptidase B	13.7568	-2.35302	0.867613	-2.71207	0.0066865
peroxisome proliferator activated receptor alpha like protein 1	6.87838	-2.35302	1.18852	-1.9798	0.0477265
potassium voltage gated channel subfamily V member 2 like protein 1	6.87838	-2.35302	1.18852	-1.9798	0.0477265
centromere J like isoform X2	6.87838	-2.35302	1.18852	-1.9798	0.0477265
protein FAM196B like	6.87838	-2.35302	1.18852	-1.9798	0.0477265
metaxin 1 like protein	6.87838	-2.35302	1.18852	-1.9798	0.0477265
M phase phospho 8 like isoform X1	6.87838	-2.35302	1.18852	-1.9798	0.0477265
splicing regulatory glutamine lysine rich 1 isoform X5	6.87838	-2.35302	1.18852	-1.9798	0.0477265
lysosomal thioesterase PPT2	6.87838	-2.35302	1.18852	-1.9798	0.0477265
histone H2A like protein 36	13.5097	-2.32219	0.884412	-2.62569	0.00864738
hypothetical protein 687	10.0963	-2.31555	0.99262	-2.33277	0.0196605
heterogeneous nuclear ribonucleo L like protein	16.0897	-2.23755	0.801103	-2.79308	0.00522086
ral guanine nucleotide dissociation stimulator like 1 isoform X1	12.8718	-2.23755	0.883287	-2.5332	0.0113025
sorting nexin 6	12.8718	-2.23755	0.883287	-2.5332	0.0113025
intraflagellar transport 80 like protein	9.65382	-2.23755	1.00503	-2.22635	0.0259908
zinc finger and BTB domain containing 17 like isoform X2	15.6472	-2.18864	0.807128	-2.71163	0.00669526
arachidonate 5 lipoxygenase like isoform X1 1	58.4859	-2.15954	0.484962	-4.45302	8.46719e-06
sortilin	33.8308	-2.15812	0.589069	-3.66361	0.000248686
coiled coil domain containing protein 173	9.21133	-2.15508	1.01846	-2.11602	0.0343432
A kinase anchor 17A	9.21133	-2.15508	1.01846	-2.11602	0.0343432
plectin like isoform X7	9.21133	-2.15508	1.01846	-2.11602	0.0343432
endophilin A3 like isoform X1	9.21133	-2.15508	1.01846	-2.11602	0.0343432
retinol dehydrogenase 10 1	9.21133	-2.15508	1.01846	-2.11602	0.0343432
tetratricopeptide repeat 14 isoform X1	27.1915	-2.12651	0.638037	-3.3329	0.000859448
lower subunit like protein	11.9749	-2.11607	0.949563	-2.22847	0.0258491
putative UDP sugar transporter SLC35A4	11.9868	-2.11201	0.900957	-2.34419	0.0190685
NLRC5 isoform X1	161.379	-2.10714	0.370451	-5.68805	1.28498e-08
uridine cytidine kinase like 1 isoform X2	10.3758	-2.09387	0.960764	-2.17937	0.0293039
interleukin 6 receptor subunit beta like protein 2	14.7622	-2.08554	0.820122	-2.54297	0.0109916
mitochondrial pyruvate carrier 2 like protein	14.7622	-2.08554	0.820122	-2.54297	0.0109916
Mitochondrial 28S ribosomal S28	17.5377	-2.06762	0.760369	-2.71923	0.00654338
SERTA domain containing 2	8.76884	-2.06762	1.03289	-2.00178	0.0453082
gamma glutamyltranspeptidase 1 like protein 25	8.76884	-2.06762	1.03289	-2.00178	0.0453082
translin associated X	8.76884	-2.06762	1.03289	-2.00178	0.0453082
bystin	20.3131	-2.05468	0.71403	-2.87758	0.00400736
cytosolic phospholipase A2 gamma like protein 14	34.6329	-2.0449	0.577584	-3.54044	0.000399465
C C chemokine receptor type 9 like protein	11.5443	-2.0449	0.91067	-2.24549	0.0247368
kelch domain containing 4	11.5443	-2.0449	0.91067	-2.24549	0.0247368
transcription factor NF E2 45 kDa subunit like protein	11.5443	-2.0449	0.91067	-2.24549	0.0247368
cytoplasmic phosphatidylinositol transfer 1 like protein 2	41.7788	-2.044	0.548561	-3.72611	0.000194454
sideroflexin 1	25.864	-2.03725	0.646198	-3.15267	0.00161787
ubiquitin carboxyl terminal hydrolase 48 like protein	14.3197	-2.03109	0.827143	-2.45555	0.0140668
stathmin like protein	9.93333	-2.01587	0.973	-2.07181	0.0382829
heparin cofactor 2	28.197	-2.00308	0.622895	-3.21576	0.00130101
egl nine like protein 3	36.5233	-1.99654	0.564313	-3.538	0.000403176
choline kinase alpha like isoform X1	42.0742	-1.99362	0.536074	-3.71893	0.000200071
putative serine carboxypeptidase CPVL	19.4281	-1.97451	0.722696	-2.73214	0.00629236
lectin like protein	19.4281	-1.97451	0.722696	-2.73214	0.00629236
tetratricopeptide repeat 22	16.6527	-1.97451	0.771334	-2.55986	0.0104713
digestive organ expansion factor like protein	16.6527	-1.97451	0.771334	-2.55986	0.0104713
flocculation FLO11 like isoform X1	13.8772	-1.97451	0.834554	-2.36595	0.0179841
sodium glucose cotransporter 5	11.1018	-1.97451	0.921051	-2.14375	0.0320525
seleno N	11.1018	-1.97451	0.921051	-2.14375	0.0320525
methylenetetrahydrofolate reductase	11.1018	-1.97451	0.921051	-2.14375	0.0320525
dihydrolipoyl mitochondrial 1	11.1018	-1.97451	0.921051	-2.14375	0.0320525
nuclear receptor subfamily 2 group F member 5 1	11.1018	-1.97451	0.921051	-2.14375	0.0320525
sodium potassium transporting ATPase subunit alpha 1 3	43.9647	-1.95636	0.526519	-3.71565	0.000202681
chloride channel 2 isoform X4	71.2767	-1.95214	0.450281	-4.33538	1.45509e-05
diamine acetyltransferase 1 like protein 3	59.7324	-1.93462	0.474801	-4.07458	4.60978e-05
TP53 regulating kinase	16.2102	-1.9256	0.77721	-2.47758	0.0132277
tRNA Tyr	26.8695	-1.91561	0.630684	-3.03736	0.0023866
phytanoyl dioxygenase domain containing 1 isoform X2	13.4347	-1.91561	0.84239	-2.27402	0.0229646
LLP like protein	13.4347	-1.91561	0.84239	-2.27402	0.0229646
kunitz type protease inhibitor 2 like protein 1	24.094	-1.90892	0.658321	-2.89968	0.00373542
ribosomal RNA small subunit methyltransferase NEP1	10.6593	-1.90051	0.932178	-2.03878	0.0414718
thymidine kinase mitochondrial like isoform X2	10.6593	-1.90051	0.932178	-2.03878	0.0414718
long chain fatty acid ligase 1 like protein	18.5432	-1.88962	0.732089	-2.58113	0.00984767
erlin 2 like isoform X1	409.84	-1.88622	0.320292	-5.88908	3.88355e-09
chloride channel CLIC 1 isoform X2	11.8198	-1.87677	0.89772	-2.0906	0.0365641
metalloreductase STEAP4 1	55.187	-1.87497	0.485247	-3.86395	0.000111568
E3 ubiquitin protein ligase RNF213 beta like protein	36.6438	-1.86759	0.558666	-3.34295	0.000828921
Krueppel like factor 1	25.9845	-1.85421	0.636272	-2.91419	0.00356618
G patch domain containing 2 like isoform X1	12.9923	-1.85421	0.850691	-2.17965	0.0292831
SWI SNF related matrix associated actin dependent regulator 6	12.9923	-1.85421	0.850691	-2.17965	0.0292831
ATP dependent 6 platelet type like isoform X3	28.3175	-1.837	0.614455	-2.98965	0.002793
nuclear receptor subfamily 1 group I member 2 like isoform X1	15.3212	-1.82343	0.792539	-2.30074	0.0214063
perforin 1 like protein 9	15.3252	-1.8225	0.789851	-2.3074	0.0210324
zinc finger protein 711 like	15.3252	-1.8225	0.789851	-2.3074	0.0210324
ras related Rab 5A 2	15.3252	-1.8225	0.789851	-2.3074	0.0210324
cathepsin K like protein	27.875	-1.80786	0.617004	-2.93006	0.00338898
tyrosine sulfotransferase 1 like protein	30.2079	-1.79554	0.597678	-3.00419	0.00266293
NADH dehydrogenase ubiquinone flavo mitochondrial	12.5498	-1.79008	0.859502	-2.0827	0.0372788
histone H3 55	12.5498	-1.79008	0.859502	-2.0827	0.0372788
fatty acid amide hydrolase 1	19.9911	-1.78186	0.703922	-2.53133	0.011363
zinc finger CCHC domain containing 8 like protein	19.9911	-1.78186	0.703922	-2.53133	0.011363
F box only 25 like isoform X1	34.8619	-1.7773	0.572967	-3.10192	0.0019227
MHC class II beta 2	84.6304	-1.77457	0.424937	-4.17607	2.96583e-05
oxygen dependent coproporphyrinogen III mitochondrial like protein	164.152	-1.77309	0.36452	-4.86417	1.14937e-06
intercellular adhesion molecule 1 like protein 2	14.8827	-1.76806	0.796666	-2.21932	0.026465
U4 tri snRNP associated 2	14.8827	-1.76806	0.796666	-2.21932	0.026465
GRB2 associated binding 3 like isoform X1	14.8827	-1.76806	0.796666	-2.21932	0.026465
interferon induced GTP binding Mx3 like protein 4	14.8827	-1.76806	0.796666	-2.21932	0.026465
sacsin like protein 9	14.8827	-1.76806	0.796666	-2.21932	0.026465
deleted in autism 1 like protein	34.4313	-1.75211	0.567396	-3.08799	0.00201513
cytokine inducible SH2 containing like protein 1	26.99	-1.74774	0.622326	-2.80839	0.00497897
anoctamin 10 like protein	12.1073	-1.72297	0.868873	-1.98299	0.0473685
rho related GTP binding 1	14.4402	-1.71147	0.803846	-2.1291	0.0332457
DNA methyltransferase	14.4402	-1.71147	0.803846	-2.1291	0.0332457
ESF1 like protein	14.4402	-1.71147	0.803846	-2.1291	0.0332457
D aspartate oxidase	93.6402	-1.70702	0.412444	-4.1388	3.49124e-05
butyrophilin subfamily 1 member A1 like protein	16.7732	-1.7032	0.75348	-2.26045	0.0237933
plasminogen activator inhibitor 1 RNA binding like isoform X2 1	16.7732	-1.7032	0.75348	-2.26045	0.0237933
cytotoxic and regulatory T cell molecule like protein	16.7732	-1.7032	0.75348	-2.26045	0.0237933
tyrosine phosphatase non receptor type 4 like protein	19.1061	-1.69697	0.713083	-2.37977	0.0173235
antimicrobial peptide NK lysin like protein 12	38.2123	-1.69697	0.544438	-3.11693	0.00182748
lon protease like protein	23.772	-1.6882	0.65186	-2.58982	0.00960259
myotubularin related 4 isoform X4 1	35.4368	-1.67642	0.558853	-2.99976	0.00270195
ATP dependent 6 liver type like protein	30.3284	-1.65258	0.591429	-2.79421	0.00520263
epithelial splicing regulatory 1 isoform X1	18.6636	-1.65258	0.717951	-2.3018	0.0213467
zinc finger BED domain containing 1 like protein 163	18.6636	-1.65258	0.717951	-2.3018	0.0213467
intraflagellar transport 52 like protein	16.3307	-1.65258	0.759465	-2.17598	0.0295571
COMM domain containing 1 like protein	16.3307	-1.65258	0.759465	-2.17598	0.0295571
multidrug and toxin extrusion 1 like protein 5	16.3307	-1.65258	0.759465	-2.17598	0.0295571
RNA binding 25 like protein	13.9977	-1.65258	0.811425	-2.03664	0.0416865
diacylglycerol kinase zeta like protein	13.9977	-1.65258	0.811425	-2.03664	0.0416865
transcription activator BRG1 isoform X1	13.9977	-1.65258	0.811425	-2.03664	0.0416865
kinesin KIF20A isoform X1	41.5507	-1.6324	0.526585	-3.09997	0.00193537
maternal like protein 2	29.8859	-1.62456	0.593753	-2.73609	0.00621738
NLRC3 like protein 3	22.8871	-1.61605	0.658849	-2.45284	0.0141733
putative protein KIAA2013 like	21.7146	-1.61505	0.676046	-2.38897	0.0168956
phosphatase mitochondrial like protein	109.769	-1.61451	0.395065	-4.08669	4.37576e-05
iron sulfur cluster assembly enzyme mitochondrial 1	20.5541	-1.61194	0.688079	-2.34266	0.0191468
myotubularin related 14 like isoform X1	20.5541	-1.61194	0.688079	-2.34266	0.0191468
glycerol 3 phosphate acyltransferase mitochondrial like isoform X1	19.3777	-1.61128	0.715655	-2.25148	0.0243551
U3 small nucleolar RNA associated 18 like protein	18.2211	-1.60677	0.72303	-2.22228	0.0262645
GTPase IMAP family member 8 like protein 98	18.2211	-1.60677	0.72303	-2.22228	0.0262645
pyruvate mitochondrial like protein	31.7764	-1.60011	0.579322	-2.76204	0.00574419
hypothetical protein 1678	15.8882	-1.60011	0.765744	-2.08961	0.0366525
M phase phospho 8 like isoform X2	15.8882	-1.60011	0.765744	-2.08961	0.0366525
apolipo Eb like protein 1	15.8882	-1.60011	0.765744	-2.08961	0.0366525
egl nine like protein 2	70.1091	-1.5932	0.444306	-3.58581	0.00033603
hypothetical protein 914	27.1105	-1.59118	0.615231	-2.58631	0.009701
ornithine decarboxylase antizyme 2 like protein 3	63.1103	-1.58669	0.458266	-3.46237	0.000535439
dynein light chain cytoplasmic	24.7775	-1.58546	0.637121	-2.48848	0.012829
lysozyme g	58.4444	-1.58149	0.469105	-3.3713	0.000748136
mucin 2 like isoform X2	31.3339	-1.57314	0.581488	-2.70537	0.00682279
sodium dependent neutral amino acid transporter B 0 AT3 like protein	51.4455	-1.57196	0.488361	-3.21884	0.00128709
NFU1 iron sulfur cluster scaffold mitochondrial like protein	20.1116	-1.57011	0.692452	-2.26747	0.0233615
gap junction like protein 5	29.0009	-1.56685	0.598595	-2.61754	0.00885658
serine threonine kinase 26 like protein	35.5573	-1.55947	0.554484	-2.81246	0.00491634
lisH domain containing like isoform X1	17.7787	-1.55947	0.728333	-2.14115	0.0322623
mid1 interacting 1 like protein	17.7787	-1.55947	0.728333	-2.14115	0.0322623
MAK16 like protein	24.335	-1.5507	0.640369	-2.42157	0.0154538
endonuclease domain containing 1 like protein 3	143.677	-1.54907	0.371516	-4.16959	3.05147e-05
cGMP inhibited 3 5 cyclic phosphodiesterase A isoform X1	46.3371	-1.54566	0.504934	-3.06112	0.00220512
GCRV induced gene 2i protein 6	15.4457	-1.54566	0.772341	-2.00127	0.0453637
coagulation factor X like protein	15.4457	-1.54566	0.772341	-2.00127	0.0453637
bleomycin hydrolase	22.0021	-1.5401	0.66634	-2.31128	0.0208171
corticosteroid 11 beta dehydrogenase isozyme 2	98.3456	-1.52704	0.404423	-3.77586	0.000159459
hypothetical protein 3249	26.2057	-1.52579	0.62428	-2.44408	0.0145222
cytochrome P450 2K1 like protein 3	67.4542	-1.51856	0.447875	-3.39058	0.000697445
tubulin alpha chain like protein 1	30.4489	-1.51765	0.585993	-2.58987	0.00960112
sacsin like protein 2	32.3394	-1.50057	0.572376	-2.62166	0.00875036
CCR4 NOT transcription complex subunit 2 isoform X2	21.5596	-1.50057	0.670292	-2.23868	0.0251765
WD repeat containing 11	25.783	-1.49388	0.623914	-2.39437	0.0166491
receptor type tyrosine phosphatase eta like protein 2	25.783	-1.49388	0.623914	-2.39437	0.0166491
poly ADP ribose glycohydrolase like protein 2	25.783	-1.49388	0.623914	-2.39437	0.0166491
heme oxygenase like protein	53.4564	-1.48445	0.480343	-3.0904	0.00199887
putative carboxypeptidase X1 1	19.2266	-1.48265	0.701737	-2.11283	0.0346154
Shroom2 like isoform X1	19.2266	-1.48265	0.701737	-2.11283	0.0346154
zinc finger CCCH domain containing 13 like protein 1	25.3405	-1.45993	0.626991	-2.32847	0.019887
ras related Rab 31	23.0075	-1.44107	0.65079	-2.21434	0.0268053
PHD finger 3 like protein	46.0151	-1.44107	0.503574	-2.86168	0.00421396
PHD finger 12 like isoform X1	18.7841	-1.43685	0.706673	-2.03326	0.0420267
perforin 1 like protein 1	98.3958	-1.42379	0.411028	-3.46397	0.000532259
mitogen activated kinase kinase kinase 2	20.6746	-1.41811	0.678653	-2.0896	0.0366542
cAMP and cAMP inhibited cGMP 3 5 cyclic phosphodiesterase 10A isoform X3	20.6746	-1.41811	0.678653	-2.0896	0.0366542
gem associated 8	20.6746	-1.41811	0.678653	-2.0896	0.0366542
sodium potassium transporting ATPase subunit alpha 1	41.3492	-1.41811	0.521755	-2.71796	0.0065686
dysbindin A isoform X4	26.7885	-1.41157	0.611965	-2.30661	0.0210763
X2 aminoethanethiol dioxygenase like protein 1	59.6908	-1.4093	0.462486	-3.04723	0.00230958
solute carrier family facilitated glucose transporter member 1 like protein 2	22.5651	-1.4026	0.654509	-2.14298	0.0321151
exocyst complex component 8	24.4555	-1.38954	0.633448	-2.19362	0.0282631
acyl synthetase family member mitochondrial 1	24.4555	-1.38954	0.633448	-2.19362	0.0282631
serine arginine repetitive matrix 2 like protein 7	18.3416	-1.38954	0.711822	-1.95209	0.0509275
mitochondrial assembly of ribosomal large subunit 1	18.3416	-1.38954	0.711822	-1.95209	0.0509275
gap junction like protein 4	107.717	-1.38408	0.393669	-3.51586	0.000438334
basic proline rich 7	50.8015	-1.38376	0.486121	-2.84653	0.00441985
trichohyalin like protein	99.27	-1.37771	0.401384	-3.43241	0.000598247
nuclear RNA export factor 1 like isoform X1	20.2321	-1.37504	0.68308	-2.013	0.0441144
histone H2B like protein 4	88.9327	-1.37305	0.412589	-3.32789	0.000875073
unc 13 like protein 7	25.1537	-1.36983	0.672341	-2.0374	0.0416099
C X C chemokine receptor type 3 like protein 2	32.0174	-1.35301	0.570241	-2.37271	0.0176582
dual specificity phosphatase 4 like protein	49.9165	-1.34857	0.488175	-2.76247	0.00573663
RNA binding PNO1	33.9078	-1.34647	0.558134	-2.41245	0.0158456
collagen alpha 2 VI chain like isoform X1	50.6385	-1.33784	0.485708	-2.75441	0.00587988
zinc binding A33 like protein 8	93.2766	-1.33639	0.407093	-3.28276	0.00102795
leukocyte elastase inhibitor like protein 1	29.6844	-1.33065	0.586009	-2.27069	0.0231656
beta ureidopropionase	41.4697	-1.32635	0.519059	-2.55529	0.01061
eukaryotic translation initiation factor 4E binding 2 like protein	31.5749	-1.325	0.572438	-2.31466	0.0206315
lysophosphatidic acid receptor 6 like protein 9	96.6151	-1.32327	0.403359	-3.28061	0.00103583
glutamate rich WD repeat containing 1 like protein	21.6801	-1.32243	0.662359	-1.99654	0.0458753
phosphomannomutase 1	85.3928	-1.29117	0.415825	-3.10509	0.00190222
putative D lactate mitochondrial	42.4355	-1.28397	0.562065	-2.28438	0.0223495
sulfate transporter like protein 1	579.971	-1.28328	0.308208	-4.1637	3.13128e-05
janus kinase and microtubule interacting 2 like protein	48.1465	-1.2755	0.492497	-2.58987	0.00960122
SH3 domain binding glutamic acid rich	50.037	-1.27406	0.486304	-2.61989	0.00879594
polynucleotide 5 hydroxyl kinase NOL9 like protein	55.7084	-1.27033	0.469867	-2.70358	0.00685962
poly ADP ribose polymerase 9	34.4708	-1.26401	0.552718	-2.28689	0.022202
pre mRNA splicing factor ATP dependent RNA helicase DHX15	38.2517	-1.26138	0.532423	-2.36914	0.0178296
eukaryotic translation initiation factor 4E binding 3 like protein 1	91.6271	-1.25743	0.407901	-3.0827	0.00205135
RAC alpha serine threonine kinase	30.2474	-1.23754	0.579386	-2.13594	0.0326841
serine arginine repetitive matrix 1 like isoform X2 1	28.3569	-1.23754	0.593702	-2.08444	0.0371201
phospholipase D1 like isoform X1	41.5902	-1.23754	0.516594	-2.39557	0.0165946
sterile alpha motif domain containing 9 like protein 18	26.4665	-1.23754	0.60964	-2.02994	0.0423622
TCDD inducible poly ADP ribose polymerase	73.728	-1.23754	0.431927	-2.86515	0.00416815
SAFB like transcription modulator isoform X1	51.7407	-1.23049	0.494224	-2.48974	0.0127835
spermatogenesis associated 13 like isoform X2	61.9427	-1.22289	0.454048	-2.6933	0.00707482
magnesium transporter MRS2 mitochondrial	33.5858	-1.21057	0.556699	-2.17455	0.0296642
O case like protein	29.8049	-1.20716	0.581829	-2.07477	0.0380079
zinc finger protein 687 like	27.9144	-1.20511	0.596416	-2.02059	0.0433218
suppressor of cytokine signaling 6	33.1433	-1.18309	0.558764	-2.11733	0.034232
cytochrome P450 1A1 like protein 3	201.756	-1.17499	0.34619	-3.39407	0.000688625
extended synaptotagmin 1 like protein 1	56.8343	-1.17411	0.465308	-2.5233	0.011626
P2Y purinoceptor 2 like protein	42.1531	-1.1734	0.512907	-2.28775	0.022152
NHS 2	51.163	-1.16715	0.480866	-2.42717	0.015217
rho guanine nucleotide exchange factor 26	34.5913	-1.15953	0.549602	-2.10977	0.0348782
zinc finger Rlf like protein	74.4115	-1.153	0.429644	-2.68362	0.00728302
poly A polymerase type 3 like isoform X4	30.8104	-1.15007	0.573262	-2.00619	0.044836
apoptosis inducing factor mitochondrial like isoform X1 1	37.9297	-1.1429	0.531449	-2.15053	0.0315132
putative oxidoreductase ZK1290 5 like isoform X1	50.278	-1.13062	0.482945	-2.34109	0.0192274
amyloid 2 isoform X2	57.3973	-1.12831	0.463166	-2.43607	0.0148478
cytochrome P450 2K1 like protein 2	755.295	-1.12376	0.302702	-3.71243	0.000205275
lymphocyte specific 1 like isoform X2	49.0619	-1.12266	0.540883	-2.0756	0.0379312
isocitrate dehydrogenase NADP mitochondrial 1	144.72	-1.12008	0.366809	-3.05357	0.00226137
T complex 11 2	54.997	-1.1122	0.554088	-2.00727	0.0447213
hyaluronidase 1 like protein	35.5968	-1.112	0.542942	-2.04811	0.0405495
arf GAP with Rho GAP ANK repeat and PH domain containing 1 like protein 3	574.133	-1.09617	0.307929	-3.55983	0.000371095
kelch 24 2	74.0895	-1.09314	0.429381	-2.54586	0.0109008
arginine serine rich 1	42.2736	-1.08998	0.51082	-2.13378	0.032861
zinc finger protein 395 like isoform X1 1	257.543	-1.07861	0.333482	-3.23437	0.0012191
tRNA Asn	206.702	-1.07827	0.344277	-3.13197	0.00173638
insulin like growth factor 2 mRNA binding 2 isoform X1	48.9505	-1.07404	0.486198	-2.20905	0.0271713
TBC1 domain family member 8	41.8311	-1.06761	0.512252	-2.08415	0.0371467
centrosomal protein of 192 kDa like 1	41.8311	-1.06761	0.512252	-2.08415	0.0371467
MAP kinase interacting serine threonine kinase 2	602.328	-1.065	0.306834	-3.47092	0.000518675
DNA helicase B like protein	79.8338	-1.06183	0.442834	-2.3978	0.0164939
ubiquitin carboxyl terminal hydrolase 25 isoform X2	45.1696	-1.06066	0.499016	-2.1255	0.0335452
desmoplakin like isoform X1	109.364	-1.059	0.38875	-2.72411	0.00644758
endothelial PAS domain containing 1 like protein	58.9658	-1.05696	0.458305	-2.30624	0.0210972
alpha mannosidase 2	57.0753	-1.05112	0.462806	-2.27119	0.0231353
centromere F	65.6426	-1.0485	0.443806	-2.36252	0.0181512
carabin isoform X3	72.3195	-1.04161	0.431632	-2.4132	0.0158132
ras and EF hand domain containing like protein 4	914.973	-1.01097	0.299553	-3.37492	0.000738366
diacylglycerol kinase zeta like protein 1	43.8421	-0.996525	0.502949	-1.98136	0.0475505
paired box Pax 3 isoform X3	60.0917	-0.974499	0.45457	-2.14378	0.0320506
hypothetical protein 626	106.83	-0.974498	0.390086	-2.49816	0.0124839
androgen receptor	60.7781	-0.972559	0.472877	-2.05668	0.0397166
xin actin binding repeat containing 2 like isoform X3	64.8781	-0.967081	0.444283	-2.17673	0.0295011
ectopic P granules 5 like protein 1	54.8628	-0.965728	0.467283	-2.06669	0.0387637
developmentally regulated GTP binding 1	48.186	-0.964515	0.486975	-1.98063	0.0476333
tRNA Cys	258.628	-0.959624	0.332752	-2.8839	0.00392785
tax1 binding 1 like protein	135.548	-0.953229	0.370345	-2.5739	0.0100561
FAM13A like isoform X1	104.054	-0.951415	0.392277	-2.42537	0.015293
leukocyte receptor cluster member 8	55.8683	-0.940147	0.464318	-2.02479	0.0428888
eukaryotic initiation factor 4A II	95.0445	-0.93414	0.400712	-2.3312	0.0197428
serine threonine kinase Nek5 like isoform X1 11	116.081	-0.929087	0.382477	-2.42913	0.015135
free fatty acid receptor 3 like protein	212.008	-0.923618	0.347311	-2.65934	0.00782936
sorbitol dehydrogenase like protein	68.2934	-0.92054	0.458841	-2.00623	0.0448319
aflatoxin B1 aldehyde reductase member 4 like protein	66.4466	-0.909728	0.440542	-2.06502	0.0389212
nuclear 1 like protein	132.893	-0.909727	0.371527	-2.44862	0.0143405
mitochondrial dynamics MID51 like protein	59.7697	-0.902548	0.454398	-1.98625	0.0470058
lysine specific demethylase 5B B like isoform X2	74.1289	-0.897192	0.427055	-2.10088	0.0356512
solute carrier family 26 member 10 like protein	88.4881	-0.893578	0.407528	-2.19268	0.0283307
histone gonadal like protein	661.466	-0.885924	0.369983	-2.3945	0.016643
phosphoenolpyruvate cytosolic GTP like protein	679.789	-0.870125	0.304093	-2.86138	0.004218
ribosome biogenesis NSA2 like protein	147.936	-0.868298	0.363485	-2.38882	0.0169027
integrin alpha L like protein 2	104.858	-0.865563	0.390864	-2.21449	0.0267953
poly ADP ribose polymerase 14 like protein 11	131.244	-0.854959	0.372104	-2.29763	0.0215828
HHIP 1 2	86.2757	-0.836994	0.40965	-2.04319	0.0410334
vascular endothelial growth factor receptor kdr like protein	104.951	-0.835269	0.394554	-2.117	0.0342601
Friend leukemia integration 1 transcription factor isoform X1	93.5155	-0.822494	0.401342	-2.04936	0.0404268
wings apart like protein 1	157.307	-0.820906	0.35906	-2.28626	0.0222388
myosin 11 like isoform X1	102.646	-0.817628	0.392438	-2.08346	0.0372097
heterogeneous nuclear ribonucleo U 1	131.485	-0.80542	0.371647	-2.16716	0.0302224
anoctamin 8 like isoform X2	445.012	-0.795055	0.313386	-2.53699	0.0111812
elongation factor 1 delta isoform X1	126.256	-0.794863	0.374706	-2.1213	0.0338968
cell wall DAN4 like protein	181.038	-0.786734	0.350159	-2.24679	0.0246534
Tob1 like protein 1	120.584	-0.775053	0.378237	-2.04912	0.0404507
nuclear receptor coactivator 4 like isoform X1	390.592	-0.774101	0.317045	-2.44161	0.0146218
girdin like isoform X1	129.272	-0.76674	0.372704	-2.05724	0.0396634
DNA damage inducible transcript 4 1	820.842	-0.765576	0.3008	-2.54514	0.0109235
vacuolar sorting associated 72 like protein 1	919.385	-0.764923	0.299169	-2.55682	0.0105632
NF kappa B inhibitor alpha like protein 2	113.465	-0.754667	0.383148	-1.96965	0.0488785
methyltransferase mitochondrial	3004.11	-0.753167	0.289544	-2.60122	0.00928936
BTG1	257.78	-0.746468	0.332076	-2.24788	0.0245838
nicotinamide riboside kinase 2 like protein	341.521	-0.741899	0.321253	-2.30939	0.020922
pleckstrin like protein 9	161.811	-0.710932	0.356666	-1.99327	0.0462315
nuclear pore complex Nup93 isoform X2	546.127	-0.710206	0.308227	-2.30416	0.0212135
angiopoietin related 4 like protein	204.687	-0.708951	0.343005	-2.06688	0.0387453
induced myeloid leukemia cell differentiation Mcl 1 like protein	248.488	-0.66098	0.333408	-1.98249	0.0474239
Elongation factor 1 gamma	1136.41	-0.658084	0.296464	-2.21978	0.026434
heavy subunit 1	995.718	-0.62744	0.297992	-2.10556	0.0352428
cathepsin L1 like protein 2	1107.25	-0.617756	0.296723	-2.08193	0.0373487
peptidyl prolyl cis trans isomerase like protein	1246.17	-0.583358	0.295438	-1.97455	0.0483193
histone H2AX	283.459	0.643748	0.327088	1.96812	0.0490544
histone H2B like protein 3	260.092	0.647786	0.330582	1.95953	0.0500505
NADH dehydrogenase subunit 5	564.263	0.661163	0.307024	2.15346	0.0312824
serine threonine kinase pim 1 like protein 24	275.656	0.674167	0.328241	2.05388	0.0399873
fructose bisphosphate aldolase C	117.557	0.751508	0.378422	1.9859	0.0470445
serine threonine kinase SIK2 like protein 3	126.285	0.759073	0.372796	2.03616	0.0417341
NADH dehydrogenase subunit 3	126.285	0.759073	0.372796	2.03616	0.0417341
zinc finger C3H1 type like 2	330.246	0.785678	0.327522	2.39886	0.0164464
katanin p60 ATPase containing subunit A like 1 1	110.64	0.805432	0.383693	2.09916	0.0358031
glutathione S transferase A like protein	231.012	0.80549	0.336175	2.39604	0.0165733
BTG2 like protein	122.946	0.808172	0.37507	2.15472	0.0311835
nucleolar 10	305.415	0.816282	0.324567	2.51499	0.0119036
histone H3 10	130.928	0.819957	0.370764	2.21154	0.0269988
X4F2 cell surface antigen heavy chain like protein	136.379	0.82915	0.367328	2.25725	0.0239926
sodium dependent phosphate transporter 1 A like protein	116.913	0.832869	0.37921	2.19633	0.0280684
glutamate mitochondrial	239.498	0.840887	0.335717	2.50475	0.0122539
transitional endoplasmic reticulum ATPase	217.498	0.842204	0.339173	2.48311	0.0130241
EH domain containing 1 like protein 1	183.715	0.852233	0.348206	2.4475	0.0143852
glycine dehydrogenase decarboxylating mitochondrial	130.909	0.862015	0.370481	2.32675	0.0199786
alanine tRNA cytoplasmic isoform X1	85.2618	0.874692	0.408648	2.14045	0.0323181
PDZ domain containing GIPC2	68.3702	0.896339	0.433717	2.06665	0.0387674
metalloreductase STEAP4	77.6605	0.908561	0.418924	2.16879	0.0300983
UDP glucuronosyltransferase 1 5 like protein	104.405	0.908755	0.389272	2.3345	0.0195696
AT rich interactive domain containing 5B like protein 1	84.3768	0.917761	0.410007	2.2384	0.0251947
dexamethasone induced Ras related 1	52.4841	0.920633	0.469406	1.96127	0.0498471
tribbles like protein 2	55.058	0.921183	0.462491	1.99178	0.0463947
cysteine sulfinic acid decarboxylase like protein	133.281	0.923127	0.369415	2.49889	0.0124584
period circadian like protein 5	52.7359	0.931365	0.473789	1.96578	0.0493243
rap guanine nucleotide exchange factor 2 like isoform X3	63.3428	0.94219	0.443663	2.12366	0.0336985
electron transfer flavo ubiquinone mitochondrial	46.8938	0.958883	0.486972	1.96907	0.0489447
E3 ubiquitin protein ligase RNF182 like protein 1	207.094	0.960605	0.347633	2.76327	0.00572253
delta 4	166.984	0.962152	0.354284	2.71577	0.00661224
catenin beta 1	92.782	0.965882	0.400676	2.41063	0.015925
connective tissue growth factor like protein	113.936	0.97059	0.382038	2.54056	0.0110677
filamin A like isoform X2	93.345	0.979058	0.400169	2.44661	0.0144208
glucose 6 phosphatase	1741.1	1.00261	0.292602	3.42654	0.000611326
arginase mitochondrial	79.0274	1.01939	0.417789	2.43997	0.0146886
TAR DNA binding 43 like isoform X1	42.8719	1.01987	0.502316	2.03035	0.0423213
calmin like protein	58.4359	1.05047	0.455376	2.30681	0.0210654
asparagine tRNA cytoplasmic	92.5805	1.0544	0.401496	2.62618	0.00863497
cytoplasmic aconitate hydratase	35.713	1.07328	0.535779	2.00321	0.045155
syndecan 2 A precursor	45.5663	1.08442	0.492985	2.19969	0.0278286
plasma membrane calcium transporting ATPase 1 like isoform X1	33.1391	1.08442	0.550525	1.96979	0.0488628
claudin 4 like protein 2	96.8434	1.08853	0.397371	2.73932	0.00615656
dual specificity phosphatase 1	153.831	1.09219	0.360161	3.0325	0.00242541
hypothetical protein 850	36.276	1.10644	0.533285	2.07477	0.0380078
arachidonate 5 lipoxygenase like protein 8	37.8445	1.11613	0.525538	2.12378	0.0336887
AP 1 complex subunit mu 2	67.4042	1.12004	0.437373	2.56083	0.0104422
soluble calcium activated nucleotidase 1 isoform X2	49.2662	1.12506	0.481092	2.33855	0.0193588
dispanin subfamily A member 2b like protein 5	169.636	1.13404	0.354095	3.20264	0.00136172
NF kappa B inhibitor alpha like protein 1	128.655	1.13427	0.373231	3.03906	0.0023732
dual specificity phosphatase 8 like isoform X1	31.1282	1.13595	0.564092	2.01376	0.0440344
protein FAM193A like isoform X2	36.839	1.13887	0.530863	2.14531	0.0319282
cis aconitate decarboxylase like protein 2	32.6966	1.14582	0.554173	2.06762	0.038676
ATP sensitive inward rectifier potassium channel 1 like protein 1	281.842	1.14854	0.328545	3.49583	0.000472596
sodium hydrogen exchanger 3 like protein	262.136	1.15031	0.331564	3.46934	0.000521744
histone H2B 20	34.2651	1.15481	0.54499	2.11895	0.0340946
semaphorin 4D isoform X1	28.5542	1.15481	0.582873	1.98123	0.0475652
KN motif and ankyrin repeat domain containing 1 like protein	80.5148	1.16945	0.416999	2.80444	0.00504037
zinc finger C3H1 type like 1	151.176	1.17236	0.361772	3.2406	0.00119278
histone H4 like protein 39	31.6911	1.17342	0.561003	2.09165	0.0364694
Golgi phospho 3 1	43.6719	1.19577	0.501616	2.38383	0.0171335
nuclear factor of activated T cytoplasmic 2 like isoform X1	55.6605	1.20805	0.46394	2.60388	0.00921738
epiplakin like protein	32.2541	1.20995	0.558014	2.16831	0.0301348
dolichyl diphosphooligosaccharide protein glycosyltransferase subunit STT3B 1	24.9748	1.21419	0.614707	1.97523	0.0482421
cytochrome P450 2K1 like protein 10	101.468	1.2162	0.39396	3.08712	0.00202105
complement factor B like protein 7	33.8226	1.21621	0.54856	2.21709	0.0266168
P2Y purinoceptor 3 like protein 1	34.5573	1.22447	0.613858	1.99471	0.0460741
elongation factor mitochondrial	45.8073	1.22615	0.493992	2.48211	0.0130605
sulfotransferase family cytosolic 2B member 1 like isoform X1	29.6802	1.23498	0.575919	2.14436	0.0320038
X box binding 1 1	101.025	1.23726	0.394542	3.13595	0.00171296
alpha cardiac 5	116.147	1.24195	0.38221	3.2494	0.00115648
CCAAT enhancer binding beta like protein	819.865	1.24415	0.300996	4.13344	3.57367e-05
nuclear factor of activated T cytoplasmic 3 like isoform X1	32.8171	1.24557	0.555122	2.24378	0.0248463
S adenosylmethionine synthase	169.79	1.26056	0.366715	3.43744	0.000587237
importin subunit alpha 1 like protein	37.4749	1.26297	0.587099	2.15121	0.0314599
telomere associated RIF1	51.8103	1.26496	0.512688	2.4673	0.0136134
growth arrest and DNA damage inducible GADD45 alpha like protein	27.1063	1.26499	0.59662	2.12026	0.0339838
adenylate cyclase type 9 like protein	69.8971	1.28332	0.43461	2.95281	0.003149
valine tRNA ligase like isoform X1	41.2224	1.29301	0.512874	2.5211	0.0116989
X26S proteasome non ATPase regulatory subunit 2 1	24.5323	1.30165	0.620889	2.09643	0.0360437
rap guanine nucleotide exchange factor 5 like isoform X1	26.1008	1.30439	0.606183	2.1518	0.0314128
threonine tRNA cytoplasmic	55.3385	1.30681	0.466054	2.80399	0.00504752
zinc finger protein 646 like	27.6692	1.30681	0.592825	2.20438	0.0274973
isoleucine tRNA cytoplasmic	30.8062	1.31093	0.56944	2.30214	0.0213274
histone H4 like protein 21	180.373	1.34744	0.351552	3.83285	0.000126668
histone H1 like protein 12	29.8007	1.34746	0.577281	2.33414	0.0195883
proheparin binding EGF like growth factor	29.8007	1.34746	0.577281	2.33414	0.0195883
transmembrane 39A	21.9584	1.34746	0.649825	2.07357	0.0381194
U2 snRNP associated SURP motif containing like isoform X1	21.9584	1.34746	0.649825	2.07357	0.0381194
cathepsin Z like protein 1	20.3899	1.34746	0.669508	2.01261	0.044156
transforming acidic coiled coil containing 1 like isoform X1	32.8821	1.35424	0.664495	2.038	0.0415495
solute carrier family riboflavin member 3	28.7952	1.38698	0.585645	2.3683	0.0178699
N acetylgalactosaminyltransferase 7 isoform X2	26.4286	1.39242	0.613521	2.26956	0.0232345
histone H4 like protein 31	17.816	1.41159	0.709477	1.98962	0.0466331
mesencephalic astrocyte derived neurotrophic factor	17.816	1.41159	0.709477	1.98962	0.0466331
stAR related lipid transfer 13 like isoform X1 2	27.7897	1.42992	0.594595	2.40486	0.0161786
hypothetical protein 3341	47.7372	1.44367	0.49071	2.942	0.003261
dapper like protein 3	16.5112	1.45008	0.742548	1.95285	0.0508376
phenylalanine tRNA ligase alpha subunit	33.0581	1.45179	0.557715	2.60311	0.00923827
amyloid beta A4 isoform X2	33.0581	1.45179	0.557715	2.60311	0.00923827
retinoic acid receptor RXR alpha A isoform X2	19.9474	1.46294	0.678747	2.15535	0.0311346
transmembrane 9 superfamily member 4	19.9237	1.46742	0.721775	2.03308	0.0420447
transmembrane protein 164 like isoform X1	18.379	1.47299	0.70227	2.09747	0.035952
glutathione reductase like isoform X1	18.379	1.47299	0.70227	2.09747	0.035952
tyrosine kinase FRK	18.379	1.47299	0.70227	2.09747	0.035952
nidogen 2 isoform X1	35.1895	1.4787	0.54578	2.70934	0.00674179
zinc finger and BTB domain containing 37 like protein	16.8105	1.48496	0.729236	2.03633	0.0417175
ras association domain containing 9	40.4579	1.49041	0.519764	2.86748	0.00413755
BRI3 binding	15.2421	1.49946	0.760536	1.97159	0.0486568
serine threonine phosphatase 2B catalytic subunit alpha isoform like isoform X2	15.2421	1.49946	0.760536	1.97159	0.0486568
macrophage stimulating receptor like isoform X1	15.2421	1.49946	0.760536	1.97159	0.0486568
solute carrier family 25 member 36 A	22.0789	1.505	0.652664	2.30594	0.0211143
disks large like protein 1	20.5104	1.51738	0.672734	2.25555	0.0240988
nocturnin isoform X1	115.22	1.52929	0.385427	3.96777	7.25479e-05
cholesterol 25 hydroxylase 2	17.3735	1.54909	0.721418	2.14729	0.0317701
collagen alpha 3 VI chain like protein 3	38.4469	1.56045	0.530576	2.94105	0.00327099
cationic amino acid transporter 3 like protein	47.4152	1.56985	0.494104	3.17717	0.00148722
zinc finger MYM type 4 like protein	15.8051	1.56985	0.751466	2.08906	0.0367027
calcium uptake mitochondrial isoform X3	39.0099	1.58847	0.528484	3.0057	0.00264969
alpha 1 3 fucosyltransferase 9 like protein 4	19.505	1.58847	0.688981	2.30553	0.0211368
PRKC apoptosis WT1 regulator like isoform X1	14.2366	1.59539	0.786739	2.02785	0.0425754
tubulin alpha 8 chain	145.963	1.60073	0.409369	3.91023	9.22064e-05
ammonium transporter Rh type C like 2	103.919	1.60841	0.395604	4.06571	4.78861e-05
monocarboxylate transporter 13 like protein 1	17.1503	1.62353	0.728267	2.2293	0.025794
rho GTPase activating 22 like isoform X1	12.6681	1.62757	0.828891	1.96355	0.049582
basic proline rich 3	29.0362	1.63286	0.589903	2.76802	0.00563985
histone 5	29.0362	1.63286	0.589903	2.76802	0.00563985
transketolase like protein 2	29.0362	1.63286	0.589903	2.76802	0.00563985
Y L amino acid transporter 1	16.368	1.63697	0.742952	2.20333	0.0275714
podocalyxin like isoform X1	16.368	1.63697	0.742952	2.20333	0.0275714
sodium dependent neutral amino acid transporter B 0 AT1 like protein	52.804	1.63922	0.47843	3.42625	0.000611975
ase activated receptor 2 like protein	36.436	1.64024	0.542653	3.02263	0.00250587
G coupled receptor family C group 6 member A like protein 1	20.0679	1.64292	0.68284	2.40601	0.016128
small G signaling modulator 3 isoform X1	18.4995	1.66939	0.707063	2.36102	0.0182247
senescence associated 3	42.8303	1.68188	0.513686	3.27413	0.00105987
lifeguard 4	20.6309	1.69539	0.676999	2.50426	0.0122706
vacuolar fusion MON1 like protein	16.931	1.7011	0.734942	2.3146	0.0206346
run domain Beclin 1 interacting and cysteine rich domain containing like isoform X1	16.931	1.7011	0.734942	2.3146	0.0206346
alanine aminotransferase 2 like protein 7	16.931	1.7011	0.734942	2.3146	0.0206346
bcl 2 15 1	16.931	1.7011	0.734942	2.3146	0.0206346
girdin isoform X1	16.931	1.7011	0.734942	2.3146	0.0206346
tight junction ZO 3 like isoform X2	26.4623	1.71003	0.613603	2.78687	0.00532197
protocadherin Fat 4 like protein 3	11.3713	1.71539	0.877588	1.95466	0.0506227
CASP8 and FADD like apoptosis regulator isoform X2	22.7624	1.7167	0.651375	2.6355	0.00840141
HEAT repeat containing 5A isoform X1 1	19.0625	1.72597	0.700455	2.46408	0.0137366
unconventional myosin VI like isoform X1	19.0625	1.72597	0.700455	2.46408	0.0137366
endosialin like protein 2	53.4875	1.72993	0.478255	3.61717	0.000297844
cathepsin S like protein 11	46.0877	1.73978	0.502366	3.46317	0.000533859
hemicentin 2 isoform X1	15.3546	1.74178	0.775292	2.24661	0.024665
membrane bound immunoglobulin 2	21.1939	1.74601	0.671436	2.60041	0.00931115
NLRC3 like protein 6	27.0252	1.74956	0.609848	2.86885	0.00411972
transcription factor E2F8 like isoform X2	17.494	1.7625	0.727391	2.42305	0.015391
UMP CMP kinase	11.6627	1.7625	0.866038	2.03513	0.0418375
LMBR1 domain containing 2 1	11.6627	1.7625	0.866038	2.03513	0.0418375
immunoglobulin like domain containing receptor 2 isoform X1	11.6627	1.7625	0.866038	2.03513	0.0418375
hypothetical protein 2746	11.6627	1.7625	0.866038	2.03513	0.0418375
dnaJ like protein 51	11.6627	1.7625	0.866038	2.03513	0.0418375
retinoic acid receptor RXR gamma A like isoform X1	13.7941	1.78804	0.806056	2.21825	0.0265375
methionine tRNA cytoplasmic isoform X1	21.7569	1.79492	0.666131	2.69455	0.0070484
hypothetical protein 1717	26.0198	1.81695	0.621133	2.92522	0.00344217
gamma glutamylaminecyclotransferase B like protein	20.1884	1.83289	0.688225	2.66321	0.00773981
thiamine transporter 1	10.0942	1.83289	0.927211	1.97678	0.0480665
toll like receptor 13 3	12.2257	1.84997	0.852821	2.16923	0.0300651
growth arrest and DNA damage inducible GADD45 beta like protein 1	45.2027	1.86531	0.508672	3.66701	0.0002454
UDP N acetylhexosamine pyrophosphorylase isoform X2	47.3341	1.86829	0.500909	3.72981	0.000191626
paired box Pax 3 isoform X3 1	39.3714	1.88089	0.534049	3.52195	0.000428385
turtle like protein 4	25.0143	1.89178	0.633496	2.98626	0.0028241
senescence associated 4	34.103	1.93243	0.564067	3.42588	0.000612818
neuroepithelial cell transforming gene 1 protein isoform X1	31.9716	1.93243	0.577755	3.34471	0.000823676
inactive rhomboid 1 isoform X1	17.0515	1.93243	0.742813	2.6015	0.00928169
transmembrane 88 like protein	12.7886	1.93243	0.840624	2.2988	0.0215161
histone H3 48	12.7886	1.93243	0.840624	2.2988	0.0215161
homeobox Hox B3a	10.6572	1.93243	0.911104	2.12098	0.0339238
C8orf4 like protein	34.666	1.96217	0.561622	3.49376	0.000476262
small integral membrane 1	26.1402	1.97196	0.625596	3.15213	0.00162086
transport Sec24D like protein	24.0088	1.9755	0.647144	3.05264	0.00226839
FAM83H isoform X1	23.993	1.97845	0.666806	2.96705	0.00300671
ADP ribosylation factor GTPase activating 1 isoform X2	15.4751	2.00171	0.786538	2.54496	0.0109289
sulfotransferase 6B1 like protein	13.3516	2.01043	0.829328	2.42417	0.0153433
histone H2B like protein 6	80.6727	2.02302	0.428704	4.71893	2.37091e-06
A disintegrin and metallo ase with thrombospondin motifs 1	78.5412	2.02553	0.431949	4.68928	2.74163e-06
eva 1 like protein 1	11.2202	2.02554	0.896256	2.26	0.0238211
ribosomal S6 kinase beta 1 like protein 1	11.2162	2.027	0.899971	2.25229	0.0243039
mitotic checkpoint BUB3 isoform X1	31.5172	2.03371	0.591605	3.43761	0.000586878
Matrix metallo ase 9	20.3089	2.03552	0.695255	2.92773	0.00341441
E3 ubiquitin ligase RLIM	18.1775	2.04791	0.728636	2.8106	0.00494485
oxysterol binding related 3 like isoform X1	9.08874	2.04791	0.986448	2.07604	0.0378898
lyl 1 like protein	9.08874	2.04791	0.986448	2.07604	0.0378898
HEAT repeat containing 5A isoform X1 2	9.08874	2.04791	0.986448	2.07604	0.0378898
dehydrodolichyl diphosphate syntase complex subunit DHDDS like protein	9.08874	2.04791	0.986448	2.07604	0.0378898
putative protein KIAA1211 like 1	16.046	2.06368	0.768941	2.68379	0.00727931
Stonustoxin subunit alpha 2	18.7405	2.10236	0.722112	2.9114	0.00359813
solute carrier family 41 member 1	23.5663	2.113	0.657841	3.21202	0.00131803
disintegrin and metallo ase domain containing 12 like protein 1	11.7832	2.11301	0.882643	2.39395	0.0166679
alanine aminotransferase 2 like protein 5	16.609	2.12508	0.761051	2.79229	0.00523359
bifunctional methylenetetrahydrofolate dehydrogenase mitochondrial like protein	8.30253	2.12607	1.03531	2.05356	0.0400181
arylamine N pineal gland isozyme NAT 10 like protein 3	66.9991	2.14002	0.454842	4.70497	2.539e-06
glutathione S transferase theta 1 like protein	32.4279	2.14805	0.584005	3.67813	0.000234951
PRELI domain containing 3B like protein	28.9552	2.15482	0.608268	3.54255	0.000396271
histone H2B 4	9.65172	2.15483	0.967897	2.2263	0.0259944
caskin 1 like isoform X2	9.65172	2.15483	0.967897	2.2263	0.0259944
putative palmitoyltransferase ZDHHC14 isoform X1	9.65172	2.15483	0.967897	2.2263	0.0259944
aarF domain containing kinase 4 like protein	9.65172	2.15483	0.967897	2.2263	0.0259944
tripartite motif containing 16 like protein 11	9.65172	2.15483	0.967897	2.2263	0.0259944
solute carrier family facilitated glucose transporter member 9 like protein 3	9.65172	2.15483	0.967897	2.2263	0.0259944
D 3 phosphoglycerate dehydrogenase like protein	21.9979	2.17754	0.679502	3.20462	0.00135241
X1 acyl sn glycerol 3 phosphate acyltransferase gamma like isoform X1	17.172	2.18397	0.753615	2.89799	0.00375558
glutathione S transferase P	63.8621	2.18618	0.462652	4.72533	2.29746e-06
lysosome membrane 2 like protein 4	24.6923	2.19547	0.649367	3.38093	0.000722398
YIPF4	15.0406	2.22194	0.799906	2.77775	0.00547363
TRPM8 channel associated factor like protein 16	15.0406	2.22194	0.799906	2.77775	0.00547363
polyubiquitin like isoform X1 2	7.52028	2.22194	1.0902	2.0381	0.0415396
raftlin 2	7.52028	2.22194	1.0902	2.0381	0.0415396
phosphofurin acidic cluster sorting 1 like isoform X1	7.51632	2.2242	1.09827	2.02519	0.0428478
histone gonadal like protein 2	25.2553	2.235	0.645382	3.46306	0.00053407
calcipressin 1 like isoform X1	17.735	2.24056	0.746594	3.00104	0.00269062
xylosyltransferase 2 like isoform X1 1	10.2147	2.25436	0.951271	2.36984	0.0177956
sodium calcium exchanger 1 like isoform X1 2	23.1238	2.26501	0.670136	3.37992	0.000725061
stromal interaction molecule 2 like protein	12.9091	2.27347	0.858531	2.6481	0.00809464
histone H2A like protein 39	72.6289	2.28157	0.447501	5.09848	3.42385e-07
transient receptor potential cation channel subfamily M member 4 like isoform X1	20.9924	2.30167	0.699123	3.29222	0.000993992
immunoglobulin light 9	66.2346	2.31832	0.460983	5.02907	4.9286e-07
polyubiquitin like isoform X1 1	24.2498	2.34747	0.661544	3.54848	0.000387467
NAD dependent deacetylase sirtuin 2 isoform X1	10.7777	2.34747	0.935999	2.50799	0.0121421
glutathione S transferase alpha	10.7777	2.34747	0.935999	2.50799	0.0121421
adhesion G coupled receptor A3	10.7777	2.34747	0.935999	2.50799	0.0121421
desmoglein 2 like protein 4	10.7777	2.34747	0.935999	2.50799	0.0121421
glutamine fructose 6 phosphate aminotransferase isomerizing 2 like protein	10.7777	2.34747	0.935999	2.50799	0.0121421
serine threonine kinase 19 like isoform X2	8.08326	2.34747	1.0662	2.20173	0.0276846
midnolin	8.08326	2.34747	1.0662	2.20173	0.0276846
vascular cell adhesion 1 like protein 3	32.896	2.37722	0.588517	4.03934	5.36029e-05
nanos like protein 1	16.7295	2.40637	0.775729	3.10207	0.0019217
ABHD4 like isoform X1	15.3724	2.41478	0.824128	2.9301	0.00338856
high mobility group B3 like protein	14.0351	2.41786	0.837806	2.88595	0.00390237
HEAT repeat containing 5A isoform X1	14.0351	2.41786	0.837806	2.88595	0.00390237
centromere I like protein	11.3407	2.43494	0.922042	2.64081	0.00827076
NADH dehydrogenase ubiquinone 1 alpha subcomplex assembly factor 5	11.3407	2.43494	0.922042	2.64081	0.00827076
unconventional myosin XVIIIa like isoform X5	8.64624	2.46295	1.04489	2.35715	0.0184158
patched domain containing 3 like protein 7	92.4143	2.4664	0.422581	5.83653	5.33004e-09
urocanate hydratase 1	8.63832	2.46738	1.07743	2.29007	0.0220175
bifunctional heparan sulfate N deacetylase N sulfotransferase 1	14.5981	2.48498	0.828491	2.99941	0.00270507
fibulin 1 like isoform X2	5.95182	2.5174	1.24818	2.01685	0.0437107
exportin 6 isoform X1	5.95182	2.5174	1.24818	2.01685	0.0437107
polyhomeotic 1	5.95182	2.5174	1.24818	2.01685	0.0437107
DNA polymerase beta	5.95182	2.5174	1.24818	2.01685	0.0437107
alpha 1 3 fucosyltransferase 11	5.95182	2.5174	1.24818	2.01685	0.0437107
glycerol 3 phosphate dehydrogenase NAD cytoplasmic like protein	5.95182	2.5174	1.24818	2.01685	0.0437107
MHC class II beta 1	5.95182	2.5174	1.24818	2.01685	0.0437107
creatine kinase U mitochondrial like protein 2	5.95182	2.5174	1.24818	2.01685	0.0437107
KAT8 regulatory NSL complex subunit 3 isoform X1	5.95182	2.5174	1.24818	2.01685	0.0437107
tubulin beta chain	5.95182	2.5174	1.24818	2.01685	0.0437107
leucine carboxyl methyltransferase 1 like protein	5.95182	2.5174	1.24818	2.01685	0.0437107
interferon alpha beta receptor 1a like protein 2	5.95182	2.5174	1.24818	2.01685	0.0437107
erythropoietin receptor	11.9036	2.5174	0.909229	2.76872	0.00562767
lysophosphatidic acid receptor 6 like protein	11.9036	2.5174	0.909229	2.76872	0.00562767
EF hand domain containing 1	5.94786	2.5205	1.26274	1.99605	0.0459289
DNA damage inducible transcript 4	33.0165	2.5319	0.59484	4.25643	2.07714e-05
carbonic anhydrase 4 like protein 4	21.1129	2.54012	0.711463	3.57028	0.000356602
heavy subunit like protein	10.5505	2.54287	0.974654	2.609	0.00908066
endophilin A2 like isoform X2	15.161	2.54911	0.819779	3.10951	0.00187398
receptor interacting serine threonine kinase 2 like protein	12.4666	2.59541	0.897421	2.89207	0.00382711
interferon regulatory factor 4 like protein	12.4666	2.59541	0.897421	2.89207	0.00382711
proline rich 36 like isoform X1	22.2388	2.62759	0.701858	3.74375	0.000181291
FAM91A1 isoform X2	16.287	2.66941	0.803939	3.32041	0.000898852
large neutral amino acids transporter small subunit 1 like protein 1	16.287	2.66941	0.803939	3.32041	0.000898852
guanine nucleotide exchange factor for Rab 3A isoform X1	6.51481	2.66941	1.2157	2.19578	0.0281077
beta catenin 1	6.51481	2.66941	1.2157	2.19578	0.0281077
secretory phospholipase A2 receptor	6.51481	2.66941	1.2157	2.19578	0.0281077
histone H2B 25	6.51481	2.66941	1.2157	2.19578	0.0281077
TRPM8 channel associated factor like protein 15	6.51481	2.66941	1.2157	2.19578	0.0281077
dual specificity phosphatase 2 like protein	6.51481	2.66941	1.2157	2.19578	0.0281077
CD209 antigen like protein 38	6.51481	2.66941	1.2157	2.19578	0.0281077
vascular endothelial zinc finger 1 like isoform X2	6.51481	2.66941	1.2157	2.19578	0.0281077
solute carrier family 35 member E1 like protein 1	6.51481	2.66941	1.2157	2.19578	0.0281077
major facilitator superfamily domain containing 8 isoform X1 1	6.51481	2.66941	1.2157	2.19578	0.0281077
acyl coenzyme A thioesterase THEM4 like protein	9.77221	2.66941	1.0088	2.64612	0.00814218
ribonuclease H1 like isoform X2 1	9.77221	2.66941	1.0088	2.64612	0.00814218
complement factor properdin isoform X1	13.5926	2.7398	0.876367	3.12631	0.00177013
biotinidase 2	10.3352	2.76252	0.993241	2.78132	0.00541388
immunoglobulin mu heavy 1	69.6519	2.78043	0.468243	5.93801	2.88505e-09
ras GTPase activating IQGAP1 4	7.07779	2.80691	1.18766	2.36341	0.0181078
jun dimerization 2 like protein	7.07779	2.80691	1.18766	2.36341	0.0181078
POU class transcription factor 1 like isoform X8	7.07779	2.80691	1.18766	2.36341	0.0181078
atlastin 2 like isoform X2	7.07779	2.80691	1.18766	2.36341	0.0181078
immunoglobulin like domain containing receptor 1	7.07779	2.80691	1.18766	2.36341	0.0181078
C X C chemokine receptor type 4 B like protein 1	7.07779	2.80691	1.18766	2.36341	0.0181078
HID1 like protein 1	14.1556	2.80691	0.866936	3.23774	0.00120481
meprin A subunit beta like protein 8	10.8982	2.84998	0.979074	2.9109	0.00360392
serine threonine kinase SBK1 like protein	14.7186	2.87104	0.858135	3.34568	0.000820818
adenosine receptor A2a	14.7186	2.87104	0.858135	3.34568	0.000820818
eukaryotic translation initiation factor 4E transporter isoform X1	18.5389	2.88354	0.777363	3.70938	0.000207765
mucin 15 like protein	26.1797	2.89768	0.674063	4.29882	1.71708e-05
tripeptidyl peptidase 2 isoform X2	22.9223	2.93244	0.714498	4.1042	4.05716e-05
macrophage expressed gene 1 protein like	7.64077	2.93245	1.16317	2.52108	0.0116996
arachidonate 5 lipoxygenase like protein 7	7.64077	2.93245	1.16317	2.52108	0.0116996
structural maintenance of chromosomes 6	7.64077	2.93245	1.16317	2.52108	0.0116996
solute carrier family facilitated glucose transporter member 11 like protein 4	11.4612	2.93245	0.966115	3.0353	0.00240297
translation initiation factor IF mitochondrial 1	11.4612	2.93245	0.966115	3.0353	0.00240297
alpha cardiac 3	25.9525	3.00601	0.688483	4.36613	1.26467e-05
retinoblastoma associated like protein 1	8.20375	3.04793	1.14175	2.66953	0.00759571
RNA binding EWS isoform X2	15.0543	3.12746	0.885503	3.53185	0.000412671
transmembrane protein 176A like 3	4.38337	3.15484	1.55441	2.0296	0.0423969
platelet endothelial aggregation receptor 1 like protein	4.38337	3.15484	1.55441	2.0296	0.0423969
aspartate tRNA mitochondrial 1	4.38337	3.15484	1.55441	2.0296	0.0423969
R3H domain containing 1 like isoform X1	4.38337	3.15484	1.55441	2.0296	0.0423969
lipopolysaccharide induced tumor necrosis factor alpha factor like protein 2	4.38337	3.15484	1.55441	2.0296	0.0423969
transforming growth factor beta receptor type 3 like protein 2	4.38337	3.15484	1.55441	2.0296	0.0423969
yrdC domain containing mitochondrial like protein	4.38337	3.15484	1.55441	2.0296	0.0423969
testican 3 isoform X1	4.38337	3.15484	1.55441	2.0296	0.0423969
sialic acid binding Ig like lectin 14 1	8.76673	3.15484	1.12255	2.81043	0.0049475
hypothetical protein 4070	8.76673	3.15484	1.12255	2.81043	0.0049475
ryanodine receptor 3 like protein 5	13.1501	3.15484	0.933083	3.3811	0.000721972
sodium dependent phosphate transport 2A 3	135.442	3.20213	0.401936	7.96677	1.62874e-15
ras related Rap 2a	4.94635	3.34749	1.50838	2.21926	0.026469
dipeptidyl peptidase 4 like protein	4.94635	3.34749	1.50838	2.21926	0.026469
histone H2A like protein 14	4.94635	3.34749	1.50838	2.21926	0.026469
interleukin 12 subunit beta like protein	4.94635	3.34749	1.50838	2.21926	0.026469
F box SPRY domain containing 1	4.94635	3.34749	1.50838	2.21926	0.026469
neurogenic locus notch like protein 7	4.94635	3.34749	1.50838	2.21926	0.026469
C X C motif chemokine 11 like protein 4	9.8927	3.34749	1.08988	3.07142	0.0021304
vacuolar sorting associated 13A isoform X3	4.94238	3.35221	1.54112	2.17517	0.0296172
Transposon Ty3 I Gag Pol 5	10.4557	3.43495	1.07586	3.19276	0.00140922
antimicrobial peptide NK lysin like protein 13	5.50537	3.5165	1.47202	2.38889	0.0168991
hypothetical protein 753	5.50933	3.51741	1.4705	2.39199	0.0167572
hypothetical protein 967	5.50933	3.51741	1.4705	2.39199	0.0167572
myoD family inhibitor domain containing like isoform X1	5.50933	3.51741	1.4705	2.39199	0.0167572
membrane bound immunoglobulin 3	5.50933	3.51741	1.4705	2.39199	0.0167572
phosphatidylinositol 3 4 5 trisphosphate 5 phosphatase 2 2	5.50933	3.51741	1.4705	2.39199	0.0167572
transmembrane protein 176A like	22.0373	3.51742	0.780699	4.50547	6.62263e-06
gap junction alpha 1 like protein	11.2863	3.55535	1.06296	3.34476	0.000823546
collectrin precursor 1	45.7636	3.57631	0.585662	6.10644	1.01878e-09
middle subunit like protein 5	23.7263	3.6329	0.768948	4.7245	2.3068e-06
SH3 domain binding 5 like protein	6.07231	3.66942	1.43873	2.55046	0.0107581
neuronal PAS domain containing 4 like protein 1	6.07231	3.66942	1.43873	2.55046	0.0107581
coenzyme Q binding COQ10 mitochondrial like protein	32.6135	3.78045	0.68783	5.4962	3.88057e-08
methionine sulfoxide oxidase mical2b like isoform X1	7.19828	3.93246	1.38847	2.83222	0.00462264
PH and SEC7 domain containing 3 like isoform X1 2	7.19828	3.93246	1.38847	2.83222	0.00462264
insulin like growth factor binding 1	22.7208	4.01046	0.830909	4.8266	1.38883e-06
CMRF35 like molecule 8 6	16.0855	4.10239	0.984631	4.16642	3.09416e-05
kynurenine 3 monooxygenase 1	8.32424	4.15485	1.35022	3.07718	0.00208969
proto oncogene c Fos like protein	16.6485	4.15486	0.978576	4.24582	2.17795e-05
histone H2B 35	16.6485	4.15486	0.978576	4.24582	2.17795e-05
glutamyl aminopeptidase	9.4502	4.3475	1.32015	3.2932	0.000990543
LRR and PYD domains containing 3 like protein 11	22.8413	4.63291	0.930117	4.981	6.32581e-07
vesicle associated membrane associated B like isoform X1 1	2.24796	4.78802	2.23192	2.14525	0.0319328
far upstream element binding 2 isoform X1	2.25193	4.79014	2.22485	2.15302	0.0313173
bromodomain containing 2 like isoform X2	2.25193	4.79014	2.22485	2.15302	0.0313173
atypical chemokine receptor 3 like protein	2.25193	4.79014	2.22485	2.15302	0.0313173
histone H2B 1 2 like protein 1	2.25193	4.79014	2.22485	2.15302	0.0313173
sialoadhesin like isoform X1	2.25193	4.79014	2.22485	2.15302	0.0313173
sacsin like protein	2.25193	4.79014	2.22485	2.15302	0.0313173
zinc finger protein 574 like isoform X1	2.25193	4.79014	2.22485	2.15302	0.0313173
ankyrin 3 like isoform X2	2.25193	4.79014	2.22485	2.15302	0.0313173
histone lysine N methyltransferase SETDB1 B isoform X1	2.25193	4.79014	2.22485	2.15302	0.0313173
protein GPR108	2.25193	4.79014	2.22485	2.15302	0.0313173
PRRC2C isoform X1	2.25193	4.79014	2.22485	2.15302	0.0313173
inorganic pyrophosphatase like protein	2.25193	4.79014	2.22485	2.15302	0.0313173
deoxyhypusine synthase 2	2.25193	4.79014	2.22485	2.15302	0.0313173
kyphoscoliosis peptidase like protein	2.25193	4.79014	2.22485	2.15302	0.0313173
zona pellucida sperm binding 3 like protein	2.25193	4.79014	2.22485	2.15302	0.0313173
bestrophin 2 like protein	2.25193	4.79014	2.22485	2.15302	0.0313173
cystatin B like protein 4	2.25193	4.79014	2.22485	2.15302	0.0313173
forkhead box D2 like protein	2.25193	4.79014	2.22485	2.15302	0.0313173
single stranded DNA binding 3 like isoform X2	2.25193	4.79014	2.22485	2.15302	0.0313173
retinoschisin like isoform X1	2.25193	4.79014	2.22485	2.15302	0.0313173
cytosolic phospholipase A2 gamma like protein 9	2.25193	4.79014	2.22485	2.15302	0.0313173
methyltransferase C9orf114 like protein	2.25193	4.79014	2.22485	2.15302	0.0313173
growth arrest specific 1 like protein	2.25193	4.79014	2.22485	2.15302	0.0313173
plasma alpha L fucosidase	2.25193	4.79014	2.22485	2.15302	0.0313173
unc 119 like protein	2.25193	4.79014	2.22485	2.15302	0.0313173
nuclear factor interleukin 3 regulated like protein 2	2.25193	4.79014	2.22485	2.15302	0.0313173
collagen alpha 1 XIV chain like protein	2.25193	4.79014	2.22485	2.15302	0.0313173
nucleobindin 1 like protein	2.25193	4.79014	2.22485	2.15302	0.0313173
equilibrative nucleoside transporter 2	2.25193	4.79014	2.22485	2.15302	0.0313173
collagenase 3 like protein 4	2.25193	4.79014	2.22485	2.15302	0.0313173
X14 3 3 gamma B	2.25193	4.79014	2.22485	2.15302	0.0313173
bcl 2 modifying factor like protein	2.25193	4.79014	2.22485	2.15302	0.0313173
quinone oxidoreductase 1 isoform X1	2.25193	4.79014	2.22485	2.15302	0.0313173
sodium channel modifier 1 isoform X1	2.25193	4.79014	2.22485	2.15302	0.0313173
sterile alpha motif domain containing 3 like isoform X2 6	2.25193	4.79014	2.22485	2.15302	0.0313173
vesicle trafficking SEC22a	2.25193	4.79014	2.22485	2.15302	0.0313173
matrix metallo ase 14 like protein	2.25193	4.79014	2.22485	2.15302	0.0313173
fibrosin 1 like protein	2.25193	4.79014	2.22485	2.15302	0.0313173
zinc finger BED domain containing 1 like protein 52	2.25193	4.79014	2.22485	2.15302	0.0313173
histone H2A like protein 15	2.25193	4.79014	2.22485	2.15302	0.0313173
LSM14 like protein	2.25193	4.79014	2.22485	2.15302	0.0313173
tyrosine phosphatase non receptor type 22 like isoform X2	2.25193	4.79014	2.22485	2.15302	0.0313173
CYR61 like protein	2.25193	4.79014	2.22485	2.15302	0.0313173
reticulon 4 receptor like protein	2.25193	4.79014	2.22485	2.15302	0.0313173
E3 ubiquitin ligase listerin like protein 1	2.25193	4.79014	2.22485	2.15302	0.0313173
interleukin 11 1	2.25193	4.79014	2.22485	2.15302	0.0313173
DEP domain containing mTOR interacting isoform X1	2.25193	4.79014	2.22485	2.15302	0.0313173
STE20 like serine threonine kinase isoform X2	2.25193	4.79014	2.22485	2.15302	0.0313173
butyrophilin subfamily 1 member A1 like isoform X2 2	2.25193	4.79014	2.22485	2.15302	0.0313173
heparan sulfate glucosamine 3 O sulfotransferase 3B1 like protein 1	2.25193	4.79014	2.22485	2.15302	0.0313173
xylosyltransferase 1	2.25193	4.79014	2.22485	2.15302	0.0313173
serine threonine phosphatase 4 regulatory subunit 4 like protein	2.25193	4.79014	2.22485	2.15302	0.0313173
syntaxin 11 like protein 2	2.25193	4.79014	2.22485	2.15302	0.0313173
steroid hormone receptor ERR2 isoform X2 1	2.25193	4.79014	2.22485	2.15302	0.0313173
N acetylgalactosamine kinase 1	2.25193	4.79014	2.22485	2.15302	0.0313173
chemokine XC receptor 1 like protein 6	2.25193	4.79014	2.22485	2.15302	0.0313173
butyrophilin subfamily 1 member A1 like isoform X1 2	2.25193	4.79014	2.22485	2.15302	0.0313173
deoxyguanosine mitochondrial like isoform X2	2.25193	4.79014	2.22485	2.15302	0.0313173
receptor type tyrosine phosphatase delta isoform X11	2.25193	4.79014	2.22485	2.15302	0.0313173
stromal membrane associated 1 isoform X1 1	2.25193	4.79014	2.22485	2.15302	0.0313173
polymeric immunoglobulin receptor like protein 65	2.25193	4.79014	2.22485	2.15302	0.0313173
Wingless type MMTV integration site member 4a	2.25193	4.79014	2.22485	2.15302	0.0313173
ceramide synthase 6 isoform X2 1	2.25193	4.79014	2.22485	2.15302	0.0313173
serine threonine kinase Nek9 1	2.25193	4.79014	2.22485	2.15302	0.0313173
sprouty EVH1 domain containing 1 1	2.25193	4.79014	2.22485	2.15302	0.0313173
solute carrier family 35 member E1 like protein	2.25193	4.79014	2.22485	2.15302	0.0313173
elongation of very long chain fatty acids 6	2.25193	4.79014	2.22485	2.15302	0.0313173
olfactomedin 4 like protein 8	2.25193	4.79014	2.22485	2.15302	0.0313173
C type lectin domain family 4 member M like protein 1	2.25193	4.79014	2.22485	2.15302	0.0313173
hypothetical protein 2017	2.25193	4.79014	2.22485	2.15302	0.0313173
ras and EF hand domain containing like protein 1	2.25193	4.79014	2.22485	2.15302	0.0313173
RAD50 interacting 1 like protein	2.25193	4.79014	2.22485	2.15302	0.0313173
sodium channel type 4 subunit alpha B	2.25193	4.79014	2.22485	2.15302	0.0313173
bone morphogenetic 2 like protein 4	2.25193	4.79014	2.22485	2.15302	0.0313173
centromere L	2.25193	4.79014	2.22485	2.15302	0.0313173
interferon induced 44 like protein 22	2.25193	4.79014	2.22485	2.15302	0.0313173
radial spoke head 14 like protein	2.25193	4.79014	2.22485	2.15302	0.0313173
hypothetical protein 2248	2.25193	4.79014	2.22485	2.15302	0.0313173
heme binding 1	2.25193	4.79014	2.22485	2.15302	0.0313173
histone H1 like protein 27	2.25193	4.79014	2.22485	2.15302	0.0313173
bone morphogenetic 2 like protein 5	2.25193	4.79014	2.22485	2.15302	0.0313173
store operated calcium entry associated regulatory factor like isoform X1	2.25193	4.79014	2.22485	2.15302	0.0313173
zinc finger BED domain containing 5 like protein 5	2.25193	4.79014	2.22485	2.15302	0.0313173
gap junction beta 2 like protein	2.25193	4.79014	2.22485	2.15302	0.0313173
zinc finger 2 like protein	2.25193	4.79014	2.22485	2.15302	0.0313173
malonyl acyl carrier mitochondrial 1	2.25193	4.79014	2.22485	2.15302	0.0313173
kinesin KIF9	2.25193	4.79014	2.22485	2.15302	0.0313173
interleukin 1 receptor like 1 1	2.25193	4.79014	2.22485	2.15302	0.0313173
hypothetical protein 2681	2.25193	4.79014	2.22485	2.15302	0.0313173
transforming growth factor beta 2	2.25193	4.79014	2.22485	2.15302	0.0313173
FAM46A like protein 2	2.25193	4.79014	2.22485	2.15302	0.0313173
nuclear factor of activated T cytoplasmic 2 like protein	2.25193	4.79014	2.22485	2.15302	0.0313173
endogenous retrovirus group K member 113 Pol protein like 2	2.25193	4.79014	2.22485	2.15302	0.0313173
midasin 1	2.25193	4.79014	2.22485	2.15302	0.0313173
MHC class I antigen 24	2.25193	4.79014	2.22485	2.15302	0.0313173
hypothetical protein 2791	2.25193	4.79014	2.22485	2.15302	0.0313173
Retrovirus related Pol polyprotein from transposon 412 85	2.25193	4.79014	2.22485	2.15302	0.0313173
Bromodomain containing 2a	2.25193	4.79014	2.22485	2.15302	0.0313173
sacsin like isoform X1	2.25193	4.79014	2.22485	2.15302	0.0313173
hypothetical protein 3110	2.25193	4.79014	2.22485	2.15302	0.0313173
myosin 7 like protein 12	2.25193	4.79014	2.22485	2.15302	0.0313173
PIH1 domain containing 1 like isoform X2	2.25193	4.79014	2.22485	2.15302	0.0313173
suppressor of cytokine signaling 1 1	2.25193	4.79014	2.22485	2.15302	0.0313173
dnaJ like protein 44	2.25193	4.79014	2.22485	2.15302	0.0313173
netrin G2 like isoform X1 1	2.25193	4.79014	2.22485	2.15302	0.0313173
netrin G2 like isoform X1 2	2.25193	4.79014	2.22485	2.15302	0.0313173
replicase helicase endonuclease 43	2.25193	4.79014	2.22485	2.15302	0.0313173
prostaglandin F2 receptor negative regulator like protein 3	2.25193	4.79014	2.22485	2.15302	0.0313173
endoplasmic reticulum lectin 1 like isoform X1	2.25193	4.79014	2.22485	2.15302	0.0313173
BTB POZ domain containing 6 A isoform X1	2.25193	4.79014	2.22485	2.15302	0.0313173
iron sulfur cluster assembly enzyme mitochondrial 2	2.25193	4.79014	2.22485	2.15302	0.0313173
interferon inducible GTPase 1 like protein	2.25193	4.79014	2.22485	2.15302	0.0313173
coiled coil domain containing protein 120 like 2	2.25193	4.79014	2.22485	2.15302	0.0313173
interleukin 17 receptor D	2.25193	4.79014	2.22485	2.15302	0.0313173
metallo ase inhibitor 2 like protein 2	2.25193	4.79014	2.22485	2.15302	0.0313173
X5 demethoxyubiquinone mitochondrial 1	2.25193	4.79014	2.22485	2.15302	0.0313173
low density lipo receptor adapter 1 B like isoform X1	2.25193	4.79014	2.22485	2.15302	0.0313173
integral membrane protein GPR137B	2.25193	4.79014	2.22485	2.15302	0.0313173
putative vesicular acetylcholine transporter B	2.25193	4.79014	2.22485	2.15302	0.0313173
E3 ubiquitin protein ligase RNF146 1	2.25193	4.79014	2.22485	2.15302	0.0313173
zinc finger Ran binding domain containing 2 like isoform X2	2.25193	4.79014	2.22485	2.15302	0.0313173
PI PLC X domain containing 1 like protein 1	2.25193	4.79014	2.22485	2.15302	0.0313173
separin like protein	2.25193	4.79014	2.22485	2.15302	0.0313173
intraflagellar transport 20 like protein 1	2.25193	4.79014	2.22485	2.15302	0.0313173
G coupled receptor 4 like protein 5	2.25193	4.79014	2.22485	2.15302	0.0313173
desumoylating isopeptidase 2 1	2.25193	4.79014	2.22485	2.15302	0.0313173
hypothetical protein 3986	2.25193	4.79014	2.22485	2.15302	0.0313173
mitoferrin 2 1	2.25193	4.79014	2.22485	2.15302	0.0313173
methylosome 50 1	2.25193	4.79014	2.22485	2.15302	0.0313173
cytochrome c oxidase assembly COX16 mitochondrial 1	2.25193	4.79014	2.22485	2.15302	0.0313173
histone H2B like protein 29	2.25193	4.79014	2.22485	2.15302	0.0313173
cystathionine beta synthase like protein 4	2.25193	4.79014	2.22485	2.15302	0.0313173
histone H3 49	2.25193	4.79014	2.22485	2.15302	0.0313173
dnaJ like protein 54	2.25193	4.79014	2.22485	2.15302	0.0313173
coiled coil domain containing 94 1	2.25193	4.79014	2.22485	2.15302	0.0313173
furry like protein 3	2.25193	4.79014	2.22485	2.15302	0.0313173
leucine rich repeat neuronal 1 like protein 1	2.25193	4.79014	2.22485	2.15302	0.0313173
monocarboxylate transporter 4 like protein 3	2.25193	4.79014	2.22485	2.15302	0.0313173
exosome complex component RRP46	2.25193	4.79014	2.22485	2.15302	0.0313173
retrotransposon like family member retr 1 14	2.25193	4.79014	2.22485	2.15302	0.0313173
tRNA Trp	2.25193	4.79014	2.22485	2.15302	0.0313173
transmembrane and immunoglobulin domain containing 1 like protein 2	2.52351	4.9553	2.19057	2.2621	0.0236911
nuclear factor 1 C type like isoform X1	2.80698	5.10866	2.11341	2.41726	0.0156379
vascular cell adhesion 1 like protein	2.81491	5.11207	2.0952	2.4399	0.0146913
cullin 9 isoform X4	2.81491	5.11207	2.0952	2.4399	0.0146913
dihydropyridine sensitive L type skeletal muscle calcium channel subunit alpha 1 like protein	2.81491	5.11207	2.0952	2.4399	0.0146913
phosphatase 1 regulatory subunit 14B	2.81491	5.11207	2.0952	2.4399	0.0146913
stromal interaction molecule 2	2.81491	5.11207	2.0952	2.4399	0.0146913
GTPase IMAP family member 8 like protein 43	2.81491	5.11207	2.0952	2.4399	0.0146913
serine protease HTRA1	2.81491	5.11207	2.0952	2.4399	0.0146913
hypothetical protein 757	2.81491	5.11207	2.0952	2.4399	0.0146913
transport Sec23B	2.81491	5.11207	2.0952	2.4399	0.0146913
lipase maturation factor 1 1	2.81491	5.11207	2.0952	2.4399	0.0146913
platelet derived growth factor D like isoform X1 1	2.81491	5.11207	2.0952	2.4399	0.0146913
glycosyltransferase LARGE1	2.81491	5.11207	2.0952	2.4399	0.0146913
dual specificity tyrosine phosphorylation regulated kinase 1A isoform X1	2.81491	5.11207	2.0952	2.4399	0.0146913
COP9 signalosome complex subunit 8	2.81491	5.11207	2.0952	2.4399	0.0146913
DNA directed RNA polymerase III subunit RPC4	2.81491	5.11207	2.0952	2.4399	0.0146913
B cell lymphoma leukemia 10 like isoform X1	2.81491	5.11207	2.0952	2.4399	0.0146913
putative E3 ubiquitin ligase TRIM8	2.81491	5.11207	2.0952	2.4399	0.0146913
MAP microtubule affinity regulating kinase 4 isoform X1	2.81491	5.11207	2.0952	2.4399	0.0146913
rho guanine nucleotide exchange factor 19	2.81491	5.11207	2.0952	2.4399	0.0146913
ATP binding cassette sub family D member 3 like protein	2.81491	5.11207	2.0952	2.4399	0.0146913
PAX3 and PAX7 binding 1	2.81491	5.11207	2.0952	2.4399	0.0146913
sodium glucose cotransporter 1 like protein 3	2.81491	5.11207	2.0952	2.4399	0.0146913
putative palmitoyltransferase ZDHHC1 isoform X1	2.81491	5.11207	2.0952	2.4399	0.0146913
interferon induced 44 like protein 28	2.81491	5.11207	2.0952	2.4399	0.0146913
dynamin 2 isoform X3 2	2.81491	5.11207	2.0952	2.4399	0.0146913
hypothetical protein 2202	2.81491	5.11207	2.0952	2.4399	0.0146913
ubiquitin like isoform X1	2.81491	5.11207	2.0952	2.4399	0.0146913
insulin like growth factor binding 1 1	2.81491	5.11207	2.0952	2.4399	0.0146913
prickle 1 1	2.81491	5.11207	2.0952	2.4399	0.0146913
histone 8	2.81491	5.11207	2.0952	2.4399	0.0146913
eukaryotic translation initiation factor 4E 1A like isoform X1	2.81491	5.11207	2.0952	2.4399	0.0146913
solute carrier family 23 member 2 like isoform X1 1	2.81491	5.11207	2.0952	2.4399	0.0146913
annexin A6 like isoform X2	2.81491	5.11207	2.0952	2.4399	0.0146913
membrane associated guanylate WW and PDZ domain containing 1 isoform X5	2.81491	5.11207	2.0952	2.4399	0.0146913
myeloid differentiation primary response 88 1	2.81491	5.11207	2.0952	2.4399	0.0146913
Secreted frizzled related 5 1	2.81491	5.11207	2.0952	2.4399	0.0146913
vasohibin 2 isoform X1 1	2.81491	5.11207	2.0952	2.4399	0.0146913
cullin 1 2	2.81491	5.11207	2.0952	2.4399	0.0146913
myosin IIIb like isoform X2	2.81491	5.11207	2.0952	2.4399	0.0146913
hypothetical protein 4211	2.81491	5.11207	2.0952	2.4399	0.0146913
TNF receptor associated factor 4	2.81491	5.11207	2.0952	2.4399	0.0146913
alpha 1 syntrophin 2	2.81491	5.11207	2.0952	2.4399	0.0146913
X39S ribosomal mitochondrial 22	2.81491	5.11207	2.0952	2.4399	0.0146913
phosphatase PTC7 like protein 3	2.81491	5.11207	2.0952	2.4399	0.0146913
WD repeat containing 35 isoform X1	3.09045	5.24725	2.05445	2.55409	0.0106467
A kinase anchor 13 like protein 1	3.37789	5.37511	2.0041	2.68206	0.00731711
RING finger protein 122 like	3.37789	5.37511	2.0041	2.68206	0.00731711
CTTNBP2 N terminal	3.37789	5.37511	2.0041	2.68206	0.00731711
tau tubulin kinase 1 like isoform X1 1	3.37789	5.37511	2.0041	2.68206	0.00731711
telomerase component 1 2	3.37789	5.37511	2.0041	2.68206	0.00731711
integrin beta 1 like protein 3	3.37789	5.37511	2.0041	2.68206	0.00731711
olfactomedin 2A	3.37789	5.37511	2.0041	2.68206	0.00731711
nuclear apoptosis inducing factor 1 like protein 2	3.37789	5.37511	2.0041	2.68206	0.00731711
arachidonate 5 lipoxygenase like protein 10	3.37789	5.37511	2.0041	2.68206	0.00731711
lysosome associated membrane glyco 1 like protein	3.37789	5.37511	2.0041	2.68206	0.00731711
homeobox Hox A3	3.37789	5.37511	2.0041	2.68206	0.00731711
ADNP homeobox 2 like protein 2	3.37789	5.37511	2.0041	2.68206	0.00731711
disintegrin and metallo ase domain containing 8 like protein 2	3.37789	5.37511	2.0041	2.68206	0.00731711
ras related Rab 12	3.37789	5.37511	2.0041	2.68206	0.00731711
solute carrier family 25 member 53	3.37789	5.37511	2.0041	2.68206	0.00731711
alcohol dehydrogenase class 3 like isoform X1	3.37789	5.37511	2.0041	2.68206	0.00731711
X3 phosphoinositide dependent kinase 1 like protein	3.37789	5.37511	2.0041	2.68206	0.00731711
interferon induced very large GTPase 1 like protein 52	3.37789	5.37511	2.0041	2.68206	0.00731711
X5 hydroxytryptamine receptor 2C like protein 1	3.37789	5.37511	2.0041	2.68206	0.00731711
tumor p53 inducible 11 like protein	3.37789	5.37511	2.0041	2.68206	0.00731711
B cell receptor CD22 like isoform X1	3.37789	5.37511	2.0041	2.68206	0.00731711
poly U specific endoribonuclease C like protein 1	3.37789	5.37511	2.0041	2.68206	0.00731711
P2X purinoceptor 4 like protein	3.37789	5.37511	2.0041	2.68206	0.00731711
interferon induced very large GTPase 1 like protein 90	3.37789	5.37511	2.0041	2.68206	0.00731711
dachshund like protein 5	3.37789	5.37511	2.0041	2.68206	0.00731711
hypothetical protein 3582	3.37789	5.37511	2.0041	2.68206	0.00731711
serine threonine kinase OSR1	3.37789	5.37511	2.0041	2.68206	0.00731711
gap junction beta 3 like protein 1	3.37789	5.37511	2.0041	2.68206	0.00731711
metallo ase inhibitor 3 like protein 4	3.37789	5.37511	2.0041	2.68206	0.00731711
actin filament associated 1 like 1 isoform X1	3.37789	5.37511	2.0041	2.68206	0.00731711
PWWP domain containing 2A like protein 1	3.37789	5.37511	2.0041	2.68206	0.00731711
aminoacyl tRNA synthase complex interacting multifunctional 2 like isoform X2 1	3.37789	5.37511	2.0041	2.68206	0.00731711
butyrophilin subfamily 1 member A1 like isoform X1 9	3.37789	5.37511	2.0041	2.68206	0.00731711
RNA binding 15 1	3.37789	5.37511	2.0041	2.68206	0.00731711
ectonucleotide pyrophosphatase phosphodiesterase family member 5 1	3.37789	5.37511	2.0041	2.68206	0.00731711
forkhead box I1 like protein 2	3.65343	5.48862	1.97405	2.78038	0.00542949
asparagine synthetase glutamine hydrolyzing 4	3.93294	5.59506	1.9458	2.87545	0.00403449
plasmalemma vesicle associated like protein	3.93691	5.59629	1.93887	2.88637	0.00389714
peptidyl prolyl cis trans isomerase FKBP3	3.94087	5.5975	1.93648	2.89056	0.00384559
deoxynucleotidyltransferase terminal interacting 2 like protein	3.94087	5.5975	1.93648	2.89056	0.00384559
hypothetical protein 31	3.94087	5.5975	1.93648	2.89056	0.00384559
epiplakin like isoform X1	3.94087	5.5975	1.93648	2.89056	0.00384559
MIF4G domain containing B isoform X1 1	3.94087	5.5975	1.93648	2.89056	0.00384559
MHC class I antigen 12	3.94087	5.5975	1.93648	2.89056	0.00384559
trypsin 2 like protein	3.94087	5.5975	1.93648	2.89056	0.00384559
serine threonine kinase Sgk1 like protein	3.94087	5.5975	1.93648	2.89056	0.00384559
polycomb group RING finger 5 A	3.94087	5.5975	1.93648	2.89056	0.00384559
multidrug resistance associated 1 like protein 7	3.94087	5.5975	1.93648	2.89056	0.00384559
myofibril bound serine ase 4	3.94087	5.5975	1.93648	2.89056	0.00384559
ras related Rab 3D like protein 1	3.94087	5.5975	1.93648	2.89056	0.00384559
cyclin dependent kinase inhibitor 1 like isoform X2	3.94087	5.5975	1.93648	2.89056	0.00384559
liver carboxylesterase 2 like protein 2	3.94087	5.5975	1.93648	2.89056	0.00384559
hypothetical protein 2198	3.94087	5.5975	1.93648	2.89056	0.00384559
GRB2 associated binding 2 1	3.94087	5.5975	1.93648	2.89056	0.00384559
macrophage mannose receptor 1 like protein 58	3.94087	5.5975	1.93648	2.89056	0.00384559
GTPase IMAP family member 8 like protein 50	4.21642	5.69533	1.91338	2.97657	0.00291488
cathepsin S like protein 1	4.50385	5.79015	1.88425	3.07292	0.00211975
cadherin 2 1	4.50385	5.79015	1.88425	3.07292	0.00211975
sperm associated antigen 5 like protein	4.50385	5.79015	1.88425	3.07292	0.00211975
plectin like isoform X4	4.50385	5.79015	1.88425	3.07292	0.00211975
hypothetical protein 1009	4.50385	5.79015	1.88425	3.07292	0.00211975
THUMP domain containing 1 1	4.50385	5.79015	1.88425	3.07292	0.00211975
partitioning defective 3 like protein 1	4.50385	5.79015	1.88425	3.07292	0.00211975
CREB regulated transcription coactivator 2 like protein	4.50385	5.79015	1.88425	3.07292	0.00211975
transforming growth factor beta receptor associated 1 1	4.50385	5.79015	1.88425	3.07292	0.00211975
TLD domain containing 1	4.50385	5.79015	1.88425	3.07292	0.00211975
tumor necrosis factor receptor superfamily member 9 like protein	4.50385	5.79015	1.88425	3.07292	0.00211975
transcription factor jun B like protein 1	4.50385	5.79015	1.88425	3.07292	0.00211975
diamine acetyltransferase 1 like protein 2	4.50385	5.79015	1.88425	3.07292	0.00211975
homeodomain interacting kinase 2 like isoform X1 3	4.50385	5.79015	1.88425	3.07292	0.00211975
pro convertase subtilisin kexin type 7 like protein 1	4.50385	5.79015	1.88425	3.07292	0.00211975
neoverrucotoxin subunit alpha like protein 1	4.50385	5.79015	1.88425	3.07292	0.00211975
ras related Rab 38 like protein	4.50385	5.79015	1.88425	3.07292	0.00211975
bombesin receptor activated C6orf89 like protein 1	4.50385	5.79015	1.88425	3.07292	0.00211975
chondroitin sulfate proteoglycan 4	4.50385	5.79015	1.88425	3.07292	0.00211975
sphingosine 1 phosphate receptor 4 1	4.50385	5.79015	1.88425	3.07292	0.00211975
cytoskeleton associated 4 1	4.50385	5.79015	1.88425	3.07292	0.00211975
NAD kinase like protein	4.7794	5.8761	1.86594	3.14915	0.00163748
putative polyketide synthase 16 2	111.551	5.95485	0.634466	9.3856	6.25598e-21
perforin 1 like protein 6	5.06684	5.96007	1.8426	3.23461	0.0012181
cytosolic phospholipase A2 zeta like protein 6	5.06684	5.96007	1.8426	3.23461	0.0012181
arginine N methyltransferase 2	5.06684	5.96007	1.8426	3.23461	0.0012181
prostaglandin E2 receptor EP2 subtype like protein	5.06684	5.96007	1.8426	3.23461	0.0012181
claudin 15 like protein	5.06684	5.96007	1.8426	3.23461	0.0012181
fin bud initiation factor like protein 1	5.06684	5.96007	1.8426	3.23461	0.0012181
ceroid lipofuscinosis neuronal 6 like protein	5.06684	5.96007	1.8426	3.23461	0.0012181
solute carrier family 22 member 5 like protein 3	5.06684	5.96007	1.8426	3.23461	0.0012181
dnaJ like protein 37	5.06684	5.96007	1.8426	3.23461	0.0012181
mediator of RNA polymerase II transcription subunit 13 like protein 3	5.06684	5.96007	1.8426	3.23461	0.0012181
CD97 antigen like protein 6	5.06684	5.96007	1.8426	3.23461	0.0012181
histone H4 like protein 42	5.34635	6.03763	1.82525	3.30784	0.000940202
general transcription factor 3C polypeptide 6	5.62982	6.11208	1.80871	3.37925	0.000726847
regulator of telomere elongation helicase 1	5.62982	6.11208	1.80871	3.37925	0.000726847
testis expressed sequence 10 1	5.62982	6.11208	1.80871	3.37925	0.000726847
glucose induced degradation 4 like protein	5.62982	6.11208	1.80871	3.37925	0.000726847
leucine rich repeat immunoglobulin like domain containing nogo receptor interacting protein 1 B isoform X2	5.62982	6.11208	1.80871	3.37925	0.000726847
TRPM8 channel associated factor like protein 17	5.62982	6.11208	1.80871	3.37925	0.000726847
monocarboxylate transporter 5 1	5.62982	6.11208	1.80871	3.37925	0.000726847
LIM domain only 7 like protein	5.62982	6.11208	1.80871	3.37925	0.000726847
tyrosine tRNA mitochondrial	6.1928	6.24958	1.78055	3.50991	0.000448253
histone H2B 10	6.1928	6.24958	1.78055	3.50991	0.000448253
Transposon Ty3 I Gag Pol poly 28	6.1928	6.24958	1.78055	3.50991	0.000448253
Retrovirus related Pol polyprotein from transposon 412 72	6.1928	6.24958	1.78055	3.50991	0.000448253
TBC1 domain family member 10A like protein 4	6.1928	6.24958	1.78055	3.50991	0.000448253
klotho 1	6.1928	6.24958	1.78055	3.50991	0.000448253
histone H1 like protein 13	6.75578	6.37511	1.75678	3.62886	0.000284671
hypothetical protein 1428	6.75578	6.37511	1.75678	3.62886	0.000284671
patched domain containing 3 like protein 4	6.75578	6.37511	1.75678	3.62886	0.000284671
galactose 3 O sulfotransferase 2 like protein	6.75578	6.37511	1.75678	3.62886	0.000284671
sodium dependent neutral amino acid transporter B 0 AT1 like protein 1	6.75578	6.37511	1.75678	3.62886	0.000284671
integrin alpha M like protein 5	7.88175	6.5975	1.7189	3.83821	0.000123934
histone H4 like protein 38	7.88175	6.5975	1.7189	3.83821	0.000123934
fish egg lectin like protein 6	7.88175	6.5975	1.7189	3.83821	0.000123934
epoxide hydrolase 1	7.88175	6.5975	1.7189	3.83821	0.000123934
middle subunit like protein 8	8.44473	6.69704	1.70352	3.9313	8.44882e-05
TRPM8 channel associated factor like protein 18	9.00771	6.79015	1.68996	4.01793	5.87105e-05
E3 ubiquitin ligase DTX3L like protein 2	9.57069	6.87761	1.67792	4.09889	4.15131e-05
galectin 9 like isoform X3 2	11.2596	7.11208	1.64872	4.3137	1.60547e-05
sacsin like protein 8	11.8226	7.18247	1.64077	4.37751	1.20044e-05
histone H2B 3	12.3856	7.24958	1.63351	4.43805	9.07796e-06
keratin 8	14.6375	7.49059	1.60987	4.65291	3.27289e-06
membrane bound immunoglobulin 1	19.1414	7.87761	1.57886	4.98943	6.0558e-07
immunoglobulin Z heavy 4	24.2082	8.21642	1.55748	5.27545	1.32431e-07
fibrinogen and Ig binding like protein	37.7198	8.85624	1.52817	5.79532	6.81926e-09
D amino acid oxidase like protein 1	42.2236	9.01897	1.52252	5.92371	3.14753e-09
histone H2A like protein 45	54.6092	9.39006	1.51174	6.21144	5.25008e-10
