# Supplementary material for: Kidney transcriptome response to salinity adaptation in Labeo rohita
Source: Front Physiol. 2022 Oct 13;13:991366. doi: 10.3389/fphys.2022.991366 (PMC9606766; doi:10.3389/fphys.2022.991366)
Supplement: Supplementary file 1 [file DataSheet1.ZIP › 2 ppt GO enrichment.xlsx]

## Sheet: 2 ppt
Supplementary table 5. List of enriched GO terms (biological processes) of differentially expressed genes at 2 ppt salinity concentration
GO term ID	GO Term	GO Term p value	GO term p value Corrected with Benjamini-Hochberg	GO group p value	GO group p value Corrected with Benjamini-Hochberg	GO groups	GO term associated genes
GO:0005246	calcium channel regulator activity	0.00211225	0.00563266	0.00211225	0.00739287	Group00	[ROHU_014234, ROHU_026163, ROHU_032999]
GO:0005381	iron ion transmembrane transporter activity	0.0958528	0.0958528	0.0958528	0.0958528	Group01	[ROHU_007751]
GO:0014066	regulation of phosphatidylinositol 3-kinase signaling	0.0491317	0.0561505	0.0491317	0.0573203	Group02	[ROHU_029714]
GO:0015114	phosphate ion transmembrane transporter activity	0.0958528	0.0958528	0.0958528	0.0958528	Group03	[ROHU_019423]
GO:0016233	telomere capping	0.0491317	0.0561505	0.0491317	0.0573203	Group04	[ROHU_026555]
GO:0019136	deoxynucleoside kinase activity	0.0135362	0.0180483	0.0135362	0.0189507	Group05	[ROHU_010070, ROHU_022164]
GO:0030321	transepithelial chloride transport	0.0491317	0.0561505	0.0491317	0.0573203	Group06	[ROHU_032336]
GO:0032486	Rap protein signal transduction	0.0958528	0.0958528	0.0958528	0.0958528	Group07	[ROHU_000769]
GO:0032977	membrane insertase activity	0.0958528	0.0958528	0.0958528	0.0958528	Group08	[ROHU_018855]
GO:0006421	asparaginyl-tRNA aminoacylation	0.0491317	0.0561505	0.0491317	0.0573203	Group09	[ROHU_022128]
GO:0002128	tRNA nucleoside ribose methylation	0.0491317	0.0561505	0.0491317	0.0573203	Group10	[ROHU_020434]
GO:0036159	inner dynein arm assembly	0.0958528	0.0958528	0.0958528	0.0958528	Group11	[ROHU_014356]
GO:0043139	5'-3' DNA helicase activity	0.0958528	0.0958528	0.0958528	0.0958528	Group12	[ROHU_022432]
GO:0043461	proton-transporting ATP synthase complex assembly	0.0491317	0.0561505	0.0491317	0.0573203	Group13	[ROHU_033899]
GO:0043691	reverse cholesterol transport	0.0958528	0.0958528	0.0958528	0.0958528	Group14	[ROHU_026420]
GO:0044571	[2Fe-2S] cluster assembly	0.0958528	0.0958528	0.0958528	0.0958528	Group15	[ROHU_013961]
GO:0045494	photoreceptor cell maintenance	0.00699566	0.011193	0.00699566	0.0122424	Group16	[ROHU_010997, ROHU_033652]
GO:0052650	NADP-retinol dehydrogenase activity	0.0958528	0.0958528	0.0958528	0.0958528	Group17	[ROHU_033251]
GO:0070037	rRNA (pseudouridine) methyltransferase activity	0.0491317	0.0561505	0.0491317	0.0573203	Group18	[ROHU_015630]
GO:0006428	isoleucyl-tRNA aminoacylation	0.0958528	0.0958528	0.0958528	0.0958528	Group19	[ROHU_016585]
GO:1903108	regulation of mitochondrial transcription	0.0958528	0.0958528	0.0958528	0.0958528	Group20	[ROHU_000298]
GO:0006431	methionyl-tRNA aminoacylation	0.0958528	0.0958528	0.0958528	0.0958528	Group21	[ROHU_018381]
GO:0004174	electron-transferring-flavoprotein dehydrogenase activity	0.0491317	0.0561505	0.0491317	0.0573203	Group22	[ROHU_029510]
GO:0006435	threonyl-tRNA aminoacylation	0.0958528	0.0958528	0.0958528	0.0958528	Group23	[ROHU_004160]
GO:0006437	tyrosyl-tRNA aminoacylation	0.0958528	0.0958528	0.0958528	0.0958528	Group24	[ROHU_014635]
GO:0006438	valyl-tRNA aminoacylation	0.0958528	0.0958528	0.0958528	0.0958528	Group25	[ROHU_012605]
GO:0006850	mitochondrial pyruvate transmembrane transport	0.0958528	0.0958528	0.0958528	0.0958528	Group26	[ROHU_030407]
GO:0019427	acetyl-CoA biosynthetic process from acetate	0.0958528	0.0958528	0.0958528	0.0958528	Group27	[ROHU_036251]
GO:0006083	acetate metabolic process	0.0958528	0.0958528	0.0958528	0.0958528	Group27	[ROHU_036251]
GO:0035672	oligopeptide transmembrane transport	0.0958528	0.0958528	0.0958528	0.0958528	Group28	[ROHU_007188]
GO:0035673	oligopeptide transmembrane transporter activity	0.0958528	0.0958528	0.0958528	0.0958528	Group28	[ROHU_007188]
GO:0046416	D-amino acid metabolic process	2.77673e-05	0.000222139	2.77673e-05	0.000194371	Group29	[ROHU_009079, ROHU_009080, ROHU_015268, ROHU_017529]
GO:0019478	D-amino acid catabolic process	0.00045512	0.00182048	2.77673e-05	0.000194371	Group29	[ROHU_009080, ROHU_015268, ROHU_017529]
GO:0070255	regulation of mucus secretion	0.0958528	0.0958528	0.0958528	0.0958528	Group30	[ROHU_014297]
GO:0070257	positive regulation of mucus secretion	0.0958528	0.0958528	0.0958528	0.0958528	Group30	[ROHU_014297]
GO:0090311	regulation of protein deacetylation	0.0958528	0.0958528	0.0958528	0.0958528	Group31	[ROHU_016362]
GO:0031063	regulation of histone deacetylation	0.0958528	0.0958528	0.0958528	0.0958528	Group31	[ROHU_016362]
GO:0090481	pyrimidine nucleotide-sugar transmembrane transport	0.00211225	0.00563266	0.00211225	0.00739287	Group32	[ROHU_005848, ROHU_018645, ROHU_019700]
GO:0015165	pyrimidine nucleotide-sugar transmembrane transporter activity	0.00211225	0.00563266	0.00211225	0.00739287	Group32	[ROHU_005848, ROHU_018645, ROHU_019700]
GO:0072344	rescue of stalled ribosome	0.0958528	0.0958528	0.0958528	0.0958528	Group33	[ROHU_019332]
GO:1990116	ribosome-associated ubiquitin-dependent protein catabolic process	0.0958528	0.0958528	0.0958528	0.0958528	Group33	[ROHU_019332]
GO:0043154	negative regulation of cysteine-type endopeptidase activity involved in apoptotic process	0.0958528	0.0958528	0.0958528	0.0958528	Group34	[ROHU_034691]
GO:2000117	negative regulation of cysteine-type endopeptidase activity	0.0958528	0.0958528	0.0958528	0.0958528	Group34	[ROHU_034691]
GO:0002115	store-operated calcium entry	0.00241063	0.00482126	0.00241063	0.0056248	Group35	[ROHU_012886, ROHU_026129]
GO:2001256	regulation of store-operated calcium entry	0.00241063	0.00482126	0.00241063	0.0056248	Group35	[ROHU_012886, ROHU_026129]
GO:0006546	glycine catabolic process	0.0491317	0.0561505	0.0491317	0.0573203	Group36	[ROHU_023373]
GO:0009071	serine family amino acid catabolic process	0.0491317	0.0561505	0.0491317	0.0573203	Group36	[ROHU_023373]
GO:0002369	T cell cytokine production	0.0958528	0.0958528	0.0958528	0.0958528	Group37	[ROHU_029703]
GO:0002709	regulation of T cell mediated immunity	0.0958528	0.0958528	0.0958528	0.0958528	Group37	[ROHU_029703]
GO:0002724	regulation of T cell cytokine production	0.0958528	0.0958528	0.0958528	0.0958528	Group37	[ROHU_029703]
GO:0006835	dicarboxylic acid transport	0.0958528	0.0958528	0.0958528	0.0958528	Group38	[ROHU_020416]
GO:0005310	dicarboxylic acid transmembrane transporter activity	0.0958528	0.0958528	0.0958528	0.0958528	Group38	[ROHU_020416]
GO:0019532	oxalate transport	0.0491317	0.0561505	0.0958528	0.0958528	Group38	[ROHU_020416]
GO:0019531	oxalate transmembrane transporter activity	0.0491317	0.0561505	0.0958528	0.0958528	Group38	[ROHU_020416]
GO:0001595	angiotensin receptor activity	0.0958528	0.0958528	0.0958528	0.0958528	Group39	[ROHU_029782]
GO:0086097	phospholipase C-activating angiotensin-activated signaling pathway	0.0958528	0.0958528	0.0958528	0.0958528	Group39	[ROHU_029782]
GO:0001596	angiotensin type I receptor activity	0.0958528	0.0958528	0.0958528	0.0958528	Group39	[ROHU_029782]
GO:0004945	angiotensin type II receptor activity	0.0958528	0.0958528	0.0958528	0.0958528	Group39	[ROHU_029782]
GO:0051055	negative regulation of lipid biosynthetic process	0.0491317	0.0561505	0.0958528	0.0958528	Group40	[ROHU_007913]
GO:0090153	regulation of sphingolipid biosynthetic process	0.0958528	0.0958528	0.0958528	0.0958528	Group40	[ROHU_007913]
GO:0090155	negative regulation of sphingolipid biosynthetic process	0.0491317	0.0561505	0.0958528	0.0958528	Group40	[ROHU_007913]
GO:2000303	regulation of ceramide biosynthetic process	0.0958528	0.0958528	0.0958528	0.0958528	Group40	[ROHU_007913]
GO:2001021	negative regulation of response to DNA damage stimulus	0.0491317	0.0561505	0.0958528	0.0958528	Group41	[ROHU_026602]
GO:0000018	regulation of DNA recombination	0.0958528	0.0958528	0.0958528	0.0958528	Group41	[ROHU_026602]
GO:0045738	negative regulation of DNA repair	0.0491317	0.0561505	0.0958528	0.0958528	Group41	[ROHU_026602]
GO:0045910	negative regulation of DNA recombination	0.0491317	0.0561505	0.0958528	0.0958528	Group41	[ROHU_026602]
GO:2000780	negative regulation of double-strand break repair	0.0491317	0.0561505	0.0958528	0.0958528	Group41	[ROHU_026602]
GO:0010569	regulation of double-strand break repair via homologous recombination	0.0958528	0.0958528	0.0958528	0.0958528	Group41	[ROHU_026602]
GO:2000042	negative regulation of double-strand break repair via homologous recombination	0.0491317	0.0561505	0.0958528	0.0958528	Group41	[ROHU_026602]
