# Supplementary material for: Kidney transcriptome response to salinity adaptation in Labeo rohita
Source: Front Physiol. 2022 Oct 13;13:991366. doi: 10.3389/fphys.2022.991366 (PMC9606766; doi:10.3389/fphys.2022.991366)
Supplement: Supplementary file 1 [file DataSheet1.ZIP › 4 ppt DEGS.xlsx]

## Sheet: Sheet1
Supplemenatry table 2. A complete list of differentially expressed genes (DEGs) of Labeo rohita kidney transcriptome for 4 ppt salinity treated group with respect to control (DEGs are sorted in ascending order based on the log2 fold change value) (p value < 0.05)
Gene product	Base Mean	log2 Fold Change	lfcSE	Stat	P value
gamma glutamylaminecyclotransferase B like protein 5	53.5	-9.18414	1.51765	-6.05153	1.43473e-09
solute carrier family 13 member 1	460	-8.84234	0.793788	-11.1394	8.06293e-29
nuclear factor interleukin 3 regulated like protein	28	-8.25003	1.55478	-5.30624	1.11909e-07
histone H2B 3	21.5	-7.86894	1.57797	-4.98676	6.14013e-07
solute carrier family 25 member 45 isoform X1	17.5	-7.57196	1.60054	-4.73088	2.23543e-06
Retrovirus related Pol polyprotein from transposon 412 44	16	-7.44267	1.61177	-4.61771	3.88003e-06
sphingosine 1 phosphate receptor 4	15	-7.34956	1.62049	-4.53539	5.74982e-06
sterile alpha motif domain containing 9 like protein 18	14.5	-7.30066	1.62529	-4.49191	7.05888e-06
inactive serine protease 35	13	-7.14311	1.64181	-4.35076	1.35669e-05
DEP domain containing 1A like protein	12	-7.02764	1.65502	-4.24626	2.17367e-05
tyrosine kinase ABL1 like isoform X2 1	11.5	-6.96624	1.66244	-4.19036	2.78513e-05
relaxin 3 receptor 1 like protein 3	11	-6.90211	1.67051	-4.13173	3.60049e-05
myeloid associated differentiation marker like protein 5	11	-6.90211	1.67051	-4.13173	3.60049e-05
methyl binding domain 5	10.5	-6.83499	1.67931	-4.07011	4.69915e-05
CMRF35 like molecule 8 6	9.5	-6.6906	1.69955	-3.93669	8.26117e-05
hypothetical protein 645	9	-6.6126	1.71126	-3.86418	0.000111464
serine threonine phosphatase 2A 55 kDa regulatory subunit B alpha isoform	9	-6.6126	1.71126	-3.86418	0.000111464
alanine glyoxylate aminotransferase mitochondrial 1	9	-6.6126	1.71126	-3.86418	0.000111464
erythropoietin receptor 1	8.5	-6.53014	1.72426	-3.78721	0.000152349
caspase recruitment domain containing 9 like protein	8.5	-6.53014	1.72426	-3.78721	0.000152349
inner centromere like protein 1	8	-6.44267	1.73879	-3.70526	0.000211173
gamma glutamyltranspeptidase 1 like protein 28	8	-6.44267	1.73879	-3.70526	0.000211173
chromobox like protein 14	8	-6.44267	1.73879	-3.70526	0.000211173
nuclease HARBI1 36	7.5	-6.34956	1.75513	-3.61772	0.000297213
tRNA adenine 58 N 1 mitochondrial	7.5	-6.34956	1.75513	-3.61772	0.000297213
dehydrogenase reductase SDR family member 12	7.5	-6.34956	1.75513	-3.61772	0.000297213
centrosome associated protein CEP250 like	7.5	-6.34956	1.75513	-3.61772	0.000297213
hypothetical protein 1899	7.5	-6.34956	1.75513	-3.61772	0.000297213
spindle and kinetochore associated 2 1	7.5	-6.34956	1.75513	-3.61772	0.000297213
relaxin 3 receptor 1 like protein	7	-6.25003	1.77364	-3.52384	0.000425341
sacsin like protein 6	7	-6.25003	1.77364	-3.52384	0.000425341
tRNA uracil 54 C 5 methyltransferase like protein	7	-6.25003	1.77364	-3.52384	0.000425341
PWWP domain containing MUM1L1 like protein 1	7	-6.25003	1.77364	-3.52384	0.000425341
kinase D interacting substrate of 220 kDa isoform X4 1	7	-6.25003	1.77364	-3.52384	0.000425341
GTPase IMAP family member 8 like protein 183	7	-6.25003	1.77364	-3.52384	0.000425341
histone H2B like protein 31	7	-6.25003	1.77364	-3.52384	0.000425341
histone H2A like protein 36	7	-6.25003	1.77614	-3.51887	0.000433382
striatin interacting 1 like protein 2	6.5	-6.14311	1.79479	-3.42275	0.000619911
protocadherin 18 like isoform X2	6.5	-6.14311	1.79479	-3.42275	0.000619911
leiomodin 2 like protein	6.5	-6.14311	1.79479	-3.42275	0.000619911
WD repeat containing 5	6	-6.02764	1.81918	-3.31338	0.000921762
gelsolin like isoform X2 2	6	-6.02764	1.81918	-3.31338	0.000921762
exocyst complex component 3 isoform X2	6	-6.02764	1.81918	-3.31338	0.000921762
voltage dependent calcium channel subunit alpha 2 delta 1 like isoform X1	6	-6.02764	1.81918	-3.31338	0.000921762
general transcription factor II I repeat domain containing 2 like protein 9	6	-6.02764	1.81918	-3.31338	0.000921762
T cell surface glyco CD3 zeta chain 1	6	-6.02764	1.81918	-3.31338	0.000921762
sodium and chloride dependent GABA transporter ine like protein 3	6	-6.02764	1.81918	-3.31338	0.000921762
short coiled coil	6	-6.02764	1.81918	-3.31338	0.000921762
sepiapterin reductase 2	6	-6.02764	1.81918	-3.31338	0.000921762
BTB POZ domain containing 3	6	-6.02764	1.81918	-3.31338	0.000921762
rho guanine nucleotide exchange factor 19 like protein	6	-6.02764	1.81918	-3.31338	0.000921762
adenosine receptor A3 like protein 2	6	-6.02764	1.81918	-3.31338	0.000921762
cholecystokinin receptor like protein 1	6	-6.02764	1.81918	-3.31338	0.000921762
apolipo L3 like protein 9	5.5	-5.9021	1.84763	-3.19442	0.00140113
cathepsin B like protein 2	5.5	-5.9021	1.84763	-3.19442	0.00140113
prominin 1 A like isoform X5	5.5	-5.9021	1.84763	-3.19442	0.00140113
hsp90 co chaperone Cdc37 like 1 isoform X1	5.5	-5.9021	1.84763	-3.19442	0.00140113
hypothetical protein 2113	5.5	-5.9021	1.84763	-3.19442	0.00140113
telomerase reverse transcriptase	5.5	-5.9021	1.84763	-3.19442	0.00140113
cytochrome c oxidase subunit mitochondrial like protein 4	5.5	-5.9021	1.84763	-3.19442	0.00140113
pancreatic alpha amylase like isoform X2 3	5.5	-5.9021	1.84763	-3.19442	0.00140113
rapunzel isoform X1	5.5	-5.9021	1.84763	-3.19442	0.00140113
T complex 1 subunit beta 4	5	-5.7646	1.88125	-3.06425	0.00218218
glycosyltransferase family 92 like protein	5	-5.7646	1.88125	-3.06425	0.00218218
E3 ubiquitin ligase TRIM39 like protein 7	5	-5.7646	1.88125	-3.06425	0.00218218
metallo ase inhibitor 3 like protein 2	5	-5.7646	1.88125	-3.06425	0.00218218
nuclear fragile X mental retardation interacting 1	5	-5.7646	1.88125	-3.06425	0.00218218
mid1 interacting 1 B like protein 1	5	-5.7646	1.88125	-3.06425	0.00218218
adenosine receptor A2b	5	-5.7646	1.88125	-3.06425	0.00218218
T box transcription factor TBX6 like protein	5	-5.7646	1.88125	-3.06425	0.00218218
calmodulin regulated spectrin associated 2 like protein	5	-5.7646	1.88125	-3.06425	0.00218218
neurotrophin receptor interacting factor like protein	5	-5.7646	1.88125	-3.06425	0.00218218
isoamyl acetate hydrolyzing esterase 1 like protein	5	-5.7646	1.88125	-3.06425	0.00218218
proline rich transmembrane 4 like isoform X1	5	-5.7646	1.88125	-3.06425	0.00218218
ribonuclease ZC3H12A like protein 1	5	-5.7646	1.88125	-3.06425	0.00218218
tubulin alpha 1B chain	5	-5.7646	1.88125	-3.06425	0.00218218
heat shock 70 kDa 4L like isoform X1	5	-5.7646	1.88125	-3.06425	0.00218218
C3a anaphylatoxin chemotactic receptor like protein 40	5	-5.7646	1.88125	-3.06425	0.00218218
D amino acid oxidase like protein 2	27	-5.72791	1.17246	-4.88539	1.03224e-06
GTPase IMAP family member 8 like protein 29	4.5	-5.6126	1.92158	-2.92082	0.0034911
rho related GTP binding like protein	4.5	-5.6126	1.92158	-2.92082	0.0034911
putative tRNA His guanylyltransferase	4.5	-5.6126	1.92158	-2.92082	0.0034911
lipoyl mitochondrial	4.5	-5.6126	1.92158	-2.92082	0.0034911
B cell CLL lymphoma 7 family member A like protein	4.5	-5.6126	1.92158	-2.92082	0.0034911
THEM6 like isoform X1	4.5	-5.6126	1.92158	-2.92082	0.0034911
transcriptional regulator ATRX isoform X2 1	4.5	-5.6126	1.92158	-2.92082	0.0034911
vitamin D 25 hydroxylase	4.5	-5.6126	1.92158	-2.92082	0.0034911
hypothetical protein 2382	4.5	-5.6126	1.92158	-2.92082	0.0034911
integrator complex subunit 10 isoform X2	4.5	-5.6126	1.92158	-2.92082	0.0034911
caspase 1 like isoform X1 1	4.5	-5.6126	1.92158	-2.92082	0.0034911
GTPase IMAP family member 8 like protein 106	4.5	-5.6126	1.92158	-2.92082	0.0034911
tubulin polyglutamylase complex subunit 2	4.5	-5.6126	1.92158	-2.92082	0.0034911
leucine rich glioma inactivated 1 like protein 1	4.5	-5.6126	1.92158	-2.92082	0.0034911
CD276 antigen like protein 36	4.5	-5.6126	1.92158	-2.92082	0.0034911
coiled coil domain containing 94	4.5	-5.6126	1.92158	-2.92082	0.0034911
solute carrier family 25 member 44 like protein 1	4.5	-5.6126	1.92158	-2.92082	0.0034911
hemK methyltransferase family member 1	4.5	-5.6126	1.92158	-2.92082	0.0034911
histone H1 like protein 13	4.5	-5.6126	1.92306	-2.91858	0.00351634
trafficking particle complex subunit 5 like protein 2	4.5	-5.6126	1.92306	-2.91858	0.00351634
Transposon Ty3 I Gag Pol poly 5	4	-5.44267	1.9709	-2.76152	0.00575332
adenylate cyclase type 1 like protein	4	-5.44267	1.9709	-2.76152	0.00575332
tRNA dihydrouridine 20a 20b synthase NAD P like protein	4	-5.44267	1.9709	-2.76152	0.00575332
sex comb on midleg 2	4	-5.44267	1.9709	-2.76152	0.00575332
radixin isoform X1	4	-5.44267	1.9709	-2.76152	0.00575332
hypothetical protein 850	4	-5.44267	1.9709	-2.76152	0.00575332
leukocyte immunoglobulin like receptor subfamily A member 6 isoform X7	4	-5.44267	1.9709	-2.76152	0.00575332
hypothetical protein 863	4	-5.44267	1.9709	-2.76152	0.00575332
serine arginine rich splicing factor 3 isoform X1 1	4	-5.44267	1.9709	-2.76152	0.00575332
C X C chemokine receptor type 5	4	-5.44267	1.9709	-2.76152	0.00575332
putative striated muscle preferentially expressed protein kinase like protein	4	-5.44267	1.9709	-2.76152	0.00575332
collagen alpha 1 XXVII chain A like protein 2	4	-5.44267	1.9709	-2.76152	0.00575332
E3 ubiquitin ligase hyd like protein	4	-5.44267	1.9709	-2.76152	0.00575332
suppressor of cytokine signaling 1 like protein	4	-5.44267	1.9709	-2.76152	0.00575332
NAD P arginine ADP ribosyltransferase 2 like protein 5	4	-5.44267	1.9709	-2.76152	0.00575332
transcriptional activator Pur alpha like protein	4	-5.44267	1.9709	-2.76152	0.00575332
aspartate tRNA cytoplasmic	4	-5.44267	1.9709	-2.76152	0.00575332
hypothetical protein 1635	4	-5.44267	1.9709	-2.76152	0.00575332
ABHD17C	4	-5.44267	1.9709	-2.76152	0.00575332
serine threonine kinase 11 interacting like protein	4	-5.44267	1.9709	-2.76152	0.00575332
BTB POZ domain containing KCTD9 1	4	-5.44267	1.9709	-2.76152	0.00575332
exonuclease 3 5 domain containing 2 like protein	4	-5.44267	1.9709	-2.76152	0.00575332
olfactomedin 4 like protein 8	4	-5.44267	1.9709	-2.76152	0.00575332
myelin associated glyco like isoform X2 1	4	-5.44267	1.9709	-2.76152	0.00575332
telethonin like protein	4	-5.44267	1.9709	-2.76152	0.00575332
proteoglycan 4 like protein 10	4	-5.44267	1.9709	-2.76152	0.00575332
F box only 34 like isoform X1 1	4	-5.44267	1.9709	-2.76152	0.00575332
A kinase anchor 6 like protein	4	-5.44267	1.9709	-2.76152	0.00575332
UMP CMP kinase mitochondrial	4	-5.44267	1.9709	-2.76152	0.00575332
zinc finger protein 319 like	4	-5.44267	1.9709	-2.76152	0.00575332
galectin 9 like isoform X1 12	4	-5.44267	1.9709	-2.76152	0.00575332
leucine rich repeat immunoglobulin like domain containing nogo receptor interacting protein 1 B isoform X2	4	-5.44267	1.9709	-2.76152	0.00575332
MHC class I 10	4	-5.44267	1.9709	-2.76152	0.00575332
peroxisome biogenesis factor 10	4	-5.44267	1.9709	-2.76152	0.00575332
N acetyllactosaminide beta 1 3 N acetylglucosaminyltransferase 3 like protein 6	4	-5.44267	1.9709	-2.76152	0.00575332
heparan sulfate glucosamine 3 O sulfotransferase 3A1 like protein	4	-5.44267	1.9709	-2.76152	0.00575332
histone lysine N methyltransferase 2B like protein 5	4	-5.44267	1.9709	-2.76152	0.00575332
collagen alpha 6 VI chain like protein	4	-5.44267	1.9709	-2.76152	0.00575332
dnaJ like protein 50	4	-5.44267	1.9709	-2.76152	0.00575332
suppressor of IKBKE 1 isoform X1	4	-5.44267	1.9709	-2.76152	0.00575332
zinc finger and SCAN domain containing 29 like protein 3	4	-5.44267	1.9709	-2.76152	0.00575332
hypothetical protein 3956	4	-5.44267	1.9709	-2.76152	0.00575332
cadherin 12 like protein 2	4	-5.44267	1.9709	-2.76152	0.00575332
DCC interacting 13 beta like protein	4	-5.44267	1.9709	-2.76152	0.00575332
G patch domain containing protein 3	4	-5.44267	1.9709	-2.76152	0.00575332
DNA helicase MCM9 like protein	4	-5.44267	1.9709	-2.76152	0.00575332
separin like protein 1	4	-5.44267	1.9709	-2.76152	0.00575332
ECT2 isoform X1	3.75	-5.34956	2.00051	-2.6741	0.00749309
patatin like phospholipase domain containing 2	3.5	-5.25003	2.03271	-2.58277	0.00980093
cyclin dependent kinase 1	3.5	-5.25003	2.03271	-2.58277	0.00980093
X28S ribosomal mitochondrial	3.5	-5.25003	2.03271	-2.58277	0.00980093
TBC1 domain family member 19	3.5	-5.25003	2.03271	-2.58277	0.00980093
NTF2 related export 2	3.5	-5.25003	2.03271	-2.58277	0.00980093
zinc finger 2 like protein 7	3.5	-5.25003	2.03271	-2.58277	0.00980093
cytochrome b561 domain containing 1 like protein	3.5	-5.25003	2.03271	-2.58277	0.00980093
ankyrin repeat domain containing 46	3.5	-5.25003	2.03271	-2.58277	0.00980093
schwannomin interacting 1 like isoform X1	3.5	-5.25003	2.03271	-2.58277	0.00980093
myosin light chain skeletal muscle isoform like protein	3.5	-5.25003	2.03271	-2.58277	0.00980093
nitric oxide associated 1 like protein	3.5	-5.25003	2.03271	-2.58277	0.00980093
notchless like protein 1	3.5	-5.25003	2.03271	-2.58277	0.00980093
hypothetical protein 1536	3.5	-5.25003	2.03271	-2.58277	0.00980093
hypothetical protein 1565	3.5	-5.25003	2.03271	-2.58277	0.00980093
insulin like growth factor 2 mRNA binding 3 isoform X2 1	3.5	-5.25003	2.03271	-2.58277	0.00980093
cullin 1	3.5	-5.25003	2.03271	-2.58277	0.00980093
ras related Rap 1b	3.5	-5.25003	2.03271	-2.58277	0.00980093
MOB kinase activator 2 like isoform X1 1	3.5	-5.25003	2.03271	-2.58277	0.00980093
histidine methyltransferase 1 like protein	3.5	-5.25003	2.03271	-2.58277	0.00980093
DDB1 and CUL4 associated factor 4 like protein	3.5	-5.25003	2.03271	-2.58277	0.00980093
proteasome subunit beta type 7 like protein	3.5	-5.25003	2.03271	-2.58277	0.00980093
cytoplasmic NCK2 1	3.5	-5.25003	2.03271	-2.58277	0.00980093
ashwin like isoform X1	3.5	-5.25003	2.03271	-2.58277	0.00980093
D amino acid oxidase like protein 3	3.5	-5.25003	2.03271	-2.58277	0.00980093
transgelin like isoform X2	3.5	-5.25003	2.03271	-2.58277	0.00980093
C Jun amino terminal kinase interacting 3 like isoform X7	3.5	-5.25003	2.03271	-2.58277	0.00980093
ras related Rab 40C 1	3.5	-5.25003	2.03271	-2.58277	0.00980093
putative protein K02A2 6 like protein 52	3.5	-5.25003	2.03271	-2.58277	0.00980093
serine threonine kinase pim 2 like protein 99	3.5	-5.25003	2.03271	-2.58277	0.00980093
heparan sulfate glucosamine 3 O sulfotransferase 3B1 like protein 2	3.5	-5.25003	2.03271	-2.58277	0.00980093
metastasis associated MTA3 like protein	3.5	-5.25003	2.03271	-2.58277	0.00980093
heme transporter hrg1 B like protein	3.5	-5.25003	2.03271	-2.58277	0.00980093
core histone macro isoform X1 1	3.5	-5.25003	2.03271	-2.58277	0.00980093
phosphorylated CTD interacting factor 1 like protein 1	3.5	-5.25003	2.03271	-2.58277	0.00980093
ankyrin repeat and SAM domain containing 1A like protein	3.5	-5.25003	2.03271	-2.58277	0.00980093
glucagon receptor like protein 1	3.5	-5.25003	2.03271	-2.58277	0.00980093
CDK5 and ABL1 enzyme substrate 2 like isoform X1	3.5	-5.25003	2.03271	-2.58277	0.00980093
patatin like phospholipase domain containing 4	3.5	-5.25003	2.03271	-2.58277	0.00980093
proline rich AKT1 substrate 1 1	3.5	-5.25003	2.03271	-2.58277	0.00980093
GATS 3	3.25	-5.14311	2.07043	-2.48408	0.0129886
transmembrane 87A like isoform X1	3.25	-5.14311	2.07043	-2.48408	0.0129886
X5 AMP activated kinase subunit beta 1	3	-5.02763	2.11223	-2.38025	0.0173009
tyrosine tRNA mitochondrial	3	-5.02763	2.11223	-2.38025	0.0173009
phosphatase methylesterase 1 like protein	3	-5.02763	2.11223	-2.38025	0.0173009
ras related Rab 3D like protein	3	-5.02763	2.11223	-2.38025	0.0173009
D 2 like dopamine receptor	3	-5.02763	2.11223	-2.38025	0.0173009
biotinidase isoform X2	3	-5.02763	2.11223	-2.38025	0.0173009
flocculation FLO11	3	-5.02763	2.11223	-2.38025	0.0173009
FAM26E like protein	3	-5.02763	2.11223	-2.38025	0.0173009
thioredoxin domain containing 11 5	3	-5.02763	2.11223	-2.38025	0.0173009
target of rapamycin complex 2 subunit MAPKAP1	3	-5.02763	2.11223	-2.38025	0.0173009
biogenesis of lysosome related organelles complex 1 subunit 5	3	-5.02763	2.11223	-2.38025	0.0173009
inositol pentakisphosphate 2 kinase	3	-5.02763	2.11223	-2.38025	0.0173009
leucine rich repeat and immunoglobulin like domain containing nogo receptor interacting 1	3	-5.02763	2.11223	-2.38025	0.0173009
hypothetical protein 1257	3	-5.02763	2.11223	-2.38025	0.0173009
hypothetical protein 1259	3	-5.02763	2.11223	-2.38025	0.0173009
receptor type tyrosine phosphatase S like isoform X8	3	-5.02763	2.11223	-2.38025	0.0173009
collagen alpha 3 VI chain like protein 2	3	-5.02763	2.11223	-2.38025	0.0173009
ribulose phosphate 3 epimerase	3	-5.02763	2.11223	-2.38025	0.0173009
DGCR6 like protein	3	-5.02763	2.11223	-2.38025	0.0173009
homeobox SIX2	3	-5.02763	2.11223	-2.38025	0.0173009
germ cell specific gene 1 protein 1	3	-5.02763	2.11223	-2.38025	0.0173009
hypothetical protein 1480	3	-5.02763	2.11223	-2.38025	0.0173009
heparan sulfate glucosamine 3 O sulfotransferase 3B1 like protein 1	3	-5.02763	2.11223	-2.38025	0.0173009
transcription factor EC like isoform X1	3	-5.02763	2.11223	-2.38025	0.0173009
muscle M line assembly unc 89 like protein 1	3	-5.02763	2.11223	-2.38025	0.0173009
lifeguard 2 like protein 1	3	-5.02763	2.11223	-2.38025	0.0173009
B9 domain containing 2	3	-5.02763	2.11223	-2.38025	0.0173009
protocadherin 19 like isoform X2	3	-5.02763	2.11223	-2.38025	0.0173009
vacuolar sorting associated 45	3	-5.02763	2.11223	-2.38025	0.0173009
transcription termination factor mitochondrial	3	-5.02763	2.11223	-2.38025	0.0173009
complement C4 like protein	3	-5.02763	2.11223	-2.38025	0.0173009
tubulin beta 4B chain like protein	3	-5.02763	2.11223	-2.38025	0.0173009
lisH domain containing ARMC9	3	-5.02763	2.11223	-2.38025	0.0173009
cytochrome P450 2K1 like protein 11	3	-5.02763	2.11223	-2.38025	0.0173009
FH2 domain containing 1 like protein 1	3	-5.02763	2.11223	-2.38025	0.0173009
furin like isoform X1	3	-5.02763	2.11223	-2.38025	0.0173009
limbin 2	3	-5.02763	2.11223	-2.38025	0.0173009
heat shock 70 kDa 12A like protein 1	3	-5.02763	2.11223	-2.38025	0.0173009
transcription factor COE1 like protein 1	3	-5.02763	2.11223	-2.38025	0.0173009
histone H4 like protein 38	3	-5.02763	2.11223	-2.38025	0.0173009
deoxynucleoside triphosphate triphosphohydrolase SAMHD1 1	3	-5.02763	2.11223	-2.38025	0.0173009
sodium hydrogen exchanger 5	3	-5.02763	2.11223	-2.38025	0.0173009
toll like receptor 13 5	3	-5.02763	2.11223	-2.38025	0.0173009
tumor p53 inducible nuclear 2 isoform X3	3	-5.02763	2.11223	-2.38025	0.0173009
NADH dehydrogenase 1 beta subcomplex subunit 10 1	3	-5.02763	2.11223	-2.38025	0.0173009
hypothetical protein 2200	3	-5.02763	2.11223	-2.38025	0.0173009
neuronal cell adhesion molecule like isoform X1	3	-5.02763	2.11223	-2.38025	0.0173009
Retrotransposable element Tf2 type 1 14	3	-5.02763	2.11223	-2.38025	0.0173009
G T mismatch specific thymine DNA glycosylase like protein	3	-5.02763	2.11223	-2.38025	0.0173009
LINE 1 type transposase domain containing 1 72	3	-5.02763	2.11223	-2.38025	0.0173009
A disintegrin and metallo ase with thrombospondin motifs 20 1	3	-5.02763	2.11223	-2.38025	0.0173009
toll like receptor 1 3	3	-5.02763	2.11223	-2.38025	0.0173009
hypothetical protein 2499	3	-5.02763	2.11223	-2.38025	0.0173009
E3 SUMO ligase 2 like protein 1	3	-5.02763	2.11223	-2.38025	0.0173009
TATA box binding associated factor RNA polymerase I subunit B	3	-5.02763	2.11223	-2.38025	0.0173009
transmembrane protein 168 like 1	3	-5.02763	2.11223	-2.38025	0.0173009
EGF containing fibulin like extracellular matrix 1	3	-5.02763	2.11223	-2.38025	0.0173009
lipopolysaccharide induced tumor necrosis factor alpha factor like protein 2	3	-5.02763	2.11223	-2.38025	0.0173009
transmembrane 98	3	-5.02763	2.11223	-2.38025	0.0173009
hypothetical protein 2750	3	-5.02763	2.11223	-2.38025	0.0173009
Hook like protein 6	3	-5.02763	2.11223	-2.38025	0.0173009
putative G coupled receptor 63	3	-5.02763	2.11223	-2.38025	0.0173009
gap junction gamma 1 like protein 2	3	-5.02763	2.11223	-2.38025	0.0173009
heat shock 70 3	3	-5.02763	2.11223	-2.38025	0.0173009
mitochondrial Rho GTPase 1 A isoform X1	3	-5.02763	2.11223	-2.38025	0.0173009
T cell surface antigen CD2 like isoform X1 3	3	-5.02763	2.11223	-2.38025	0.0173009
UPF0461 C5orf24 like protein 1	3	-5.02763	2.11223	-2.38025	0.0173009
N G N G dimethylarginine dimethylaminohydrolase 1	3	-5.02763	2.11223	-2.38025	0.0173009
DNA fragmentation factor subunit alpha like protein	3	-5.02763	2.11223	-2.38025	0.0173009
AP 3 complex subunit beta 1 like protein 1	3	-5.02763	2.11223	-2.38025	0.0173009
zinc finger protein 862 like 18	3	-5.02763	2.11223	-2.38025	0.0173009
apolipo A I 3	3	-5.02763	2.11223	-2.38025	0.0173009
N acylneuraminate 9 phosphatase	3	-5.02763	2.11223	-2.38025	0.0173009
paired box Pax 9	3	-5.02763	2.11223	-2.38025	0.0173009
double stranded RNA specific adenosine deaminase like protein	3	-5.02763	2.11223	-2.38025	0.0173009
heparan sulfate glucosamine 3 O sulfotransferase 3B1 like protein 3	3	-5.02763	2.11223	-2.38025	0.0173009
lysophosphatidic acid receptor 6 like protein 5	3	-5.02763	2.11223	-2.38025	0.0173009
low density lipo receptor adapter 1 B like isoform X1	3	-5.02763	2.11223	-2.38025	0.0173009
Catenin alpha 2 1	3	-5.02763	2.11223	-2.38025	0.0173009
interferon double stranded RNA activated kinase like protein 1	3	-5.02763	2.11223	-2.38025	0.0173009
putative aarF domain containing kinase 1 isoform X1	3	-5.02763	2.11223	-2.38025	0.0173009
zinc finger C3H1 type like 1 3	3	-5.02763	2.11223	-2.38025	0.0173009
ribosome biogenesis TSR3 like protein 1	3	-5.02763	2.11223	-2.38025	0.0173009
glycerol 3 phosphate dehydrogenase 1	3	-5.02763	2.11223	-2.38025	0.0173009
hypothetical protein 3967	3	-5.02763	2.11223	-2.38025	0.0173009
neuroblastoma amplified sequence 1	3	-5.02763	2.11223	-2.38025	0.0173009
zinc finger protein 420 like 1	3	-5.02763	2.11223	-2.38025	0.0173009
cyclin dependent kinase 12 like isoform X1 2	3	-5.02763	2.11223	-2.38025	0.0173009
CD81 antigen	3	-5.02763	2.11223	-2.38025	0.0173009
histone H2B 39	3	-5.02763	2.11223	-2.38025	0.0173009
histone H1 like protein 36	3	-5.02763	2.11223	-2.38025	0.0173009
alanine aminotransferase 2 like protein 7	3	-5.02763	2.11223	-2.38025	0.0173009
stAR related lipid transfer 13 like protein 1	3	-5.02763	2.11223	-2.38025	0.0173009
electrogenic sodium bicarbonate cotransporter 1 like isoform X3	3	-5.02763	2.11223	-2.38025	0.0173009
cleavage and polyadenylation specificity factor subunit 4 1	3	-5.02763	2.11223	-2.38025	0.0173009
histone H2B 41	3	-5.02763	2.11223	-2.38025	0.0173009
myelin zero 2 2	3	-5.02763	2.11223	-2.38025	0.0173009
rap guanine nucleotide exchange factor 1 like protein	3	-5.02763	2.12447	-2.36653	0.0179557
myoglobin 3	15.5	-4.90688	1.24398	-3.94449	7.99703e-05
phosphofurin acidic cluster sorting 2 like isoform X2	2.75	-4.9021	2.16217	-2.26721	0.0233774
GTPase IMAP family member 8 like protein 98	28.5	-4.78135	0.915757	-5.2212	1.77765e-07
suppressor of cytokine signaling 3 like protein	2.5	-4.7646	2.21873	-2.14745	0.0317578
GTPase IMAP family member 8 like protein 11	2.5	-4.7646	2.21873	-2.14745	0.0317578
BTB POZ domain containing 10	2.5	-4.7646	2.21873	-2.14745	0.0317578
leucyl cystinyl aminopeptidase	2.5	-4.7646	2.21873	-2.14745	0.0317578
F box like WD repeat containing TBL1X	2.5	-4.7646	2.21873	-2.14745	0.0317578
poly U specific endoribonuclease C like protein	2.5	-4.7646	2.21873	-2.14745	0.0317578
teneurin 2 like isoform X1 2	2.5	-4.7646	2.21873	-2.14745	0.0317578
lin 37 like protein	2.5	-4.7646	2.21873	-2.14745	0.0317578
hypothetical protein 708	2.5	-4.7646	2.21873	-2.14745	0.0317578
protein FAM172A isoform X1	2.5	-4.7646	2.21873	-2.14745	0.0317578
middle subunit like protein	2.5	-4.7646	2.21873	-2.14745	0.0317578
hypothetical protein 835	2.5	-4.7646	2.21873	-2.14745	0.0317578
sodium channel type 2 subunit alpha like isoform X1	2.5	-4.7646	2.21873	-2.14745	0.0317578
IQ calmodulin binding motif containing 1	2.5	-4.7646	2.21873	-2.14745	0.0317578
AP 2 complex subunit mu isoform X2	2.5	-4.7646	2.21873	-2.14745	0.0317578
proline rich AKT1 substrate 1	2.5	-4.7646	2.21873	-2.14745	0.0317578
CMRF35 like molecule 1 1	2.5	-4.7646	2.21873	-2.14745	0.0317578
etoposide induced like protein 1	2.5	-4.7646	2.21873	-2.14745	0.0317578
complement C1q tumor necrosis factor related 1 like protein 2	2.5	-4.7646	2.21873	-2.14745	0.0317578
syntaxin 7	2.5	-4.7646	2.21873	-2.14745	0.0317578
serine threonine kinase Nek5 like isoform X1 5	2.5	-4.7646	2.21873	-2.14745	0.0317578
phosphatidylinositol 4 kinase alpha isoform X1	2.5	-4.7646	2.21873	-2.14745	0.0317578
cereblon like protein	2.5	-4.7646	2.21873	-2.14745	0.0317578
histone 1	2.5	-4.7646	2.21873	-2.14745	0.0317578
chemokine like receptor 1 7	2.5	-4.7646	2.21873	-2.14745	0.0317578
UDP glucuronosyltransferase 2C1 like protein 7	2.5	-4.7646	2.21873	-2.14745	0.0317578
deoxynucleoside triphosphate triphosphohydrolase SAMHD1 like protein 10	2.5	-4.7646	2.21873	-2.14745	0.0317578
UDP N acetylglucosamine transferase subunit ALG14 like protein	2.5	-4.7646	2.21873	-2.14745	0.0317578
LRR and PYD domains containing 3 like protein 13	2.5	-4.7646	2.21873	-2.14745	0.0317578
phosphatase 1 regulatory subunit 14B 1	2.5	-4.7646	2.21873	-2.14745	0.0317578
ankyrin repeat and SOCS box 2 like isoform X1	2.5	-4.7646	2.21873	-2.14745	0.0317578
JTB like isoform X1	2.5	-4.7646	2.21873	-2.14745	0.0317578
odr 4 like protein	2.5	-4.7646	2.21873	-2.14745	0.0317578
protocadherin alpha C2 like isoform X2	2.5	-4.7646	2.21873	-2.14745	0.0317578
AP 1 complex subunit mu 1 1	2.5	-4.7646	2.21873	-2.14745	0.0317578
ventricular zone expressed PH domain containing like protein	2.5	-4.7646	2.21873	-2.14745	0.0317578
B cell CLL lymphoma 7 family member B isoform 1	2.5	-4.7646	2.21873	-2.14745	0.0317578
insulin like growth factor binding 5	2.5	-4.7646	2.21873	-2.14745	0.0317578
GTP binding Rheb like protein	2.5	-4.7646	2.21873	-2.14745	0.0317578
interferon induced very large GTPase 1 like protein 37	2.5	-4.7646	2.21873	-2.14745	0.0317578
secretion regulating guanine nucleotide exchange factor isoform X1	2.5	-4.7646	2.21873	-2.14745	0.0317578
secretogranin 3 isoform X1	2.5	-4.7646	2.21873	-2.14745	0.0317578
collagen alpha 1 XXVIII chain like protein 2	2.5	-4.7646	2.21873	-2.14745	0.0317578
dnaJ like protein 25	2.5	-4.7646	2.21873	-2.14745	0.0317578
aryl hydrocarbon receptor like protein 4	2.5	-4.7646	2.21873	-2.14745	0.0317578
Y L amino acid transporter 2 like isoform X1 1	2.5	-4.7646	2.21873	-2.14745	0.0317578
fibroblast growth factor 11	2.5	-4.7646	2.21873	-2.14745	0.0317578
lamin B2 1	2.5	-4.7646	2.21873	-2.14745	0.0317578
A disintegrin and metallo ase with thrombospondin motifs 17 isoform X2	2.5	-4.7646	2.21873	-2.14745	0.0317578
nicolin 1	2.5	-4.7646	2.21873	-2.14745	0.0317578
EF hand and coiled coil domain containing 1	2.5	-4.7646	2.21873	-2.14745	0.0317578
forkhead box J3 like protein 1	2.5	-4.7646	2.21873	-2.14745	0.0317578
fibroblast growth factor 18 like protein 1	2.5	-4.7646	2.21873	-2.14745	0.0317578
E3 ubiquitin ligase TRIM21 like isoform X1	2.5	-4.7646	2.21873	-2.14745	0.0317578
piggyBac transposable element derived 4 like protein 19	2.5	-4.7646	2.21873	-2.14745	0.0317578
rap guanine nucleotide exchange factor 5 like protein 2	2.5	-4.7646	2.21873	-2.14745	0.0317578
multivesicular body subunit 12B	2.5	-4.7646	2.21873	-2.14745	0.0317578
tRNA guanine 37 N1 methyltransferase	2.5	-4.7646	2.21873	-2.14745	0.0317578
putative protein K02A2 6 like protein 39	2.5	-4.7646	2.21873	-2.14745	0.0317578
ephexin 1	2.5	-4.7646	2.21873	-2.14745	0.0317578
flotillin 1 1	2.5	-4.7646	2.21873	-2.14745	0.0317578
hypothetical protein 2788	2.5	-4.7646	2.21873	-2.14745	0.0317578
filamin interacting protein FAM101A like 1	2.5	-4.7646	2.21873	-2.14745	0.0317578
DET1 like protein	2.5	-4.7646	2.21873	-2.14745	0.0317578
GTPase IMAP family member 8 like protein 142	2.5	-4.7646	2.21873	-2.14745	0.0317578
interferon induced very large GTPase 1 like protein 89	2.5	-4.7646	2.21873	-2.14745	0.0317578
cytosolic acyl coenzyme A thioester hydrolase like isoform X3	2.5	-4.7646	2.21873	-2.14745	0.0317578
BDNF NT 3 growth factors receptor isoform X2	2.5	-4.7646	2.21873	-2.14745	0.0317578
F box WD repeat containing 7 isoform X3	2.5	-4.7646	2.21873	-2.14745	0.0317578
mitogen activated kinase binding 1 like isoform X1 3	2.5	-4.7646	2.21873	-2.14745	0.0317578
galectin 3 like isoform X1 1	2.5	-4.7646	2.21873	-2.14745	0.0317578
pancreatic alpha amylase like isoform X2 2	2.5	-4.7646	2.21873	-2.14745	0.0317578
COMM domain containing 7	2.5	-4.7646	2.21873	-2.14745	0.0317578
membrane MLC1 like protein	2.5	-4.7646	2.21873	-2.14745	0.0317578
endoplasmic reticulum lectin 1 like isoform X1	2.5	-4.7646	2.21873	-2.14745	0.0317578
heat shock beta 1 like protein 2	2.5	-4.7646	2.21873	-2.14745	0.0317578
phospholipid transporting ATPase ID like isoform X2	2.5	-4.7646	2.21873	-2.14745	0.0317578
MBT domain containing 1 like isoform X2 1	2.5	-4.7646	2.21873	-2.14745	0.0317578
DNA annealing helicase and endonuclease ZRANB3	2.5	-4.7646	2.21873	-2.14745	0.0317578
redox regulatory protein FAM213A like	2.5	-4.7646	2.21873	-2.14745	0.0317578
G coupled receptor 4 like protein 5	2.5	-4.7646	2.21873	-2.14745	0.0317578
SH3 and multiple ankyrin repeat domains 3 like isoform X3	2.5	-4.7646	2.21873	-2.14745	0.0317578
poly A RNA mitochondrial 1	2.5	-4.7646	2.21873	-2.14745	0.0317578
hypothetical protein 4077	2.5	-4.7646	2.21873	-2.14745	0.0317578
pro convertase subtilisin kexin type 9	2.5	-4.7646	2.21873	-2.14745	0.0317578
tumor necrosis factor alpha induced 2 like protein 8	2.5	-4.7646	2.21873	-2.14745	0.0317578
vezatin isoform X2	2.5	-4.7646	2.21873	-2.14745	0.0317578
type I cytoskeletal 19 like protein 12	2.5	-4.7646	2.21873	-2.14745	0.0317578
transcription factor like protein 8	2.5	-4.7646	2.21873	-2.14745	0.0317578
eukaryotic translation initiation factor 4B like isoform X3 1	2.5	-4.7646	2.21873	-2.14745	0.0317578
junctophilin 1 like protein	2.5	-4.7646	2.26242	-2.10598	0.0352065
putative tapasin tpsn 2	25.5	-4.6147	0.929713	-4.96358	6.92053e-07
bicaudal D related 1 isoform X2	2.25	-4.61259	2.28816	-2.01585	0.0438153
mediator of RNA polymerase II transcription subunit 13 like protein 1	2.25	-4.61259	2.32279	-1.9858	0.0470555
palmitoyltransferase ZDHHC3 like protein	11.5	-4.45942	1.2987	-3.43375	0.000595293
N lysine methyltransferase SMYD2 A	11.5	-4.45942	1.2987	-3.43375	0.000595293
transducin like enhancer 4 isoform X1	11.5	-4.45942	1.2987	-3.43375	0.000595293
X60S ribosomal L27	41	-4.2854	0.712695	-6.01295	1.8218e-09
myotubularin related 2	10	-4.24792	1.3292	-3.19584	0.00139424
M striated muscle like protein	8	-3.90688	1.3853	-2.82024	0.00479874
cytokine inducible SH2 containing like protein	15.5	-3.85798	1.01033	-3.81852	0.000134254
troponin fast skeletal muscle like protein	15.5	-3.85798	1.01033	-3.81852	0.000134254
X5 beta cholestane 3 alpha 7 alpha diol 12 alpha hydroxylase like protein	15	-3.80735	1.01684	-3.74429	0.000180903
biotinidase 2	15	-3.80735	1.01684	-3.74429	0.000180903
matrix metallo ase 14 like protein	7.5	-3.80735	1.40337	-2.713	0.00666774
lower subunit like protein	7.5	-3.80735	1.40337	-2.713	0.00666774
S phase kinase associated 1 1	7.5	-3.80735	1.40337	-2.713	0.00666774
phosphorylated adapter RNA export	14	-3.70043	1.03108	-3.58888	0.000332098
LSM12 like protein	7	-3.70043	1.42367	-2.59921	0.00934373
von Willebrand factor A domain containing 9	7	-3.70043	1.42664	-2.59382	0.00949172
transcriptional activator Pur alpha like protein 1	20.5	-3.66296	0.86431	-4.23802	2.25502e-05
bromodomain containing 2 like isoform X1 1	6.5	-3.58495	1.44648	-2.47841	0.0131971
lysosomal thioesterase PPT2	6.5	-3.58495	1.44648	-2.47841	0.0131971
signal recognition particle 9 kDa	6.5	-3.58495	1.44648	-2.47841	0.0131971
testis expressed sequence 264 protein like 2	6.5	-3.58495	1.44648	-2.47841	0.0131971
O linked mannose beta 1 4 N acetylglucosaminyltransferase 2	12	-3.45943	1.06573	-3.24607	0.00117008
oxysterol binding related 10 like protein 1	6	-3.45942	1.47269	-2.34905	0.0188212
tripartite motif containing 35 like protein 2	6	-3.45942	1.47269	-2.34905	0.0188212
nuclear MDM1 like isoform X3 1	6	-3.45942	1.47269	-2.34905	0.0188212
kazrin A isoform X3	6	-3.45942	1.47269	-2.34905	0.0188212
GTPase IMAP family member 8 like protein 66	29	-3.40599	0.746416	-4.56312	5.03986e-06
myoglobin 2	11.5	-3.39231	1.07602	-3.15266	0.00161789
ceramide kinase like protein 1	11.5	-3.39231	1.07602	-3.15266	0.00161789
mitochondrial import inner membrane translocase subunit Tim10	17	-3.36923	0.899209	-3.74688	0.000179045
chemokine like receptor 1	11	-3.32192	1.08711	-3.05573	0.00224514
histone H4 like protein 14	11	-3.32192	1.08711	-3.05573	0.00224514
Mx	11	-3.32192	1.08711	-3.05573	0.00224514
vesicle trafficking SEC22b A	11	-3.32192	1.08711	-3.05573	0.00224514
fem 1 like protein 2	11	-3.32192	1.08711	-3.05573	0.00224514
coiled coil domain containing protein 141 like	5.5	-3.32192	1.50293	-2.2103	0.0270846
potassium voltage gated channel subfamily C member 1 like isoform X2 3	5.5	-3.32192	1.50293	-2.2103	0.0270846
V type immunoglobulin domain containing suppressor of T cell activation	5.5	-3.32192	1.50293	-2.2103	0.0270846
zinc finger MYND domain containing 10	5.5	-3.32192	1.50293	-2.2103	0.0270846
serine threonine kinase pim 2 like protein 54	5.5	-3.32192	1.50293	-2.2103	0.0270846
lipoma HMGIC fusion partner like 2	5.5	-3.32192	1.50293	-2.2103	0.0270846
Matrix metallo ase 9 1	5.5	-3.32192	1.50293	-2.2103	0.0270846
hypothetical protein 938	21.5	-3.2854	0.802562	-4.09364	4.24654e-05
hemoglobin subunit alpha like protein	10.5	-3.24792	1.09912	-2.95502	0.00312649
phosphatidate phosphatase LPIN1 like isoform X2	96.5	-3.19501	0.457233	-6.98771	2.79402e-12
CD209 antigen like protein 12	10	-3.16992	1.11216	-2.85024	0.0043686
ras related Rab 43	5	-3.16992	1.53824	-2.06074	0.039328
monoacylglycerol lipase ABHD12 like protein 1	5	-3.16992	1.53824	-2.06074	0.039328
phosphatase 1 regulatory subunit 26 1	5	-3.16992	1.53824	-2.06074	0.039328
DNA damage binding 2 like protein	5	-3.16992	1.53824	-2.06074	0.039328
gamma glutamyltranspeptidase 1 like protein 25	5	-3.16992	1.53824	-2.06074	0.039328
protocadherin Fat 3 like protein 1	5	-3.16992	1.53824	-2.06074	0.039328
mesoderm induction early response 3 isoform X2 1	5	-3.16992	1.53824	-2.06074	0.039328
shugoshin like 1	19.5	-3.12928	0.820553	-3.81362	0.000136945
ADP ribosylation factor 4A	28.5	-3.08746	0.696131	-4.43517	9.2e-06
leucine rich repeat transmembrane FLRT3	19	-3.08746	0.825567	-3.7398	0.000184164
myosin regulatory light chain skeletal muscle isoform	9.5	-3.08746	1.12637	-2.74107	0.00612397
carnitine O acetyltransferase like protein 1	9.5	-3.08746	1.12637	-2.74107	0.00612397
serrate RNA effector molecule like protein 1	9.5	-3.08746	1.12637	-2.74107	0.00612397
collectrin precursor	105	-3.02333	0.440177	-6.86844	6.49084e-12
vacuolar sorting associated 51 like protein	18	-3	0.877673	-3.41813	0.000630539
transmembrane 5	9	-2.99999	1.14193	-2.62713	0.00861076
nucleoporin 2	9	-2.99999	1.14193	-2.62713	0.00861076
fragile X mental retardation 1 isoform X1	9	-2.99999	1.14193	-2.62713	0.00861076
barrier to autointegration factor	9	-2.99999	1.19688	-2.5065	0.0121932
junctophilin 2 like protein	6.75	-2.99999	1.30953	-2.2909	0.0219693
progressive ankylosis like protein	26.5	-2.96962	0.707695	-4.19619	2.71444e-05
tubulin beta chain	26	-2.9386	0.710831	-4.13403	3.56459e-05
HIRA protein	13	-2.9386	0.958609	-3.06548	0.00217322
transmembrane 88 like protein	8.5	-2.90688	1.15887	-2.50839	0.0121283
transient receptor potential cation channel subfamily M member 6 like isoform X1	8.5	-2.90688	1.15887	-2.50839	0.0121283
zinc finger protein 821 like isoform X2	8.5	-2.90688	1.15887	-2.50839	0.0121283
histone H2B like protein 7	8.5	-2.90688	1.15887	-2.50839	0.0121283
sialidase 3 like protein	8.5	-2.90688	1.15887	-2.50839	0.0121283
NADPH oxidase 5	8.5	-2.90688	1.15887	-2.50839	0.0121283
plexin D1 2	8.5	-2.90688	1.15887	-2.50839	0.0121283
snurportin 1 like isoform X2	8.5	-2.90688	1.15887	-2.50839	0.0121283
DNA directed RNA polymerase II subunit GRINL1A like protein	8.5	-2.90688	1.15887	-2.50839	0.0121283
protocadherin 18 like isoform X2 1	6.25	-2.87446	1.33658	-2.15061	0.0315072
type II iodothyronine deiodinase 1	41.5	-2.86789	0.587437	-4.88205	1.04988e-06
transmembrane emp24 domain containing 1 like protein 1	16.5	-2.85798	0.854569	-3.34435	0.000824754
U3 small nucleolar RNA associated 4 like protein	16	-2.80735	0.861308	-3.25941	0.00111645
transmembrane mitochondrial like isoform X1	16	-2.80735	0.861308	-3.25941	0.00111645
MARVEL domain containing 2 like isoform X1	8	-2.80735	1.17777	-2.38362	0.0171432
proteasome assembly chaperone 4	8	-2.80735	1.17777	-2.38362	0.0171432
torsin 1A like isoform X2 1	8	-2.80735	1.17777	-2.38362	0.0171432
histone H2B 13	8	-2.80735	1.17777	-2.38362	0.0171432
homeobox HMX3 like protein	8	-2.80735	1.17777	-2.38362	0.0171432
butyrophilin subfamily 3 member A3 like protein	8	-2.80735	1.17777	-2.38362	0.0171432
thiosulfate sulfurtransferase rhodanese like domain containing 2	8	-2.80735	1.17777	-2.38362	0.0171432
polypyrimidine tract binding 2 like isoform X1	8	-2.80735	1.17777	-2.38362	0.0171432
codanin 1	8	-2.80735	1.17777	-2.38362	0.0171432
heat shock 70 kDa 14	8	-2.80735	1.17777	-2.38362	0.0171432
isocitrate dehydrogenase NADP mitochondrial	57.75	-2.80023	0.528719	-5.29625	1.18204e-07
SAFB like transcription modulator	31	-2.75489	0.649824	-4.23943	2.24088e-05
neutral alpha glucosidase C like protein	5.75	-2.73696	1.36755	-2.00136	0.0453539
putative vertebrate nebulin NEB	41.5	-2.71049	0.578962	-4.68164	2.84592e-06
immunoglobulin light 9	7.5	-2.70043	1.19879	-2.25264	0.0242819
piggyBac transposable element derived 4 like protein 15	7.5	-2.70043	1.19879	-2.25264	0.0242819
Hook like protein 1	7.5	-2.70043	1.19879	-2.25264	0.0242819
E3 ubiquitin ligase TRIM23	7.5	-2.70043	1.19879	-2.25264	0.0242819
bromodomain and PHD finger containing 3 like protein	7.5	-2.70043	1.19879	-2.25264	0.0242819
cytochrome P450 1A1 like protein	7.5	-2.70043	1.19879	-2.25264	0.0242819
oxysterol binding related 2 like isoform X1	7.5	-2.70043	1.19879	-2.25264	0.0242819
FAM84A 1	7.5	-2.70043	1.19879	-2.25264	0.0242819
single minded like protein 4	7.5	-2.70043	1.19879	-2.25264	0.0242819
complement C1q 2 isoform X2 2	26	-2.6845	0.692549	-3.87625	0.000106077
mitochondrial import receptor subunit TOM40B like protein	14.5	-2.64385	0.883915	-2.99107	0.00278002
interleukin 6 receptor subunit alpha like isoform X1 1	7.25	-2.64385	1.21045	-2.18419	0.0289486
sodium dependent neutral amino acid transporter B 0 AT3 like protein	49.5	-2.60203	0.53855	-4.83156	1.3547e-06
cleavage and polyadenylation specificity factor subunit 2 1	17.5	-2.58496	0.809648	-3.1927	0.00140951
male specific lethal 1 like protein	14	-2.58496	0.892375	-2.89672	0.00377087
retinol dehydrogenase 12 like protein	10.5	-2.58496	1.01495	-2.54688	0.010869
protocadherin 17 isoform X1	7	-2.58496	1.22232	-2.11479	0.0344481
E3 ubiquitin ligase MSL2 like protein 1	7	-2.58496	1.22232	-2.11479	0.0344481
methyltransferase 9 isoform X1	7	-2.58496	1.22232	-2.11479	0.0344481
ceroid lipofuscinosis neuronal 5	7	-2.58496	1.22232	-2.11479	0.0344481
transforming growth factor beta 2 like protein	7	-2.58496	1.22232	-2.11479	0.0344481
cytoskeleton associated 2 like protein 1	7	-2.58496	1.22232	-2.11479	0.0344481
B cell CLL lymphoma 7 family member B A like protein	7	-2.58496	1.22232	-2.11479	0.0344481
glycerol 3 phosphate transporter like protein	7	-2.58496	1.22232	-2.11479	0.0344481
X8 oxo dGDP phosphatase NUDT18	7	-2.58496	1.22232	-2.11479	0.0344481
ankyrin repeat and SOCS box 7	7	-2.58496	1.22232	-2.11479	0.0344481
histone deacetylase 11	7	-2.58496	1.22232	-2.11479	0.0344481
threonine aspartase 1 like protein	7	-2.58496	1.22232	-2.11479	0.0344481
dixin A like isoform X1	7	-2.58496	1.22644	-2.1077	0.0350572
type II iodothyronine deiodinase	20.5	-2.54432	0.754022	-3.37433	0.000739963
LRR and PYD domains containing 3 like protein 35	13.5	-2.52356	0.921217	-2.73937	0.00615563
gap junction alpha 1 like protein	11.75	-2.51457	0.959441	-2.62087	0.00877061
mitochondrial enolase superfamily member 1	20	-2.5025	0.758968	-3.29724	0.000976409
myosin heavy fast skeletal muscle like protein 28	20	-2.5025	0.758968	-3.29724	0.000976409
Peptide N4 N acetyl beta D glucosaminylasparagine amidase F precursor 1	10	-2.5025	1.02891	-2.43218	0.0150082
glyco endo alpha 1 2 mannosidase like protein	10	-2.5025	1.02891	-2.43218	0.0150082
retinol dehydrogenase 13 like protein 1	10	-2.5025	1.02891	-2.43218	0.0150082
cytosolic phospholipase A2 zeta like protein 2	6.5	-2.45943	1.24888	-1.9693	0.0489189
coiled coil domain containing 39	6.5	-2.45943	1.24888	-1.9693	0.0489189
serine threonine kinase Nek5 like isoform X1 4	6.5	-2.45943	1.24888	-1.9693	0.0489189
mitochondrial chaperone BCS1	6.5	-2.45943	1.24888	-1.9693	0.0489189
glycerophosphodiester phosphodiesterase domain containing 5 like isoform X1 1	6.5	-2.45943	1.24888	-1.9693	0.0489189
zinc finger protein 862 like isoform X1 1	6.5	-2.45943	1.24888	-1.9693	0.0489189
progestin and adipoQ receptor family member 3 like protein 1	6.5	-2.45943	1.24888	-1.9693	0.0489189
putative E3 ubiquitin ligase makorin 1 1	6.5	-2.45943	1.24888	-1.9693	0.0489189
transmembrane channel 7 3	6.5	-2.45943	1.24888	-1.9693	0.0489189
lumican	6.5	-2.45943	1.24888	-1.9693	0.0489189
T box transcription factor TBX2b like protein	6.5	-2.45943	1.24888	-1.9693	0.0489189
microspherule 1	6.5	-2.45943	1.24888	-1.9693	0.0489189
transcription initiation factor TFIID subunit 4 like isoform X1 1	6.5	-2.45943	1.24888	-1.9693	0.0489189
deformed epidermal autoregulatory factor 1 like protein	6.5	-2.45943	1.24888	-1.9693	0.0489189
methionine synthase reductase isoform X2	6.5	-2.45943	1.24888	-1.9693	0.0489189
talin 2 isoform X1 2	6.5	-2.45943	1.24888	-1.9693	0.0489189
pre rRNA processing TSR1 like protein	32	-2.43296	0.623748	-3.90054	9.59771e-05
gap junction gamma 1 like protein	25.5	-2.42626	0.681938	-3.55789	0.000373841
transmembrane protein 245 like	9.5	-2.41503	1.04428	-2.31264	0.0207426
immunoglobulin binding 1 like isoform X2	9.5	-2.41503	1.04428	-2.31264	0.0207426
PHD finger 10 isoform X1	9.5	-2.41503	1.04428	-2.31264	0.0207426
RNA binding FUS like isoform X1	15.5	-2.37851	0.837068	-2.84148	0.0044905
DNA ligase 4	21	-2.32193	0.732059	-3.17177	0.00151512
abnormal spindle like microcephaly associated like protein	15	-2.32193	0.844903	-2.74816	0.00599314
snRNA activating complex subunit 4	15	-2.32193	0.844903	-2.74816	0.00599314
diaphanous like protein	12	-2.32192	0.932182	-2.49085	0.0127438
forkhead box D2 like protein	12	-2.32192	0.932182	-2.49085	0.0127438
LRR and PYD domains containing 1b allele 5 like protein 2	12	-2.32192	0.932182	-2.49085	0.0127438
UDP glucuronosyltransferase 1 5 like protein 1	12	-2.32192	0.932182	-2.49085	0.0127438
olfactomedin 4 like protein 7	12	-2.32192	0.932182	-2.49085	0.0127438
putative protein C4orf22 like protein	9	-2.32192	1.06108	-2.18825	0.0286511
hypothetical protein 3597	23	-2.24793	0.700937	-3.20703	0.00134113
centrosomal of 85 kDa like isoform X1	11.5	-2.24792	0.94397	-2.38135	0.0172492
DNA directed RNA polymerase III subunit RPC5	11.5	-2.24792	0.94397	-2.38135	0.0172492
tRNA adenine 58 N 1 methyltransferase non catalytic subunit TRM6 1	11.5	-2.24792	0.94397	-2.38135	0.0172492
general transcription factor IIH subunit 4	11.5	-2.24792	0.94397	-2.38135	0.0172492
disulfide isomerase TMX3	11.5	-2.24792	0.94397	-2.38135	0.0172492
tetraspanin 17	11.5	-2.24792	0.94397	-2.38135	0.0172492
bromodomain containing 9 isoform X1	20	-2.23704	0.74201	-3.01483	0.00257121
omega amidase NIT2	105.5	-2.23349	0.418417	-5.33795	9.40029e-08
X5 formyltetrahydrofolate cyclo ligase	17	-2.22239	0.793881	-2.7994	0.0051198
butyrophilin 2 18	17	-2.22239	0.793881	-2.7994	0.0051198
RNA polymerase II degradation factor 1 like isoform X2	17	-2.22239	0.801081	-2.77424	0.00553311
angiopoietin related 3 like protein 1	8.5	-2.22239	1.07956	-2.05861	0.0395318
zinc finger and BTB domain containing 8A isoform X1	8.5	-2.22239	1.07956	-2.05861	0.0395318
X39S ribosomal mitochondrial 14	8.5	-2.22239	1.07956	-2.05861	0.0395318
zinc finger GLIS1 like protein	8.5	-2.22239	1.07956	-2.05861	0.0395318
matrix metallo ase 15 like protein	22.5	-2.20945	0.705179	-3.13318	0.00172925
X5 hydroxytryptamine receptor 2B	14	-2.20163	0.862012	-2.55406	0.0106475
patched domain containing 3 like protein 4	27.5	-2.16992	0.648572	-3.34569	0.000820771
nuclear fragile X mental retardation interacting 2 like protein	22	-2.16992	0.70959	-3.058	0.00222823
alpha 1 3 fucosyltransferase 9 like protein 2	11	-2.16992	0.95667	-2.2682	0.0233168
manganese dependent ADP ribose CDP alcohol diphosphatase	11	-2.16992	0.95667	-2.2682	0.0233168
zinc finger protein 708 like isoform X1	11	-2.16992	0.95667	-2.2682	0.0233168
glutathione reductase like isoform X1	11	-2.16992	0.95667	-2.2682	0.0233168
Golgi phospho 3	11	-2.16992	0.95667	-2.2682	0.0233168
N alpha acetyltransferase 40 isoform X1	11	-2.16992	0.95667	-2.2682	0.0233168
poly ADP ribose glycohydrolase ARH3	11	-2.16992	0.95667	-2.2682	0.0233168
beta 1 3 N acetylglucosaminyltransferase lunatic fringe	11	-2.16992	0.95667	-2.2682	0.0233168
rho GTPase activating 12 like isoform X7	11	-2.16992	0.95667	-2.2682	0.0233168
alanine aminotransferase 2 like protein 8	11	-2.16992	0.95667	-2.2682	0.0233168
cysteine protease ATG4C	24.5	-2.152	0.678272	-3.17277	0.00150993
thyroglobulin	12.25	-2.152	0.92065	-2.33748	0.0194143
complement C3 like protein 9	13.5	-2.1375	0.871381	-2.453	0.0141669
laminin subunit gamma 2 like protein 2	21.5	-2.12928	0.71418	-2.98143	0.00286901
exostosin 2	26.5	-2.10433	0.655093	-3.21227	0.00131692
phenazine biosynthesis like domain containing 3	18.5	-2.09953	0.758682	-2.76734	0.00565152
X14 kDa apolipo	18.5	-2.09953	0.758682	-2.76734	0.00565152
arginine N methyltransferase 7 isoform X2	9.25	-2.09953	1.0299	-2.03857	0.0414931
interleukin 1 receptor associated kinase 4	10.5	-2.08746	0.970232	-2.15151	0.0314363
LCHN like isoform X3	10.5	-2.08746	0.970232	-2.15151	0.0314363
POU class transcription factor 3 A isoform X2	10.5	-2.08746	0.970232	-2.15151	0.0314363
cysteine serine rich nuclear 2 like protein	10.5	-2.08746	0.970232	-2.15151	0.0314363
aryl hydrocarbon receptor nuclear translocator 1	10.5	-2.08746	1.01259	-2.0615	0.0392557
transmembrane and coiled coil domain containing 6 isoform X1	23.5	-2.078	0.686157	-3.02846	0.00245801
A kinase anchor 9 like protein	13	-2.07039	0.881368	-2.34906	0.0188208
adenosylhomocysteinase 2 like isoform X1	13	-2.07039	0.881368	-2.34906	0.0188208
insulin like growth factor binding 3	13	-2.07039	0.881368	-2.34906	0.0188208
plasminogen activator inhibitor 1 RNA binding like isoform X2 1	13	-2.07039	0.881368	-2.34906	0.0188208
ribosomal S6 kinase delta 1	13	-2.07039	0.881368	-2.34906	0.0188208
LLP like protein	13	-2.07039	0.881368	-2.34906	0.0188208
ras GTPase activating 1 like protein 2	13	-2.07039	0.881368	-2.34906	0.0188208
sodium potassium transporting ATPase subunit alpha 1	15.5	-2.05889	0.815671	-2.52417	0.0115972
telomerase component 1 1	15.5	-2.05889	0.815671	-2.52417	0.0115972
DNA directed RNA polymerase II subunit RPB3	15.5	-2.05889	0.815671	-2.52417	0.0115972
interleukin 6 receptor subunit beta like protein 2	15.5	-2.05889	0.815671	-2.52417	0.0115972
b 0 type amino acid transporter 1 like protein	15.5	-2.05889	0.81709	-2.51979	0.0117426
microfibrillar associated 3 like protein 1	20.5	-2.04439	0.723946	-2.82396	0.00474348
kelch 12 isoform X3	10.25	-2.04439	0.977684	-2.09105	0.0365232
hyaluronidase 2 like protein	25.5	-2.03562	0.662065	-3.07466	0.00210746
ATP sensitive inward rectifier potassium channel 1 like protein 1	194	-2.01398	0.364029	-5.53248	3.15735e-08
SWI SNF related matrix associated actin dependent regulator of chromatin subfamily D member 1	25	-2	0.665735	-3.0042	0.00266284
type I cytoskeletal 18 like protein	22.5	-2	0.694654	-2.87913	0.00398778
FERM and PDZ domain containing 1 like protein	20	-2	0.729148	-2.74292	0.0060895
WD repeat containing 41	10	-2	0.985114	-2.03022	0.0423345
zinc finger protein 862 like isoform X1	10	-2	0.985114	-2.03022	0.0423345
beta soluble NSF attachment	10	-2	0.985114	-2.03022	0.0423345
sulfotransferase 6B1 like protein	10	-2	0.985114	-2.03022	0.0423345
histone gonadal like protein 3	10	-2	0.985114	-2.03022	0.0423345
zinc finger 91 like protein	44.5	-1.97982	0.535605	-3.69642	0.00021866
O case like protein	46.5	-1.96152	0.526989	-3.72214	0.000197545
UDP glucuronosyltransferase 1 5 like protein 2	17	-1.94753	0.77789	-2.5036	0.0122935
alpha cardiac 5	101.5	-1.9386	0.416937	-4.64962	3.32547e-06
nitric oxide synthase interacting	14.5	-1.9386	0.832346	-2.32908	0.0198551
inositol hexakisphosphate kinase 2 like protein 2	41	-1.9349	0.549844	-3.519	0.000433173
Arginine and glutamate rich 1	36	-1.926	0.576026	-3.34359	0.000827007
nuclear valosin containing like isoform X1	12	-1.926	0.903471	-2.13177	0.0330254
sodium dependent phosphate transport 2A	12	-1.926	0.903471	-2.13177	0.0330254
transmembrane protein 168 A like	12	-1.926	0.903471	-2.13177	0.0330254
glucoside xylosyltransferase 2 like protein	22.75	-1.922	0.688394	-2.792	0.00523836
X7SK snRNA methylphosphate capping enzyme like protein	28.5	-1.90689	0.628517	-3.03395	0.00241376
long chain fatty acid ligase 1 like protein	28.5	-1.90689	0.628517	-3.03395	0.00241376
spondin 2 like protein	19	-1.90689	0.740269	-2.57594	0.00999675
Stonustoxin subunit alpha 2	26	-1.89812	0.65119	-2.91485	0.00355863
heme oxygenase like protein	82.5	-1.89308	0.439557	-4.3068	1.65633e-05
pumilio like protein 4	16.5	-1.89308	0.784965	-2.41168	0.0158793
dispanin subfamily A member 2b like protein 5	56.5	-1.89077	0.492146	-3.84189	0.000122093
histone H2A like protein 49	47	-1.88752	0.522956	-3.60934	0.000306979
regulator of G signaling 21 like isoform X1 1	56	-1.87447	0.493151	-3.801	0.000144111
succinate dehydrogenase assembly factor mitochondrial	21	-1.87447	0.708726	-2.64484	0.00817293
disintegrin and metallo ase domain containing 23 like isoform X1	14	-1.87447	0.841453	-2.22766	0.0259035
toll like receptor 13 4	14	-1.87447	0.841453	-2.22766	0.0259035
prospero homeobox 1 like protein 3	14	-1.87447	0.841453	-2.22766	0.0259035
protein FAM167A like	32.5	-1.86507	0.596263	-3.12793	0.00176041
cytochrome P450 1A1 like protein 3	203.5	-1.85798	0.359427	-5.16928	2.34993e-07
rho related GTP binding like protein 1	18.5	-1.85798	0.746221	-2.48985	0.0127797
phosphatase 1D like protein	11.5	-1.84799	0.915754	-2.018	0.043591
suppressor of cytokine signaling 5 like protein	11.5	-1.84799	0.915754	-2.018	0.043591
TOM1 2 isoform X2	11.5	-1.84799	0.915754	-2.018	0.043591
ankyrin repeat domain containing 33B like protein	27.5	-1.8413	0.634827	-2.90047	0.00372599
dual specificity mitogen activated kinase kinase 2 like protein	25	-1.82597	0.658527	-2.77281	0.00555749
nidogen 1	31.5	-1.80735	0.60137	-3.00539	0.00265238
interferon induced very large GTPase 1 like protein 62	18	-1.80735	0.752463	-2.40192	0.0163095
nuclear pore complex protein Nup133 1	18	-1.80735	0.752463	-2.40192	0.0163095
RELT 1	13.5	-1.80735	0.851141	-2.12345	0.0337164
mitogen activated kinase kinase kinase 19	13.5	-1.80735	0.851141	-2.12345	0.0337164
cytochrome P450 2K1 like protein 13	321.5	-1.79297	0.335971	-5.33667	9.46668e-08
sn1 specific diacylglycerol lipase beta	24.5	-1.78849	0.662394	-2.70005	0.006933
cytokine inducible SH2 containing like protein 1	53	-1.77259	0.499542	-3.54843	0.000387534
MAU2 chromatid cohesion factor like protein	22	-1.76553	0.690816	-2.55572	0.0105968
histone binding RBBP4	17.5	-1.75489	0.759016	-2.31205	0.0207747
KAT8 regulatory NSL complex subunit 1 like isoform X1 2	59.75	-1.7422	0.500018	-3.48428	0.000493469
mitochondrial assembly of ribosomal large subunit 1	26	-1.73696	0.645099	-2.69256	0.00709066
heparan sulfate glucosamine 3 O sulfotransferase 1	19.5	-1.73696	0.724684	-2.39686	0.0165364
E3 ubiquitin ligase Siah1 isoform X1	13	-1.73696	0.861471	-2.01628	0.0437712
transferrin receptor 1 like protein 1	13	-1.73696	0.861471	-2.01628	0.0437712
histone H2B 12	15	-1.7162	0.80863	-2.12236	0.0338074
zinc finger Y chromosomal 1 like protein 1	15	-1.7162	0.811123	-2.11584	0.0343586
tubulin alpha chain	23.5	-1.71049	0.670565	-2.55082	0.0107469
interferon induced GTP binding Mx3 like protein 4	23.5	-1.71049	0.670565	-2.55082	0.0107469
mesoderm development candidate 1 like protein	17	-1.70044	0.765905	-2.22017	0.0264073
LETM1 and EF hand domain containing mitochondrial isoform X1	17	-1.70044	0.765905	-2.22017	0.0264073
transmembrane protein 119 like	17	-1.70044	0.765905	-2.22017	0.0264073
phospholipase D1 like isoform X1	44	-1.67377	0.529243	-3.16258	0.00156379
U3 small nucleolar ribonucleo MPP10 like protein	23	-1.66985	0.674885	-2.47427	0.0133508
heterogeneous nuclear ribonucleo U 2	14.5	-1.65207	0.81746	-2.02098	0.0432813
arrestin domain containing 3	14.5	-1.65207	0.81746	-2.02098	0.0432813
ATP binding cassette sub family E member 1	31	-1.6477	0.599943	-2.74642	0.00602488
cell division cycle associated 4 like isoform X3	49.5	-1.64386	0.507895	-3.23661	0.0012096
ethanolamine phosphate phospho lyase	33	-1.64385	0.585926	-2.80557	0.00502279
sideroflexin 1	33	-1.64385	0.585926	-2.80557	0.00502279
kelch repeat and BTB domain containing 11 like protein	16.5	-1.64385	0.773158	-2.12615	0.0334904
histone gonadal like protein	263.5	-1.64024	0.410167	-3.99897	6.362e-05
progestin and adipoQ receptor family member 9	37	-1.63743	0.561666	-2.9153	0.00355342
F box only 44 like isoform X1	18.5	-1.63743	0.736579	-2.22302	0.0262147
endosialin like protein 2	82	-1.63227	0.435723	-3.74611	0.000179598
serine threonine phosphatase PP1 gamma catalytic subunit	20.5	-1.63227	0.705762	-2.31277	0.0207352
vacuolar sorting associated 8 like protein	20.5	-1.63227	0.705762	-2.31277	0.0207352
secretory phospholipase A2 receptor like protein 2	20.5	-1.63227	0.719491	-2.26864	0.0232901
dnaJ like protein 45	20.5	-1.63227	0.730634	-2.23404	0.0254804
macrophage erythroblast attacher isoform X1	22.5	-1.62803	0.679377	-2.39636	0.0165589
sodium and chloride dependent taurine transporter like isoform X1	148.5	-1.61753	0.378451	-4.27407	1.91933e-05
bromodomain containing 8 like isoform X2	46.5	-1.60572	0.517768	-3.10124	0.00192715
single stranded DNA binding 3 like isoform X1 1	23.25	-1.60572	0.670004	-2.39658	0.0165488
F box WD repeat containing 2 like protein	38	-1.58496	0.554948	-2.85605	0.00428945
F box only 22 like protein	28	-1.58496	0.621799	-2.54899	0.0108035
ATP binding cassette sub family F member 3	18	-1.58496	0.742961	-2.1333	0.0329
partitioning defective 3 like protein 2	18	-1.58496	0.742961	-2.1333	0.0329
acid sensing ion channel 1 isoform X1 1	16	-1.58496	0.780808	-2.0299	0.042367
methylglutaconyl mitochondrial	16	-1.58496	0.780808	-2.0299	0.042367
histone H2A like protein 40	61.5	-1.56936	0.472461	-3.32168	0.000894773
NAD P H dehydrogenase quinone 1 like protein	45.5	-1.5639	0.520655	-3.00371	0.00266706
luc7 3	33.5	-1.55639	0.580251	-2.68227	0.00731238
zinc finger and BTB domain containing 34 like protein	29.5	-1.55254	0.608528	-2.5513	0.0107321
growth hormone receptor like protein	47	-1.54432	0.51456	-3.00124	0.00268881
cytoplasmic phosphatidylinositol transfer 1 like protein 2	123	-1.53842	0.410302	-3.74948	0.000177202
serine threonine phosphatase mitochondrial isoform X1	41	-1.53842	0.539105	-2.85366	0.00432194
histone H2B 8	130	-1.52637	0.388106	-3.93286	8.394e-05
hemoglobin subunit alpha like protein 3	29	-1.51937	0.611568	-2.48439	0.0129774
glutathione S transferase Mu 3 like protein 2	27	-1.51457	0.628504	-2.40981	0.015961
cyclin dependent kinase 19 isoform X1	20.25	-1.51457	0.734862	-2.06103	0.0393004
calmodulin isoform X1	23	-1.5025	0.669182	-2.24528	0.0247504
plasma membrane calcium transporting ATPase 1 isoform X1	21	-1.49476	0.693983	-2.15389	0.0312489
putative protein C17orf62 like protein 1	21	-1.49476	0.693983	-2.15389	0.0312489
serine threonine phosphatase PP1 gamma catalytic subunit 1	38	-1.48543	0.552538	-2.68837	0.00718023
kelch 11	28.5	-1.48543	0.614703	-2.41649	0.0156709
phosphatidylinositol 5 phosphate 4 kinase type 2 gamma 1	60.5	-1.47573	0.473178	-3.11877	0.0018161
histone H2B like protein 16	34	-1.47393	0.574983	-2.56343	0.0103643
NADH dehydrogenase ubiquinone 1 alpha subcomplex subunit 12	34	-1.47393	0.574983	-2.56343	0.0103643
carboxylesterase 5A like protein	24.5	-1.46948	0.651548	-2.25537	0.0241099
phosphatidylinositol 4 5 bisphosphate 5 phosphatase A like protein	32	-1.46712	0.587868	-2.49567	0.012572
tetratricopeptide repeat 14 isoform X1	30	-1.45943	0.602107	-2.42387	0.015356
tax1 binding 1 like protein 1	22.5	-1.45943	0.67375	-2.16613	0.0303013
transmembrane channel 7 2	41	-1.44746	0.537075	-2.69508	0.00703727
H ACA ribonucleo complex subunit 2	41	-1.44746	0.537075	-2.69508	0.00703727
alkaline phosphatase like protein 1	20.5	-1.44746	0.699273	-2.06994	0.0384576
ephrin type B receptor 2 isoform X3	20.5	-1.44746	0.699273	-2.06994	0.0384576
tetraspanin 5 isoform X1	18.5	-1.43296	0.728993	-1.96567	0.0493371
X39S ribosomal mitochondrial like protein 6	18.5	-1.43296	0.728993	-1.96567	0.0493371
sorting nexin 33	18.5	-1.43296	0.728993	-1.96567	0.0493371
galactocerebrosidase isoform X2	29.5	-1.42626	0.605092	-2.3571	0.0184183
tyrosine kinase receptor Tie 2 like protein	40.5	-1.42321	0.538865	-2.64113	0.00826306
beta 1 3 galactosyltransferase 2 like protein 7	46	-1.42223	0.515789	-2.75739	0.0058265
cofilin 2	22	-1.41504	0.678504	-2.08552	0.0370217
insulin like growth factor binding 7	100.5	-1.40846	0.410432	-3.43166	0.0005999
serine threonine kinase Kist	25.5	-1.4021	0.639443	-2.19268	0.0283302
arachidonate 5 lipoxygenase like isoform X1 1	23.5	-1.38702	0.659987	-2.10159	0.0355892
monocarboxylate transporter 13 like isoform X1	64.5	-1.36923	0.462415	-2.96105	0.00306595
ruvB like 1	21.5	-1.36923	0.683455	-2.0034	0.0451345
lysozyme g	37.5	-1.36257	0.552427	-2.46651	0.0136436
death inducer obliterator 1	48	-1.35364	0.507233	-2.66867	0.00761532
beta lactamase 2	32	-1.35364	0.585117	-2.31345	0.0206981
ral guanine nucleotide dissociation stimulator like 1 isoform X1	32	-1.35364	0.585117	-2.31345	0.0206981
rho guanine nucleotide exchange factor 12 like isoform X5	35.5	-1.3505	0.563166	-2.39804	0.0164829
sodium and chloride dependent GABA transporter 2 like protein 9	42.5	-1.34577	0.528372	-2.54702	0.0108648
dual specificity tyrosine phosphorylation regulated kinase 2 isoform X1	23	-1.34395	0.664453	-2.02265	0.0431097
integral membrane 2C like isoform X1	23	-1.34395	0.664453	-2.02265	0.0431097
putative D lactate mitochondrial	49.5	-1.34239	0.536698	-2.5012	0.0123772
heparin cofactor 2	33.5	-1.33703	0.574914	-2.32562	0.0200387
rho guanine nucleotide exchange factor 4 isoform X5	33.5	-1.33703	0.574914	-2.32562	0.0200387
DNA cytosine 5 methyltransferase 1 like protein	38.5	-1.32193	0.54645	-2.41912	0.0155583
zinc finger protein 703 like	28	-1.32193	0.614628	-2.15078	0.0314938
nucleolar MIF4G domain containing 1	36.5	-1.30812	0.558762	-2.34111	0.0192267
carbohydrate sulfotransferase 7	29.5	-1.30485	0.602119	-2.1671	0.030227
protocadherin 12 like isoform X1	76	-1.29546	0.4401	-2.94354	0.00324477
M phase phospho 8 like isoform X1	43	-1.28688	0.525158	-2.45046	0.0142673
tyrosine phosphatase type IVA 2 like isoform X1	60	-1.28011	0.471287	-2.71619	0.00660371
G patch domain containing 2 like isoform X1	24	-1.28011	0.651611	-1.96453	0.049469
X1 acyl sn glycerol 3 phosphate acyltransferase epsilon	24	-1.28011	0.651611	-1.96453	0.049469
IQ motif and SEC7 domain containing 1 like isoform X1	24	-1.28011	0.651611	-1.96453	0.049469
Zinc finger and SCAN domain containing 20	24	-1.28011	0.651611	-1.96453	0.049469
embryonic stem cell specific 5 hydroxymethylcytosine binding	24	-1.28011	0.651611	-1.96453	0.049469
SH2 domain containing 4A like isoform X1 1	24.75	-1.2713	0.649172	-1.95834	0.05019
single stranded DNA binding 3 like isoform X1	58	-1.27009	0.476076	-2.66783	0.00763432
DNA polymerase zeta catalytic subunit	37.5	-1.26849	0.554948	-2.28578	0.0222673
histone H2A	90	-1.26076	0.420279	-2.99983	0.00270132
hypothetical protein 626	363	-1.25853	0.328828	-3.82732	0.000129544
zinc finger C3H1 type like 2 A	30.5	-1.25634	0.593511	-2.11679	0.0342776
RNA binding EWS isoform X2	30.5	-1.25634	0.609798	-2.06025	0.0393744
amyloid beta A4 like isoform X1	60.5	-1.23947	0.469521	-2.63985	0.00829422
CCAAT enhancer binding zeta	42	-1.23879	0.528557	-2.34371	0.019093
leucine rich repeat containing 58	28.5	-1.23446	0.608455	-2.02885	0.0424736
signal peptidase complex subunit 3	28.5	-1.23446	0.608455	-2.02885	0.0424736
zinc finger protein 318 like 1	58	-1.21057	0.475225	-2.54735	0.0108544
nitrogen permease regulator 3 isoform X2	38	-1.20436	0.54674	-2.2028	0.0276091
casein kinase I isoform X3	33	-1.20163	0.575265	-2.08883	0.0367229
B cell antigen receptor complex associated beta chain	33	-1.20163	0.575265	-2.08883	0.0367229
unc 93 like protein 1	61	-1.19994	0.467814	-2.56499	0.0103179
F box only 11 isoform X2	64	-1.19033	0.461005	-2.58203	0.009822
collagen alpha 1 I chain like protein 1	83.5	-1.18555	0.42776	-2.77155	0.00557909
phospholipid hydroperoxide glutathione mitochondrial like protein	36	-1.18442	0.557024	-2.12634	0.0334749
HEG like isoform X1	111	-1.17932	0.398618	-2.95853	0.00309111
heterogeneous nuclear ribonucleo Q like isoform X1	50.5	-1.17509	0.495984	-2.3692	0.0178265
nuclear mitotic apparatus 1 like protein	50.5	-1.17509	0.495984	-2.3692	0.0178265
centromere associated E like protein	37	-1.14886	0.550955	-2.08522	0.0370494
histone H4 like protein 62	107.5	-1.14336	0.40128	-2.84929	0.00438165
tyrosine phosphatase non receptor type 23 isoform X1	38.5	-1.14296	0.543149	-2.10432	0.0353508
kinesin KIF1C 2	48	-1.1375	0.50372	-2.2582	0.0239331
excitatory amino acid transporter 3 like protein	49.5	-1.13327	0.498609	-2.27285	0.023035
carbonic anhydrase like protein	126	-1.13085	0.387181	-2.92072	0.00349223
pre mRNA splicing factor 38B	146.5	-1.12749	0.391528	-2.87971	0.00398038
digestive organ expansion factor like protein	35	-1.12553	0.561646	-2.00398	0.0450717
ubiquitin carboxyl terminal hydrolase 7 isoform X2 1	66.5	-1.11548	0.522202	-2.1361	0.0326712
LRR and PYD domains containing 3 like protein 11	50.5	-1.10852	0.495038	-2.23927	0.0251383
histone H4 like protein 21	88	-1.09953	0.421085	-2.61119	0.00902271
SLAM family member 7 like isoform X1 6	84.5	-1.0906	0.425466	-2.56331	0.010368
RRP15 isoform X1	56	-1.078	0.478667	-2.25209	0.0243166
arylamine N pineal gland isozyme NAT 10 like protein 3	107	-1.07138	0.401128	-2.67093	0.00756415
PDZ domain containing 2 isoform X1	89.75	-1.0485	0.428875	-2.44476	0.0144948
hemoglobin subunit alpha like protein 1	299.5	-1.03993	0.335243	-3.10201	0.00192213
ATP synthase subunit mitochondrial like protein 1	58	-1.03747	0.473017	-2.19331	0.028285
dipeptidyl peptidase 1 like protein	89.25	-1.03652	0.518953	-1.99734	0.0457884
peptidyl prolyl cis trans isomerase G	64	-1.03395	0.45916	-2.25182	0.0243334
sodium and chloride dependent GABA transporter 2 like protein 6	99	-1.03291	0.408301	-2.52979	0.0114132
tyrosine kinase receptor Tie 1 like isoform X1	53	-1.02046	0.486308	-2.09839	0.0358708
hyaluronan synthase 3 like protein	61.5	-0.999999	0.464268	-2.15393	0.0312458
protein FAM135A like isoform X1	56.5	-0.98089	0.476206	-2.0598	0.0394173
ATP dependent RNA helicase DHX8	53.5	-0.979821	0.484385	-2.02281	0.0430923
collagen alpha 1 I chain like protein	81.5	-0.973527	0.42848	-2.27205	0.0230837
glutathione peroxidase 4a	118	-0.963473	0.391559	-2.46061	0.0138701
double strand break repair rad21 like protein	56	-0.961525	0.477305	-2.01449	0.0439585
guanine nucleotide binding subunit beta 5	235.25	-0.956521	0.345999	-2.76452	0.0057007
PERQ amino acid rich with GYF domain containing 1 like protein	104	-0.948284	0.40289	-2.3537	0.0185874
sodium potassium transporting ATPase subunit alpha 1 like protein	120	-0.946228	0.390008	-2.42617	0.015259
Tubulin beta 1 chain	254	-0.915607	0.341918	-2.67785	0.00740957
neutral and basic amino acid transport rBAT	349	-0.914026	0.353108	-2.58852	0.00963892
lanC 1	62	-0.913584	0.462264	-1.97633	0.0481179
nuclear pore complex Nup93 isoform X2	441	-0.912537	0.321775	-2.83594	0.00456907
NAD P mitochondrial like protein	94.25	-0.909091	0.459006	-1.98056	0.0476404
melanoma inhibitory activity 3 isoform X1	77.5	-0.903323	0.433715	-2.08276	0.0372732
histone gonadal like protein 1	94.5	-0.89812	0.411951	-2.18016	0.0292456
E3 ubiquitin ligase HERC2 isoform X1	126.5	-0.881818	0.385236	-2.28903	0.0220774
sulfate transporter like protein 1	588.5	-0.876679	0.314551	-2.78708	0.00531847
sphingolipid delta 4 desaturase DES1	117	-0.863365	0.391677	-2.20428	0.0275049
histone lysine N methyltransferase SETD2 like protein	81.5	-0.856264	0.427538	-2.00278	0.0452012
methylmalonate semialdehyde dehydrogenase acylating mitochondrial	317	-0.852246	0.332473	-2.56335	0.0103666
F BAR domain only 2 isoform X1	463.25	-0.850661	0.402721	-2.11228	0.034662
aminoacylase 1A like protein	137	-0.844721	0.378755	-2.23026	0.0257302
peroxisomal bifunctional enzyme	109.5	-0.825502	0.397322	-2.07766	0.0377403
transcription factor 1	133.5	-0.809477	0.380573	-2.127	0.0334202
D aspartate oxidase	224	-0.806089	0.347641	-2.31874	0.0204092
kelch 24 2	111	-0.799701	0.395948	-2.01971	0.0434136
heterogeneous nuclear ribonucleo A0 like protein	161	-0.789782	0.366963	-2.15221	0.0313807
NADH dehydrogenase subunit 3	278.5	-0.768826	0.33743	-2.27848	0.0226983
band 3 anion exchange like protein 1	344.5	-0.758223	0.329229	-2.30303	0.0212774
homeobox Hox B8a isoform X1	160	-0.756233	0.367245	-2.05921	0.0394742
primary amine liver isozyme like protein	137	-0.753839	0.378324	-1.99257	0.046308
ras and EF hand domain containing like protein 4	1117.5	0.628128	0.30394	2.06662	0.0387703
cytoplasmic 1	1415	0.640409	0.301485	2.12418	0.0336552
methyltransferase mitochondrial	832	0.641546	0.307922	2.08347	0.0372084
TBC1 domain family member 9	1263.5	0.644208	0.302599	2.12891	0.0332613
X60S ribosomal L28	325.5	0.672313	0.331084	2.03064	0.0422913
alpha actinin 4 isoform X2	331.5	0.705715	0.330486	2.13538	0.0327298
tax1 binding 1 like protein	226.5	0.708162	0.346786	2.04207	0.0411443
ras GTPase activating IQGAP1 5	238.5	0.709608	0.344256	2.06128	0.0392762
myosin 9 isoform X1 1	940.5	0.712067	0.306187	2.32559	0.0200404
calponin 2 like protein	231	0.713696	0.345822	2.06377	0.03904
sushi domain containing 6 like protein	177.5	0.721814	0.360443	2.00257	0.0452231
supervillin like isoform X1 1	179.5	0.73054	0.359787	2.03048	0.0423078
minor histocompatibility HA 1 like isoform X2 1	182.5	0.734858	0.358797	2.04812	0.0405486
prolactin receptor like protein	377	0.734925	0.326157	2.25329	0.024241
connective tissue growth factor like protein	210	0.744299	0.350815	2.12163	0.0338689
desmocollin 2 like isoform X1	199.5	0.746616	0.35363	2.11129	0.034747
chloride channel Kb like protein	205	0.748237	0.352131	2.12488	0.0335965
tyrosine kinase JAK1 isoform X2	153	0.752073	0.370284	2.03107	0.0422479
transitional endoplasmic reticulum ATPase	185.5	0.755662	0.357894	2.11141	0.0347369
myotubularin related 3 like isoform X2	142	0.769571	0.375708	2.04832	0.0405286
integral membrane 2B like isoform X1	220.5	0.770213	0.348333	2.21114	0.0270263
actin related 2 1	206	0.774441	0.351951	2.20042	0.027777
F box LRR repeat 5	173.5	0.774787	0.362054	2.13998	0.0323566
mitogen activated kinase kinase kinase 14 like protein	120.25	0.780322	0.394298	1.97901	0.0478144
glucose 6 phosphatase	1018	0.784023	0.305191	2.56896	0.0102004
glucose 6 phosphate translocase	168.5	0.798953	0.364011	2.19486	0.0281735
apoptosis regulator BAX like protein 5	108.5	0.804744	0.398037	2.02178	0.0431991
kinesin KIF13B isoform X4	104.5	0.807355	0.40153	2.0107	0.0443575
septin 6 isoform X3	102	0.812915	0.403858	2.01287	0.0441282
LAP2 like isoform X1	145	0.817136	0.37439	2.18258	0.0290668
homocysteine responsive endoplasmic reticulum resident ubiquitin like domain member 1	111.5	0.837944	0.395763	2.11728	0.0342357
glutamate mitochondrial	218.75	0.844408	0.349747	2.41434	0.0157638
zinc finger and BTB domain containing 16	162.5	0.849378	0.366599	2.31691	0.0205085
transmembrane and coiled coil domains 3	193.5	0.851478	0.355738	2.39356	0.016686
period circadian like protein 2	394.5	0.854259	0.324959	2.62882	0.00856825
protein FAM135B like isoform X2	102.5	0.85457	0.403648	2.11712	0.0342499
insulin receptor substrate 2 B like protein	108.5	0.862497	0.398379	2.16502	0.0303863
plectin isoform X1	210	0.862981	0.351218	2.45711	0.014006
poly ADP ribose polymerase 14 like protein 11	94.5	0.864649	0.411719	2.10009	0.0357206
rho GTPase activating 5	221.5	0.865251	0.348416	2.48338	0.0130141
dynamin binding like isoform X2	320.5	0.866939	0.332097	2.6105	0.00904113
erlin 2 like isoform X1	396	0.870717	0.324877	2.68015	0.00735899
villin 1 like protein	85	0.87447	0.422984	2.06738	0.0386983
cysteine sulfinic acid decarboxylase like protein	223	0.880305	0.348123	2.52872	0.0114479
rap guanine nucleotide exchange factor 6 isoform X3	141	0.886344	0.376794	2.35233	0.0186563
E3 ubiquitin ligase UNKL isoform X1	68.5	0.890771	0.448787	1.98484	0.0471622
ETS related transcription factor Elf 1 like isoform X1	300	0.893085	0.334721	2.66815	0.00762704
helicase with zinc finger domain 2 isoform X1	71.5	0.895303	0.443405	2.01915	0.0434713
KN motif and ankyrin repeat domain containing 1 like protein	202	0.899368	0.353487	2.54428	0.0109505
pleckstrin like protein 22	74.5	0.899474	0.438394	2.05175	0.0401941
serine palmitoyltransferase 2	102	0.905536	0.40445	2.23893	0.0251604
cysteine rich with EGF like domain 1	70.5	0.908853	0.445287	2.04105	0.0412461
stAR related lipid transfer 13 like isoform X1	62	0.913586	0.462264	1.97633	0.0481176
nuclear factor of activated T cytoplasmic 2 like isoform X1	125.5	0.914609	0.386072	2.36901	0.0178358
Krueppel like factor 2 2	105.5	0.9187	0.401336	2.2891	0.0220733
proheparin binding EGF like growth factor	165.5	0.928662	0.365755	2.53903	0.0111162
serine threonine kinase SIK2 like protein 1	122	0.929611	0.388509	2.39277	0.0167219
mitogen activated kinase 6	1043.5	0.940266	0.305014	3.08269	0.00205137
leukocyte receptor cluster member 8	108	0.940294	0.399304	2.35483	0.0185311
amyloid beta A4 isoform X2	77.5	0.944505	0.434061	2.17597	0.0295573
rab11 family interacting 1 like isoform X1 1	126	0.948775	0.385951	2.45828	0.0139604
insulin receptor like protein 1	198	0.951091	0.354827	2.68043	0.00735269
uridine phosphorylase 2	317	0.952472	0.400061	2.38081	0.0172744
complement C3 like protein 10	51.5	0.95818	0.490035	1.95533	0.050544
epithelial chloride channel like protein 11	81	0.960108	0.429067	2.23766	0.0252431
Glyceraldehyde 3 phosphate testis specific	231.5	0.962767	0.346535	2.77827	0.00546491
hypothetical protein 4067	66.5	0.967579	0.453354	2.13427	0.0328208
Krueppel like factor 6	87.5	0.975338	0.420613	2.31885	0.0204032
high affinity copper uptake 1	95	0.97728	0.412001	2.37203	0.0176906
neural cell adhesion molecule 1 like isoform X3	101	0.978627	0.405921	2.41088	0.015914
MTSS1 isoform X4	56.5	0.980892	0.476206	2.05981	0.039417
Williams Beuren syndrome chromosomal region 16	58	0.981385	0.472384	2.07752	0.0377539
angiotensin converting enzyme	61	0.982298	0.4778	2.05588	0.0397943
coiled coil domain containing protein 186	64	0.983127	0.458623	2.14365	0.0320609
methionine R sulfoxide reductase B3 like isoform X1	310	0.986061	0.333706	2.95488	0.00312794
myelin and lymphocyte like protein 1	159.5	0.986454	0.368521	2.67679	0.00743315
Creatine kinase B type	95.5	0.988685	0.411557	2.4023	0.0162922
myosin light chain kinase skeletal cardiac muscle like protein	130.5	1	0.383428	2.60805	0.00910593
glutaredoxin 1	58.5	1	0.471349	2.12157	0.0338739
MAP microtubule affinity regulating kinase 3 like isoform X2	52.5	1	0.487527	2.05117	0.0402506
homeobox TGIF1 like protein	51	1	0.492066	2.03225	0.0421284
MICOS complex subunit MIC60 like isoform X2	93.5	1.01159	0.413905	2.44401	0.0145249
stonustoxin subunit alpha like protein 19	69.5	1.0156	0.448107	2.26642	0.023426
diacylglycerol kinase zeta like protein 1	68	1.01594	0.450923	2.25303	0.0242574
cysteine rich motor neuron 1 isoform X1	45.5	1.02385	0.511125	2.00312	0.0451639
T lymphoma invasion and metastasis inducing 2 isoform X1	44	1.02466	0.516923	1.98224	0.0474529
DENN domain containing 5A isoform X1	44	1.02466	0.521974	1.96305	0.0496402
sodium and chloride dependent GABA transporter 2 like isoform X2	437.5	1.02729	0.322258	3.18779	0.00143365
rho GTPase activating 29 like isoform X2	140	1.03103	0.378151	2.72649	0.0064011
amyloid beta A4 isoform X1	151	1.03598	0.372617	2.78028	0.00543115
V type proton ATPase 116 kDa subunit a like isoform X2	124	1.04385	0.387889	2.69112	0.00712133
PRELI domain containing 3B like protein	44.5	1.04891	0.515293	2.03556	0.0417945
alanine glyoxylate aminotransferase mitochondrial	44.5	1.04891	0.515293	2.03556	0.0417945
TSC22 domain family 3 like isoform X2	166.75	1.05223	0.365997	2.87497	0.00404068
ATP dependent zinc metalloprotease YME1L1 isoform X1	54	1.06054	0.483934	2.1915	0.0284156
KAT8 regulatory NSL complex subunit 1 like isoform X1	103.5	1.06319	0.404213	2.63028	0.00853137
hexokinase 1	77.5	1.07039	0.435227	2.45938	0.0139175
thyrotroph embryonic factor like isoform X1	68.5	1.07973	0.450646	2.39596	0.016577
reticulon 3 isoform X1	81	1.08092	0.430168	2.51279	0.0119781
zinc finger CCCH domain containing 11A like isoform X1	137.5	1.08746	0.379891	2.86257	0.00420224
solute carrier family 12 member 7 like isoform X4	75	1.08746	0.444951	2.44401	0.0145252
egl nine like protein	62.5	1.08746	0.463011	2.34868	0.0188402
Protein KIAA2022 like	50	1.08746	0.496347	2.19093	0.0284567
phosphoglucomutase 1	37.5	1.08746	0.547301	1.98696	0.0469273
PDZ domain containing 8 like protein	58	1.09433	0.4737	2.31017	0.0208786
ras related Rab 11A	100.5	1.09803	0.407355	2.69552	0.00702796
lysosome associated membrane glyco 1 like protein 1	322.5	1.10188	0.332564	3.31329	0.000922056
A kinase anchor 12 like isoform X1	403	1.10329	0.332839	3.31478	0.000917163
rho GTPase activating 20 like protein	211	1.10384	0.351983	3.13605	0.00171238
AN1 type zinc finger 5 like isoform X1	72.5	1.1058	0.443709	2.49216	0.0126969
copper transporting ATPase 1	41	1.10692	0.53077	2.08549	0.0370247
liprin beta 2 like isoform X3	47.5	1.11548	0.505142	2.20825	0.0272272
caspase 8 like isoform X1 1	38	1.11548	0.545199	2.046	0.0407564
membrane associated guanylate WW and PDZ domain containing 1 like isoform X1	195	1.11818	0.356539	3.13621	0.00171145
twinfilin 1	55.5	1.11864	0.480528	2.32795	0.0199147
NF kappa B inhibitor alpha like protein 2	138	1.1193	0.379826	2.94687	0.00321004
cAMP specific 3 5 cyclic phosphodiesterase 4B like isoform X2	100	1.12075	0.408042	2.74666	0.00602054
band 5 isoform X2	44.5	1.12338	0.516378	2.17551	0.0295922
histone H2A like protein 48	35	1.12553	0.561646	2.00399	0.0450714
B cadherin like isoform X1 1	352.5	1.13096	0.329416	3.43323	0.000596443
CCAAT enhancer binding beta like protein	1010	1.13169	0.305649	3.70258	0.000213421
synapse differentiation inducing gene protein 1 like 3	182	1.13289	0.360759	3.1403	0.00168772
septin 12 isoform X1	73.5	1.13465	0.442321	2.56522	0.0103111
nuclear 1 like protein 1	97.5	1.13535	0.410697	2.76445	0.0057018
X40S ribosomal S25	62.5	1.14086	0.463652	2.4606	0.0138705
echinoderm microtubule associated like 4	77	1.14296	0.436747	2.61698	0.00887116
epiplakin like protein	38.5	1.14296	0.543149	2.10432	0.0353505
vitelline membrane outer layer 1 like protein 3	45	1.14684	0.514796	2.22776	0.0258965
inositol trisphosphate 3 kinase C like protein	74.75	1.14734	0.447296	2.56507	0.0103156
serine threonine kinase PAK 4 like isoform X1	87	1.152	0.422838	2.72446	0.00644072
guanine nucleotide binding subunit beta 2 like 1 2	143.5	1.15362	0.463167	2.49073	0.0127481
Tob2 1	77.5	1.1565	0.436119	2.65181	0.0080062
neurogenic locus notch like protein 2	174.5	1.158	0.480588	2.40956	0.015972
proline rich nuclear receptor coactivator 2 like protein	310.5	1.15987	0.334233	3.47025	0.000519973
very low density lipo receptor like isoform X1	40.5	1.1635	0.53395	2.17904	0.0293285
X60S ribosomal L38	79.5	1.16665	0.433215	2.693	0.00708116
synaptogyrin 2 like isoform X2	84.5	1.16993	0.426254	2.74467	0.00605723
TATA box binding associated factor RNA polymerase I subunit C	45.5	1.16993	0.513247	2.27946	0.0226397
TAR DNA binding 43 like isoform X1	37.5	1.17688	0.548821	2.14437	0.032003
interferon regulatory factor 6	31	1.17834	0.588285	2.003	0.0451768
rho GTPase activating 27 like isoform X1	61.25	1.18057	0.468392	2.52048	0.0117194
tumor necrosis factor receptor superfamily member 11B like protein	54	1.18442	0.485587	2.43916	0.0147215
SAM and SH3 domain containing 3	134.5	1.18934	0.382334	3.11074	0.00186618
grpE like protein 1	105	1.18982	0.403913	2.94575	0.00322177
engulfment and cell motility 1 isoform X2	52.5	1.18982	0.490037	2.42803	0.015181
growth factor receptor bound 14 like isoform X1	52.5	1.18982	0.490037	2.42803	0.015181
tyrosine kinase FRK	34.5	1.19265	0.565816	2.10783	0.0350454
nuclear receptor coactivator 4 like isoform X1	504.5	1.19323	0.318806	3.74282	0.000181969
dnaJ like protein 15	85.5	1.19438	0.425193	2.80902	0.00496919
liprin beta 1 like isoform X1	28	1.19794	0.611778	1.95813	0.0502151
X60S ribosomal L27 1	127	1.20082	0.387064	3.10238	0.0019197
receptor type tyrosine phosphatase eta like protein	53	1.20945	0.488842	2.47412	0.0133566
presequence mitochondrial	31.5	1.2115	0.585455	2.06934	0.0385142
serine protease 33 like protein	71.5	1.21759	0.446737	2.72552	0.00641997
calcyclin binding like protein	40.75	1.21818	0.557546	2.1849	0.0288965
glycerate kinase isoform X1	45.75	1.21864	0.545336	2.23466	0.0254395
hypoxia inducible factor 1 alpha like isoform X1	977.5	1.22415	0.306215	3.99768	6.39663e-05
neutral ceramidase	38.5	1.23133	0.544709	2.26052	0.023789
ubiquitin carboxyl terminal hydrolase 25 isoform X2	67	1.23266	0.455368	2.70695	0.00679037
proline rich 15 A	60.5	1.23947	0.503813	2.46017	0.013887
metal regulatory transcription factor 1 like isoform X1	86	1.24644	0.425103	2.93208	0.00336696
induced myeloid leukemia cell differentiation Mcl 1 like protein	333	1.25139	0.331899	3.7704	0.000162984
cytochrome P450 1B1 like protein 1	39	1.2578	0.542727	2.31755	0.0204736
vinexin like isoform X1	39	1.2578	0.542727	2.31755	0.0204736
glycine dehydrogenase decarboxylating mitochondrial	112	1.25939	0.398508	3.16025	0.00157632
calcium binding mitochondrial carrier S 2 A	317.75	1.26207	0.33885	3.72457	0.00019565
RNA binding 25 like protein 1	42.5	1.26303	0.526839	2.39738	0.0165127
exportin 1 isoform X2	63	1.26628	0.464188	2.72795	0.00637297
myosin regulatory light polypeptide 9 1	391	1.27193	0.326388	3.89699	9.73955e-05
solute carrier family 12 member 4	41	1.27302	0.569126	2.2368	0.0252996
tumor D54 like isoform X8 1	241	1.27408	0.345931	3.68303	0.000230475
rhophilin 1 isoform X1	24	1.28011	0.65161	1.96453	0.0494687
activin receptor type 2A like isoform X2 1	24	1.28011	0.65161	1.96453	0.0494687
RAF proto oncogene serine threonine kinase like isoform X2	24	1.28011	0.65161	1.96453	0.0494687
minor histocompatibility HA 1 like protein	24	1.28011	0.65161	1.96453	0.0494687
cysteine rich and transmembrane domain containing 1 like protein	135.5	1.28118	0.382467	3.34978	0.000808746
H Cl exchange transporter 5 like protein	67	1.28445	0.456052	2.81646	0.00485557
transcription factor jun B like protein 2	94.5	1.28473	0.415365	3.09301	0.00198135
insulin like growth factor binding 5 isoform X1	31	1.28951	0.59063	2.18327	0.0290157
peroxisomal targeting signal 1 receptor like isoform X1	38	1.29546	0.548462	2.36198	0.0181776
NEDD4 family interacting 2 like protein	38	1.29546	0.556339	2.32854	0.0198835
pyruvate dehydrogenase isozyme 4	97	1.30117	0.412845	3.15172	0.00162313
Acetyl mitochondrial	48.5	1.30117	0.504585	2.57869	0.00991746
long chain fatty acid ligase ACSBG2 like protein	26	1.30256	0.632007	2.061	0.0393034
monooxygenase p33MONOX isoform X1	26	1.30256	0.632007	2.061	0.0393034
DENN domain containing 5B isoform X5	33	1.30666	0.577439	2.26286	0.0236446
receptor type tyrosine phosphatase eta like protein 2	33	1.30666	0.577439	2.26286	0.0236446
sorting nexin 24 like protein	33	1.30666	0.577439	2.26286	0.0236446
dynein heavy chain axonemal 14	36.5	1.30812	0.556664	2.34993	0.0187769
AP 2 complex subunit alpha 2 like isoform X5	127	1.31002	0.389305	3.36503	0.000765352
vasodilator stimulated phospho like protein	43.5	1.31034	0.525015	2.49582	0.0125667
tensin 3 like isoform X1	90.5	1.31079	0.420233	3.11919	0.00181346
transmembrane protein 189 like	89	1.31626	0.422107	3.11831	0.00181893
trafficking kinesin binding 1 like isoform X1 1	66.5	1.32193	0.457572	2.88901	0.00386462
docking 2 like protein 1	63	1.32193	0.464979	2.84298	0.00446933
macrophage receptor MARCO like protein 1	56	1.32193	0.482102	2.74201	0.00610645
decorin like protein	49	1.32193	0.503238	2.62684	0.00861807
PWWP domain containing 2B	35	1.32193	0.565458	2.3378	0.0193976
hypothetical protein 2482	35	1.32193	0.565458	2.3378	0.0193976
cytosolic purine 5 nucleotidase like protein 1	110.5	1.3265	0.400392	3.313	0.000922996
paladin isoform X2	154.25	1.33669	0.490168	2.72701	0.00639116
non lysosomal glucosylceramidase	33.5	1.33704	0.574914	2.32562	0.0200386
bicaudal D related 1 like protein	30	1.3388	0.599096	2.23471	0.0254367
N myc interactor like protein	53	1.34104	0.490904	2.73177	0.00629947
CDK5 regulatory subunit associated 3	49.5	1.34239	0.501917	2.67453	0.00748339
BCL 6 corepressor like isoform X2	23	1.34395	0.664453	2.02265	0.0431094
histone deacetylase 5 like isoform X3	23	1.34395	0.664453	2.02265	0.0431094
serine arginine repetitive matrix 1 like isoform X2 1	65.5	1.34514	0.459953	2.92451	0.00345003
nectin 2 like isoform X2 1	60.5	1.35548	0.471221	2.87653	0.00402075
solute carrier organic anion transporter family member 5A1	28.5	1.35755	0.611348	2.22059	0.0263788
dual specificity phosphatase 1	514	1.36842	0.318805	4.29235	1.7679e-05
OTU domain containing 4 like isoform X2	21.5	1.36923	0.683455	2.0034	0.0451342
growth arrest and DNA damage inducible GADD45 beta like protein 1	162	1.37851	0.370008	3.72562	0.000194832
cdc42 effector 5	32.5	1.38466	0.582477	2.3772	0.0174446
unconventional myosin Vb isoform X2	32.5	1.38466	0.582477	2.3772	0.0174446
transcription factor SOX 5 isoform X2	23.5	1.38702	0.659987	2.10159	0.035589
myotubularin like protein	49.75	1.38857	0.502704	2.76219	0.00574142
hypothetical protein 2423	38	1.38904	0.550386	2.52376	0.0116107
low density lipo receptor related 2 like protein	43.5	1.39232	0.525075	2.65166	0.00800978
fos related antigen 2 like isoform X1	43.5	1.39232	0.525075	2.65166	0.00800978
ataxin 1 like protein 1	49	1.39486	0.504534	2.76465	0.00569837
prostaglandin E2 receptor EP4 subtype like protein	54.5	1.39689	0.487492	2.86546	0.00416398
ubiquitin conjugating enzyme E2 D4 like protein 2	20	1.39855	0.704799	1.98432	0.0472197
NDRG1 like isoform X1 1	188	1.40626	0.360494	3.90092	9.58295e-05
nectin 3	58.5	1.40939	0.476985	2.95479	0.00312879
cadherin EGF LAG seven pass G type receptor 1 like protein 3	27.5	1.41504	0.621283	2.27761	0.02275
AF4 FMR2 family member 2 like protein	49.5	1.41504	0.503222	2.81195	0.00492416
josephin 2	35	1.4245	0.567738	2.50908	0.0121047
solute carrier family facilitated glucose transporter member 1 like protein 2	35	1.4245	0.567738	2.50908	0.0121047
ES1 mitochondrial like protein	123.5	1.42576	0.391427	3.64248	0.000270029
vascular endothelial growth factor A A like isoform X4	29.5	1.42627	0.605092	2.3571	0.0184181
X4 aminobutyrate mitochondrial	59	1.42627	0.47601	2.99629	0.00273287
maternal like protein 2	83	1.42701	0.43132	3.30848	0.000938055
endonuclease domain containing 1 like protein 3	101.5	1.42809	0.409665	3.486	0.000490298
X40S ribosomal S12	48	1.42884	0.508627	2.80922	0.00496618
BTG1	405.5	1.43467	0.325806	4.40344	1.06549e-05
roquin 2 like isoform X1	63	1.4361	0.466731	3.07693	0.00209145
zinc finger MYM type 4 like protein 1	20.5	1.44746	0.699273	2.06995	0.0384573
myosin IIIb like isoform X2 1	20.5	1.44746	0.699273	2.06995	0.0384573
PDZ domain containing GIPC2	192	1.44793	0.359506	4.02754	5.63628e-05
tetraspanin 14 like protein	28	1.45066	0.61794	2.34758	0.018896
cingulin 1 isoform X1	28	1.45066	0.61794	2.34758	0.018896
SH2 domain containing 3C like isoform X2	106.5	1.45251	0.405222	3.58449	0.000337742
arachidonate 5 lipoxygenase like protein 11	43	1.45372	0.558102	2.60475	0.00919409
H 2 class II histocompatibility antigen gamma chain like protein	86.5	1.46512	0.427107	3.43034	0.000602825
PI PLC X domain containing 1 like isoform X1	24.5	1.46949	0.651548	2.25538	0.0241097
polyubiquitin C	856	1.47037	0.308613	4.76445	1.89374e-06
X2 aminoethanethiol dioxygenase like protein 1	41.5	1.47131	0.535325	2.74843	0.00598808
HID1 like protein 1	36	1.47999	0.563259	2.62756	0.00860008
sodium dependent phosphate transporter 1 B like isoform X1	199.5	1.48543	0.357484	4.15523	3.24968e-05
prolyl endopeptidase like protein 1	30.5	1.49185	0.59921	2.4897	0.0127851
calcineurin B homologous 1	309.5	1.4962	0.335835	4.45516	8.38309e-06
T box transcription factor TBX2b	55.5	1.49957	0.486511	3.0823	0.00205411
rho guanine nucleotide exchange factor 16 like protein	23	1.5025	0.669182	2.24528	0.0247502
SH3 domain and tetratricopeptide repeat containing 1 like protein 1	34.5	1.5025	0.572617	2.62392	0.00869249
zinc finger C3H1 type like 2	758	1.50486	0.317824	4.7349	2.19167e-06
uridine phosphorylase 1 like protein	25	1.50901	0.647556	2.33032	0.0197892
enolase isoform X1	113.5	1.50967	0.399856	3.77555	0.000159657
steroid hormone receptor ERR1	85	1.51785	0.429818	3.53138	0.000413404
ammonium transporter Rh type C like 2	91	1.52223	0.422246	3.60507	0.00031207
prospero homeobox 1 like protein 2	31	1.52356	0.596399	2.5546	0.0106309
unconventional myosin VI like isoform X1	31	1.52356	0.596399	2.5546	0.0106309
sodium dependent phosphate transport 2A 3	124	1.52356	0.392092	3.88572	0.000102026
argininosuccinate lyase	46.5	1.52356	0.515972	2.9528	0.00314908
glutaryl mitochondrial	17.5	1.53051	0.749664	2.0416	0.0411911
ceramide kinase	17.5	1.53051	0.749664	2.0416	0.0411911
nebulette isoform X2	17.5	1.53051	0.749664	2.0416	0.0411911
katanin p60 ATPase containing subunit A like 1	17.5	1.53051	0.749664	2.0416	0.0411911
BCL 6 corepressor 1 isoform X1	35	1.53051	0.570313	2.68364	0.00728259
calmin like protein	87.5	1.53051	0.426704	3.58683	0.000334726
centrosomal protein of 170 kDa B like	56.5	1.53434	0.484419	3.16738	0.0015382
lipopolysaccharide responsive and beige like anchor isoform X1	19.5	1.53605	0.716849	2.14278	0.0321305
BTG2 like protein	187.5	1.53916	0.361658	4.25584	2.08269e-05
histone deacetylase 4 like protein 1	23.5	1.54432	0.664788	2.32303	0.0201777
four and a half LIM domains 1 like protein	63	1.55459	0.46874	3.31653	0.000911435
cingulin like isoform X2 1	39.5	1.56072	0.546756	2.8545	0.00431044
mitochondrial dynamics MID51 like protein	99	1.5656	0.413888	3.78266	0.000155164
FH1 FH2 domain containing 3 like protein	26.75	1.56704	0.634554	2.46951	0.0135297
pollen specific leucine rich repeat extensin 1 1	31.75	1.56986	0.62503	2.51165	0.0120168
transcription factor RFX3 isoform X2	81.5	1.57319	0.435534	3.61208	0.000303746
E3 ubiquitin ligase Mdm2	97.5	1.57512	0.45845	3.43574	0.000590937
lectin like protein 1	16	1.58496	0.780808	2.0299	0.0423667
tyrosine phosphatase auxilin isoform X1	18	1.58496	0.742961	2.1333	0.0328998
dickkopf related 3 like protein	18	1.58496	0.742961	2.1333	0.0328998
pleckstrin homology domain containing family G member 3 like isoform X1	18	1.58496	0.742961	2.1333	0.0328998
serine threonine kinase PLK2 like protein	20	1.58496	0.711183	2.22863	0.0258387
butyrophilin subfamily 1 member A1 like isoform X3	20	1.58496	0.711183	2.22863	0.0258387
carboxylesterase notum2 like protein 1	22	1.58496	0.684048	2.31703	0.020502
SH3 domain containing 19 like protein	28	1.58496	0.621799	2.549	0.0108034
tissue factor like protein	30	1.58496	0.605581	2.61726	0.00886384
Wilms tumor like protein	30	1.58496	0.605581	2.61726	0.00886384
arrestin domain containing 2 like isoform X1	256.5	1.58871	0.344707	4.60889	4.04822e-06
solute carrier family facilitated glucose transporter member 1 like isoform X1	250.5	1.5888	0.345862	4.59375	4.35344e-06
phosphomannomutase 1	159	1.59709	0.373209	4.27934	1.87449e-05
TCDD inducible poly ADP ribose polymerase	141	1.59864	0.382267	4.18199	2.88971e-05
UDP GlcNAc betaGal beta 1 3 N acetylglucosaminyltransferase 7 like protein 1	70.5	1.59864	0.454104	3.52042	0.000430866
ETS related transcription factor Elf 3 like protein	66.5	1.59946	0.463544	3.45051	0.000559532
poly ADP ribose polymerase 9 1	19.25	1.61005	0.801534	2.00871	0.0445675
DNA damage inducible transcript 3	128	1.61518	0.39038	4.13745	3.51194e-05
disks large associated 4 like protein	26.5	1.62149	0.636396	2.54792	0.0108366
metallo ase inhibitor 4	24.5	1.62449	0.656483	2.47454	0.0133409
pseudokinase FAM20A like protein	24.5	1.62449	0.656483	2.47454	0.0133409
SH2 domain containing 4A like protein	45	1.62803	0.524083	3.10644	0.00189355
cyclin G2 like protein	90	1.62803	0.424958	3.83104	0.000127601
glutaminase kidney mitochondrial like isoform X1	18.5	1.63743	0.736579	2.22302	0.0262145
dedicator of cytokinesis 5 isoform X1	37	1.63743	0.561666	2.91531	0.00355339
putative protein KIAA1211 like 1	53.5	1.63941	0.495045	3.31164	0.000927519
diacylglycerol kinase zeta like protein	16.5	1.64386	0.773158	2.12616	0.0334902
lysine specific demethylase 7A like isoform X1	289	1.6455	0.339567	4.8459	1.26042e-06
zinc finger protein 710 like isoform X2	31	1.6477	0.603281	2.73123	0.00630988
tweety like protein 3	14.5	1.65208	0.81746	2.02099	0.043281
MARVEL domain containing 3 like protein	14.5	1.65208	0.81746	2.02099	0.043281
beta citrylglutamate synthase B like protein	29	1.65208	0.615511	2.68407	0.00727313
zinc finger C3H1 type like 1 2	271.5	1.65308	0.342433	4.82746	1.38289e-06
RNA polymerase II elongation factor ELL2	27	1.65711	0.632924	2.61819	0.00883982
hypothetical protein 3930	45.75	1.65951	0.537567	3.08707	0.00202138
ETS translocation variant 5 like isoform X2	144.75	1.67611	0.381534	4.39308	1.11756e-05
enhancer of filamentation 1 like protein	71.5	1.68072	0.453692	3.70454	0.000211771
turtle like protein 4	40	1.68281	0.547399	3.07419	0.00211075
NLRC5 isoform X1	139	1.68353	0.384326	4.38046	1.18427e-05
PDZ and LIM domain 5 like isoform X1 1	36	1.6939	0.568843	2.97779	0.00290333
kell blood group glyco like protein	53	1.69599	0.497785	3.40708	0.000656608
tight junction ZO 3 like isoform X2	53	1.69599	0.497785	3.40708	0.000656608
C X C chemokine receptor type 3 like protein 2	17	1.70044	0.765905	2.22017	0.0264071
eukaryotic translation initiation factor 4H isoform X3	17	1.70044	0.765905	2.22017	0.0264071
UDP glucuronosyltransferase 1 5 like isoform X1	25.5	1.70044	0.64876	2.62106	0.0087657
F box DNA helicase 1 like protein	70.5	1.71049	0.456104	3.75023	0.000176673
long chain fatty acid transport 6 like protein	15	1.71621	0.80863	2.12236	0.0338072
period circadian like protein 1	169.5	1.71859	0.36989	4.64621	3.38092e-06
kunitz type protease inhibitor 1 like protein	212.5	1.71937	0.355633	4.83469	1.33356e-06
GTP AMP phosphotransferase mitochondrial	79.5	1.72128	0.440937	3.9037	9.47333e-05
apolipo Eb like protein 1	13	1.73697	0.861471	2.01628	0.0437709
circadian associated transcriptional repressor like protein 2	13	1.73697	0.861471	2.01628	0.0437709
N acetylgalactosaminyltransferase 7 isoform X2	16.25	1.73697	0.796758	2.18004	0.0292544
adseverin like protein	26	1.73697	0.645099	2.69256	0.0070906
tyrosine kinase Mer like protein	26	1.73697	0.645099	2.69256	0.0070906
dual specificity phosphatase 8 like isoform X1	56.5	1.7425	0.488675	3.56577	0.000362791
inactive ubiquitin carboxyl terminal hydrolase 53 like protein	35	1.75489	0.604635	2.90239	0.00370326
ETS translocation variant 5 like protein 1	22	1.76553	0.690816	2.55573	0.0105967
DEP domain containing 5 like isoform X2	15.5	1.77761	0.800299	2.22118	0.0263388
apoptosis facilitator Bcl 2 14 isoform X1	31	1.77761	0.604034	2.94289	0.00325162
serine threonine kinase 38 3	20	1.78427	0.719131	2.48115	0.013096
dual specificity phosphatase 4 like protein	118	1.78778	0.399761	4.47212	7.74461e-06
period circadian like protein 3	131.5	1.78978	0.390189	4.58696	4.49745e-06
epithelial cell adhesion molecule like protein	451	1.80222	0.324077	5.56109	2.68101e-08
RNA binding single stranded interacting 1 like isoform X3	13.5	1.80735	0.851141	2.12345	0.0337161
circadian associated transcriptional repressor like protein	13.5	1.80735	0.851141	2.12345	0.0337161
rho guanine nucleotide exchange factor 25 like isoform X1	13.5	1.80735	0.851141	2.12345	0.0337161
phosphatase 1 regulatory subunit 3E like protein	13.5	1.80735	0.851141	2.12345	0.0337161
TBC1 domain family member 1 isoform X2 1	18	1.80735	0.752463	2.40192	0.0163093
galectin 9 like isoform X3 2	27	1.80736	0.638138	2.83223	0.00462244
C X C chemokine receptor type 4 B like protein	54	1.80736	0.497339	3.63405	0.000279003
src like adapter 2 isoform X2	38.5	1.81943	0.558786	3.25604	0.00112978
neuroepithelial cell transforming gene 1 protein isoform X1	122.5	1.82254	0.396827	4.59278	4.37377e-06
insulin receptor substrate 2 like protein 2	703	1.82789	0.313098	5.83807	5.28091e-09
diacylglycerol kinase alpha like protein	77.5	1.8314	0.446114	4.10523	4.0392e-05
NF kappa B inhibitor alpha like protein 1	294.5	1.83426	0.339971	5.39536	6.83881e-08
casein kinase I isoform X1 3	16	1.8365	0.792423	2.31758	0.0204724
FAM13A like isoform X1	238	1.83872	0.350373	5.24788	1.53856e-07
basic leucine zipper and W2 domain containing 1 A 1	11.5	1.848	0.915754	2.01801	0.0435907
hypothetical protein 1816	11.5	1.848	0.915754	2.01801	0.0435907
Shroom2 like isoform X1	41.5	1.85244	0.545002	3.39896	0.000676415
formin like isoform X2 1	48.5	1.85561	0.516559	3.59226	0.000327829
DNA damage inducible transcript 4 1	702	1.86143	0.313237	5.94255	2.80624e-09
hypermethylated in cancer 1 like isoform X2	144	1.86598	0.383672	4.86348	1.15338e-06
mamu class II histocompatibility DR alpha chain like protein 1	312	1.87055	0.337726	5.53867	3.04786e-08
fibronectin type III domain containing 3B 1	14	1.87447	0.841453	2.22766	0.0259033
vacuolar sorting associated 72 like protein 1	1501	1.88387	0.302199	6.23385	4.55112e-10
copine 3 isoform X1	30.5	1.88452	0.611492	3.08185	0.00205721
AP 1 complex subunit mu 2	108	1.88583	0.409711	4.60283	4.16782e-06
disulfide isomerase A3 1	11.75	1.88752	0.912894	2.06763	0.0386751
WW domain binding 2	23.5	1.88753	0.677568	2.78573	0.00534065
zinc finger BED domain containing 1 like protein 163	16.5	1.89308	0.784965	2.41168	0.0158792
semaphorin 4B like protein 4	31	1.91427	0.608785	3.14441	0.00166421
sequestosome 1 like isoform X1	376.5	1.92455	0.330718	5.8193	5.90929e-09
claudin 7 B like isoform X1	99	1.93707	0.419555	4.61696	3.894e-06
free fatty acid receptor 3 like protein	642.5	1.93766	0.324591	5.96952	2.37947e-09
ubiquitin conjugating enzyme E2 D2	14.5	1.9386	0.832346	2.32908	0.0198549
neuronal specific septin 3 like isoform X2 1	14.5	1.9386	0.832346	2.32908	0.0198549
gamma glutamyltranspeptidase 1 like protein 8	17	1.94753	0.77789	2.50361	0.0122934
kinesin KIF16B isoform X3	9.75	1.9542	0.993226	1.96752	0.049123
myelin associated neurite outgrowth inhibitor isoform X2	19.5	1.9542	0.734584	2.66028	0.00780763
interleukin 3 receptor class 2 subunit beta like protein	41.5	1.95693	0.548173	3.56991	0.0003571
egl nine like protein 2	133	1.97303	0.391714	5.03692	4.73075e-07
C8orf4 like protein	86.5	1.97924	0.435555	4.54419	5.51474e-06
cationic amino acid transporter 3 like protein	74.5	1.98793	0.454431	4.37454	1.2169e-05
exostosin 1b 2	10	2	1.00839	1.98337	0.0473263
dual specificity phosphatase CDC14A like protein	10	2	0.985114	2.03022	0.0423341
shisa 2 like protein	10	2	0.985114	2.03022	0.0423341
tumor necrosis alpha induced 8 2 B	10	2	0.985114	2.03022	0.0423341
olfactory receptor 6N2 like protein 2	10	2	0.985114	2.03022	0.0423341
DNA binding SATB1 isoform X1 3	10	2	0.985114	2.03022	0.0423341
CMRF35 like molecule 1 4	10	2	0.985114	2.03022	0.0423341
synapse differentiation inducing gene protein 1 like 6	10	2	0.985114	2.03022	0.0423341
fructose bisphosphate aldolase A 1	10	2	0.985114	2.03022	0.0423341
smoothelin isoform X1 1	15	2	0.823768	2.42787	0.0151879
calcipressin 1 like isoform X1	17.5	2	0.771169	2.59346	0.00950144
flocculation FLO11 like isoform X1	30	2	0.619758	3.22707	0.00125066
prestin like protein	42.5	2	0.544938	3.67014	0.000242418
transcription factor SOX 4	95	2	0.425194	4.70374	2.55441e-06
insulin like growth factor binding 1 2	112.5	2	0.40753	4.90762	9.21893e-07
heat shock 70 kDa 4 like protein 1	228	2.00396	0.354213	5.65749	1.536e-08
macrophage stimulating receptor like isoform X1	20.5	2.04439	0.723946	2.82396	0.00474344
gap junction beta 3 like protein	15.5	2.05889	0.815671	2.52417	0.0115971
solute carrier family 15 member 2 like protein 1	13	2.07039	0.881368	2.34906	0.0188207
paired box Pax 3 isoform X3 1	13	2.07039	0.881368	2.34906	0.0188207
ELAV 1 isoform X1	10.5	2.08746	0.970232	2.15151	0.0314361
ski 2	10.5	2.08746	0.970232	2.15151	0.0314361
spermatogenesis associated 20	10.5	2.08746	0.970232	2.15151	0.0314361
activated CDC42 kinase 1 like protein	39.5	2.09311	0.583052	3.58992	0.00033078
runt related transcription factor 3 like isoform X2	58	2.09516	0.493389	4.24646	2.17176e-05
cellular myelocytomatosis	9.25	2.09953	1.07502	1.95302	0.0508175
hypothetical protein 1717	16	2.11548	0.808015	2.61812	0.00884165
gap junction like protein 6	16	2.11548	0.808015	2.61812	0.00884165
ras GEF domain containing family member 1B A	24	2.11548	0.682142	3.10123	0.00192721
prostacyclin receptor	13.5	2.1375	0.871381	2.45301	0.0141668
cadherin 16	16.25	2.14296	0.817794	2.62041	0.00878236
nuclear factor interleukin 3 regulated like protein 1	122.5	2.152	0.401959	5.35378	8.61343e-08
retinoic acid receptor RXR gamma A like isoform X1	30	2.15528	0.626231	3.44166	0.000578147
zyxin	11	2.16992	0.956669	2.26821	0.0233166
transcription factor 7 like 2	11	2.16992	0.956669	2.26821	0.0233166
serine threonine kinase LMTK2 like protein 1	11	2.16992	0.956669	2.26821	0.0233166
intelectin like protein 7	11	2.16992	0.956669	2.26821	0.0233166
X6 phosphofructo 2 kinase fructose 2 6 bisphosphatase 4 like isoform X1	22	2.16992	0.70959	3.058	0.00222821
mediator of RNA polymerase II transcription subunit 23 isoform X2	22	2.16992	0.70959	3.058	0.00222821
perforin 1 like protein 9	55	2.16993	0.504185	4.30382	1.67875e-05
serine threonine kinase PLK3 like protein	85.5	2.17509	0.441128	4.93073	8.19216e-07
arrestin domain containing 3 like protein 12	110.5	2.17792	0.412506	5.27972	1.29379e-07
nuclear factor interleukin 3 regulated like protein 6	77.5	2.18133	0.45374	4.80745	1.52871e-06
heat shock HSP 90 alpha	461.5	2.18911	0.325474	6.72592	1.74483e-11
tribbles like protein 2	67	2.1964	0.474273	4.63108	3.63765e-06
sprouty like protein 2	14	2.20163	0.862012	2.55406	0.0106474
E3 ubiquitin protein ligase RNF182 like protein 1	674.25	2.21116	0.321948	6.86806	6.50787e-12
inositol 3 phosphate synthase 1 A like protein	17	2.22239	0.793881	2.7994	0.00511975
X5 nucleotidase domain containing 2 like protein	23	2.24793	0.700937	3.20703	0.00134112
smoothelin isoform X1	26	2.25634	0.667454	3.38052	0.000723497
lectin like protein 3	14.5	2.26303	0.853203	2.6524	0.00799222
hypothetical protein 2928	35	2.27302	0.595451	3.81731	0.000134916
solute carrier family 22 member 5 like protein 3	10.25	2.28011	0.99831	2.28397	0.0223736
headcase like protein	20.5	2.28011	0.736929	3.09407	0.00197433
RNA binding fox 1 like protein	44	2.28293	0.54811	4.1651	3.11212e-05
dapper like protein 3	35.5	2.29768	0.613837	3.74314	0.000181734
dnaJ like protein	9	2.32193	1.06108	2.18826	0.0286508
pre mRNA 3 end processing WDR33 like protein	9	2.32193	1.06108	2.18826	0.0286508
mitochondrial import inner membrane translocase subunit TIM44 like protein	9	2.32193	1.06108	2.18826	0.0286508
structural maintenance of chromosomes 6	9	2.32193	1.06108	2.18826	0.0286508
periphilin 1 like isoform X1 1	9	2.32193	1.06108	2.18826	0.0286508
membrane associated guanylate WW and PDZ domain containing 1 like protein 3	9	2.32193	1.06108	2.18826	0.0286508
GTPase IMAP family member 7 like protein 23	9	2.32193	1.06108	2.18826	0.0286508
FACT complex subunit SSRP1 isoform X1	12	2.32193	0.932182	2.49085	0.0127437
calcium calmodulin dependent kinase type 1D like isoform X2	24	2.32193	0.69292	3.35093	0.000805403
perforin 1 like protein 2	60	2.32193	0.494797	4.69269	2.69636e-06
cbp p300 interacting transactivator 3 like protein	192.25	2.32418	0.370157	6.27891	3.40961e-10
A disintegrin and metallo ase with thrombospondin motifs 1	107.5	2.36257	0.419175	5.63623	1.73809e-08
fizzy related like protein	15.5	2.37851	0.837067	2.84148	0.00449046
AN1 type zinc finger 5 like protein	90.5	2.38995	0.439391	5.43922	5.35139e-08
perforin 1 like protein	12.5	2.39232	0.921207	2.59694	0.00940593
dihydropyridine sensitive L type skeletal muscle calcium channel subunit alpha 1 like protein	12.5	2.39232	0.921207	2.59694	0.00940593
MHC class I antigen 12	12.5	2.39232	0.921207	2.59694	0.00940593
hypothetical protein 2752	12.5	2.39232	0.921207	2.59694	0.00940593
LIM domain containing 1 like protein	12.5	2.39232	0.921207	2.59694	0.00940593
endonuclease domain containing 1 like protein 5	18.75	2.39232	0.773839	3.09149	0.00199154
ras associating and dilute domain containing like protein 2	37.5	2.39232	0.585489	4.08602	4.38839e-05
complement factor D like protein 6	9.5	2.41504	1.04428	2.31264	0.0207424
fatty acid 2 hydroxylase	35	2.42321	0.602275	4.02343	5.73568e-05
RNA binding FUS like isoform X1 1	16	2.43296	0.829657	2.93249	0.0033626
bactericidal permeability increasing like protein	6.5	2.45943	1.24888	1.9693	0.0489186
trichohyalin like isoform X1 3	6.5	2.45943	1.24888	1.9693	0.0489186
MARVEL domain containing 2 like protein 1	6.5	2.45943	1.24888	1.9693	0.0489186
cell growth regulator with EF hand domain 1 like protein	6.5	2.45943	1.24888	1.9693	0.0489186
transport Sec23A	6.5	2.45943	1.24888	1.9693	0.0489186
neurobeachin isoform X7	6.5	2.45943	1.24888	1.9693	0.0489186
inositol hexakisphosphate kinase 1	6.5	2.45943	1.24888	1.9693	0.0489186
metabotropic glutamate receptor 4 like isoform X1	6.5	2.45943	1.24888	1.9693	0.0489186
vitamin D3 receptor B 1	6.5	2.45943	1.24888	1.9693	0.0489186
FAM83H isoform X1	87.25	2.48153	0.461574	5.37624	7.60569e-08
metastasis associated in colon cancer 1	26.5	2.49185	0.675228	3.69039	0.000223911
ephrin type A receptor 2 like protein	53	2.49185	0.521604	4.77729	1.77677e-06
bcl 2 modifying factor like protein	10	2.5025	1.02891	2.43219	0.015008
X3 hydroxy 3 methylglutaryl coenzyme A reductase	10	2.5025	1.02891	2.43219	0.015008
prostaglandin F2 receptor negative regulator like protein 5	10	2.5025	1.02891	2.43219	0.015008
phosphatidylinositol 3 kinase regulatory subunit gamma isoform X2	20	2.5025	0.758968	3.29724	0.000976399
ATP dependent 6 platelet type like isoform X1	53.5	2.50779	0.520562	4.81747	1.45389e-06
arginase mitochondrial	57	2.51245	0.509799	4.92832	8.29418e-07
claudin 4 like protein 11	23.5	2.51457	0.710459	3.53936	0.000401093
CMP N acetylneuraminate poly alpha 2 8 sialyltransferase isoform X2	13.5	2.52356	0.901372	2.79969	0.00511518
ADP ribosylation factor 8B 1	13.5	2.52356	0.901372	2.79969	0.00511518
dynein heavy chain axonemal 1	13.75	2.55459	0.899118	2.84122	0.0044942
TRPM8 channel associated factor like protein	7	2.58496	1.22232	2.11479	0.0344478
sacsin like protein 4	7	2.58496	1.22232	2.11479	0.0344478
hypothetical protein 877	7	2.58496	1.22232	2.11479	0.0344478
N acylneuraminate cytidylyltransferase like protein 3	7	2.58496	1.22232	2.11479	0.0344478
tetratricopeptide repeat 39A 1	7	2.58496	1.22232	2.11479	0.0344478
pseudouridylate synthase 7 like protein 1	7	2.58496	1.22232	2.11479	0.0344478
protocadherin 16 like protein	7	2.58496	1.22232	2.11479	0.0344478
cis aconitate decarboxylase like protein 2	7	2.58496	1.22232	2.11479	0.0344478
PTGES3L	7	2.58496	1.22232	2.11479	0.0344478
CUB and zona pellucida like domain containing 1 3	7	2.58496	1.22232	2.11479	0.0344478
matrix metallo ase 20 like protein	7	2.58496	1.22232	2.11479	0.0344478
endoplasmic reticulum Golgi intermediate compartment 1	10.5	2.58496	1.01495	2.54689	0.0108689
actin related 2 3 complex subunit 5	10.5	2.58496	1.01495	2.54689	0.0108689
retinol dehydrogenase 12 like	14	2.58496	0.892375	2.89672	0.00377084
HP 25 like protein	17.5	2.58496	0.809648	3.1927	0.0014095
cAMP specific 3 5 cyclic phosphodiesterase 4B like isoform X2 1	33.25	2.58496	0.631241	4.09505	4.22077e-05
choline kinase alpha like isoform X1	103	2.60962	0.42991	6.07017	1.27776e-09
programmed cell death 4	28.5	2.61471	0.663062	3.94339	8.03388e-05
tetratricopeptide repeat 7A like isoform X2	21.5	2.62449	0.744736	3.52405	0.000425
E3 ubiquitin ligase NEDD4 isoform X1	29	2.64386	0.660253	4.00431	6.21995e-05
sarcoplasmic endoplasmic reticulum calcium ATPase 2 isoform X1	11	2.66296	1.00987	2.63693	0.00836608
phosphatidylinositol 4 phosphate 5 kinase type 1 gamma like isoform X2	11	2.66296	1.00193	2.65782	0.00786467
furin 1 like protein 1	11	2.66296	1.00193	2.65782	0.00786467
RING finger protein 165 like isoform X2	11	2.66296	1.00193	2.65782	0.00786467
TANC2 like isoform X2	11	2.66296	1.00193	2.65782	0.00786467
tumor necrosis factor alpha induced 8 1 isoform X2	7.5	2.70044	1.21337	2.22556	0.0260437
partitioning defective 6 like protein 2	7.5	2.70044	1.19879	2.25264	0.0242817
exocyst complex component 7 isoform X6	7.5	2.70044	1.19879	2.25264	0.0242817
desmoglein 2 like protein 4	72	2.71786	0.480234	5.65944	1.51864e-08
carboxypeptidase M	38	2.72247	0.598921	4.54562	5.47748e-06
disks large associated 4 like isoform X1	11.5	2.73696	0.989892	2.76491	0.00569384
thrombospondin type laminin G domain and EAR repeat containing like protein	15.5	2.75489	0.868422	3.17229	0.00151242
prostaglandin E2 receptor EP1 subtype like protein 2	17.75	2.78427	0.822139	3.38662	0.000707603
WD repeat containing 6 1	83	2.78759	0.46238	6.02879	1.65188e-09
diamine acetyltransferase 1 like protein	8	2.80735	1.17777	2.38363	0.017143
beta 1 syntrophin	8	2.80735	1.17777	2.38363	0.017143
splicing factor 3B subunit 2	8	2.80735	1.17777	2.38363	0.017143
F box only 46 like protein 1	8	2.80735	1.17777	2.38363	0.017143
rho GTPase activating 7 like isoform X1	8	2.80735	1.17777	2.38363	0.017143
histone H2B like protein 33	8	2.80735	1.17777	2.38363	0.017143
bifunctional coenzyme A synthase 1	8	2.80735	1.17777	2.38363	0.017143
SLIT ROBO Rho GTPase activating 3 like isoform X1 2	8	2.80735	1.17777	2.38363	0.017143
junctional adhesion molecule like protein 5	12	2.80735	0.978718	2.8684	0.00412556
LRR and PYD domains containing 12 like protein 2	24	2.80735	0.724519	3.87479	0.000106719
cysteine rich secretory LCCL domain containing 2 like protein	20.5	2.848	0.790112	3.60455	0.000312697
GTPase IMAP family member 8 like protein 4	53.5	2.85415	0.535508	5.3298	9.83212e-08
CD97 antigen like isoform X1	29	2.86507	0.674694	4.24647	2.17161e-05
phosphoenolpyruvate cytosolic GTP	1575.5	2.87066	0.304055	9.44123	3.68412e-21
urocanate hydratase 1	6.25	2.87446	1.33658	2.15061	0.0315069
basic leucine zipper transcriptional factor ATF like protein	12.5	2.87447	0.968317	2.96852	0.00299238
phosphatase mitochondrial like protein	122	2.89021	0.419017	6.8976	5.2887e-12
cyclin dependent kinase inhibitor 1 like isoform X2	29.5	2.89308	0.672032	4.30498	1.67001e-05
class E basic helix loop helix 40 like protein	288	2.90122	0.352385	8.2331	1.82426e-16
leucine rich repeat containing 4 like protein 1	8.5	2.90689	1.21692	2.38872	0.0169071
ADM like protein	17	2.90689	0.848176	3.42723	0.000609782
solute carrier family 25 member 38 A	42.5	2.90689	0.584468	4.97356	6.57333e-07
mucin 15 like protein	38.5	2.91754	0.607179	4.80507	1.54697e-06
MAP kinase interacting serine threonine kinase 2	1062.5	2.92661	0.30992	9.44312	3.61855e-21
hsp70 binding 1	52	2.9386	0.545052	5.39141	6.99063e-08
nuclear receptor subfamily 1 group D member 1 like protein 1	26.5	2.96963	0.707695	4.19619	2.7144e-05
ERO1 alpha	49	2.98351	0.559076	5.33651	9.47547e-08
bromodomain adjacent to zinc finger domain 2A like protein 2	9	3	1.15328	2.60127	0.00928785
growth hormone receptor like isoform X1	9	3	1.14193	2.62714	0.00861068
RING finger protein 223 like	9	3	1.14193	2.62714	0.00861068
ATP binding cassette sub family B member mitochondrial 4	9	3	1.14193	2.62714	0.00861068
C3 and PZP like alpha 2 macroglobulin domain containing 8 isoform X2	9	3	1.14193	2.62714	0.00861068
RNA binding 47 like isoform X1 1	9	3	1.14193	2.62714	0.00861068
NADPH cytochrome P450 reductase isoform X1 2	18	3	0.836323	3.58713	0.00033434
perforin 1 like protein 1	27	3	0.70892	4.23179	2.31843e-05
myotubularin related 4 isoform X4 1	68.5	3.02385	0.500444	6.04232	1.51911e-09
coenzyme Q binding COQ10 mitochondrial like protein	101.5	3.04041	0.444933	6.83343	8.29097e-12
normal mucosa of esophagus specific gene 1 protein	14	3.05889	0.941006	3.25066	0.00115137
gamma aminobutyric acid receptor associated like 1	266	3.05889	0.359489	8.509	1.75437e-17
feline leukemia virus subgroup C receptor related 1	109	3.08377	0.43775	7.04459	1.86008e-12
stabilizer of axonemal microtubules 2	9.5	3.08746	1.12637	2.74107	0.00612391
egl nine like protein 1	469	3.09954	0.332731	9.31543	1.21456e-20
myofibril bound serine ase 1	29	3.11548	0.693462	4.49264	7.03452e-06
Golgi SNAP receptor complex member 2 like protein	12.25	3.1375	1.02695	3.05516	0.00224942
ATP binding cassette sub family D member 3 isoform X1	5	3.16992	1.53824	2.06074	0.0393277
peroxiredoxin mitochondrial	5	3.16992	1.53824	2.06074	0.0393277
Type 4 protein arginine methyltransferase	5	3.16992	1.53824	2.06074	0.0393277
RNA 3 terminal phosphate cyclase 3	5	3.16992	1.53824	2.06074	0.0393277
TSC22 domain family 4 like protein 1	5	3.16992	1.53824	2.06074	0.0393277
platelet glyco V like protein	10	3.16992	1.11216	2.85024	0.00436856
middle subunit like protein 5	15	3.16992	0.925458	3.42525	0.000614235
rap1 GTPase activating 2 like isoform X3	15	3.16992	0.925458	3.42525	0.000614235
zinc finger protein 385D like isoform X2	20.5	3.20945	0.811171	3.95656	7.60353e-05
putative nuclear hormone receptor HR38 isoform X1	57	3.22707	0.543155	5.94134	2.82709e-09
complexin 4 like protein 2	5.25	3.24792	1.53703	2.11311	0.0345913
E3 ubiquitin ligase LRSAM1	10.5	3.24792	1.09912	2.95502	0.00312646
phenazine biosynthesis like domain containing 1	5.5	3.32192	1.50293	2.2103	0.0270844
gephyrin isoform X2	5.5	3.32192	1.50293	2.2103	0.0270844
ryanodine receptor 3 like protein 5	11	3.32192	1.08711	3.05573	0.00224511
solute carrier family 26 member 6 like protein 2	11	3.32192	1.08711	3.05573	0.00224511
polyubiquitin B	127.5	3.33442	0.428393	7.78355	7.05171e-15
oxidative stress induced growth inhibitor 2 like protein	111	3.33628	0.444847	7.49984	6.38945e-14
serine threonine kinase SIK2 like protein 3	272	3.36923	0.364079	9.25412	2.16e-20
inactive ubiquitin carboxyl terminal hydrolase 54 like isoform X1	11.5	3.39231	1.10878	3.0595	0.00221704
transmembrane protein 145 like	11.5	3.39231	1.07602	3.15266	0.00161788
insulin like growth factor binding 1	11.5	3.39231	1.07602	3.15266	0.00161788
cathepsin S like protein 6	23	3.39232	0.790894	4.28922	1.79305e-05
nuclear factor erythroid 2 related factor 1 like protein 1	35.5	3.4374	0.664948	5.16943	2.34805e-07
hypothetical protein 914	59.5	3.44626	0.548091	6.28774	3.22117e-10
egl nine like protein 3	83.5	3.45003	0.489541	7.04748	1.82187e-12
basic proline rich 2	6	3.45942	1.47269	2.34906	0.0188211
transmembrane 7 superfamily member 3 like protein	6	3.45942	1.47269	2.34906	0.0188211
transcriptional regulator ATRX isoform X2 2	6	3.45942	1.47269	2.34906	0.0188211
stonustoxin subunit beta like protein 1	12	3.45943	1.06573	3.24608	0.00117007
NEDD4 binding 3 like protein	54	3.45943	0.568294	6.0874	1.14762e-09
dnaJ like protein 4	30.5	3.48543	0.711563	4.89827	9.66851e-07
golgin subfamily A member 6 2	12.5	3.52356	1.06472	3.30939	0.000935004
cytosolic phospholipase A2 gamma like protein 14	19	3.54432	0.877874	4.03739	5.40495e-05
putative alpha ketoglutarate dependent hypophosphite dioxygenase	6.5	3.58495	1.44647	2.47841	0.013197
mucin 3A isoform X3	6.5	3.58495	1.44647	2.47841	0.013197
grainyhead 1 like protein	6.5	3.58495	1.44647	2.47841	0.013197
zinc finger and BTB domain containing 6 like protein	6.5	3.58495	1.44647	2.47841	0.013197
reversion inducing cysteine rich with Kazal motifs like protein	6.5	3.58495	1.44647	2.47841	0.013197
sal 3	13	3.58496	1.04724	3.42326	0.000618755
C ets 2 1	13	3.58496	1.04724	3.42326	0.000618755
collectrin precursor 1	84.5	3.58496	0.494782	7.24554	4.30723e-13
ectodysplasin A receptor associated adapter like isoform X2	6.75	3.64385	1.44501	2.52168	0.0116795
mothers against decapentaplegic like protein 2	13.5	3.64385	1.0389	3.50743	0.000452463
C X C chemokine receptor type 4 B like protein 1	13.5	3.64385	1.0389	3.50743	0.000452463
proto oncogene c Fos like protein	139	3.6893	0.432262	8.53486	1.40326e-17
pancreatic progenitor cell differentiation and proliferation factor B like protein	14	3.70044	1.03108	3.58889	0.000332094
myofibril bound serine ase 4	14	3.70044	1.03108	3.58889	0.000332094
insulin induced gene 1 protein	49	3.70044	0.607337	6.09289	1.10889e-09
cbp p300 interacting transactivator 2 like protein	57.5	3.74147	0.57539	6.50249	7.90023e-11
jun dimerization 2 like protein	29	3.75489	0.755148	4.97238	6.61348e-07
ase activated receptor 2 like protein	103	3.77761	0.475195	7.9496	1.87117e-15
D amino acid oxidase like protein 1	44.5	3.79008	0.638079	5.93982	2.85328e-09
DNA damage inducible transcript 4	126.5	3.79518	0.448274	8.4662	2.53523e-17
ER membrane complex subunit 4	7.5	3.80735	1.40337	2.713	0.00666766
integrator complex subunit 2	7.5	3.80735	1.40337	2.713	0.00666766
volume regulated anion channel subunit LRRC8E like protein	15	3.80735	1.01684	3.7443	0.0001809
sodium dependent lysophosphatidylcholine symporter 1 B like protein 1	8	3.90688	1.3853	2.82025	0.00479868
ase activated receptor 2 like protein 1	17	4	0.992862	4.02875	5.60735e-05
angiopoietin related 4 like protein	549	4.03814	0.340007	11.8766	1.56583e-32
max binding MNT like protein 1	17.5	4.04439	0.987635	4.09502	4.22124e-05
hypothetical protein 3341	18	4.08746	0.982669	4.15955	3.18875e-05
kynurenine 3 monooxygenase 1	9.5	4.16992	1.34126	3.10896	0.00187748
E3 ubiquitin ligase pellino like protein 2	9.5	4.16992	1.34126	3.10896	0.00187748
MHC class II beta 2	9.5	4.16992	1.34126	3.10896	0.00187748
immunoglobulin mu heavy chain 1	19	4.16992	0.973442	4.28369	1.83819e-05
zinc finger protein 395 like isoform X1 1	319	4.1964	0.374384	11.2088	3.69168e-29
heat shock 70 kDa 6	638.5	4.19759	0.336492	12.4746	1.0276e-35
solute carrier family 41 member 1	39	4.20945	0.718108	5.86187	4.57694e-09
aryl hydrocarbon receptor like protein 6	29.5	4.22239	0.809483	5.21615	1.82676e-07
kunitz type protease inhibitor 2 like protein 1	40.5	4.26679	0.714002	5.97587	2.28867e-09
granzyme B G H like protein 10	10.5	4.32192	1.31817	3.27873	0.00104277
carbonic anhydrase 4 like protein 4	64.5	4.35755	0.603482	7.22069	5.17258e-13
peripheral myelin 22	12	4.52355	1.29007	3.50645	0.000454127
G coupled receptor 39 like protein 1	2.25	4.61259	2.28815	2.01586	0.0438151
progesterone receptor like protein	28	4.75488	0.917892	5.18022	2.21619e-07
serine threonine kinase Nek5 like isoform X1 3	2.5	4.76459	2.21872	2.14745	0.0317577
Niemann Pick C1	2.5	4.76459	2.21872	2.14745	0.0317577
high affinity cAMP specific and IBMX insensitive 3 5 cyclic phosphodiesterase 8A like protein	2.5	4.76459	2.21872	2.14745	0.0317577
phosphatase 1H	2.5	4.76459	2.21872	2.14745	0.0317577
polymeric immunoglobulin receptor like protein 19	2.5	4.76459	2.21872	2.14745	0.0317577
CMP N acetylneuraminate beta galactosamide alpha 2 3 sialyltransferase 1 like protein	2.5	4.76459	2.21872	2.14745	0.0317577
mitochondrial intermembrane space import and assembly 40	2.5	4.76459	2.21872	2.14745	0.0317577
transmembrane protein 237B	2.5	4.76459	2.21872	2.14745	0.0317577
lisH domain containing FOPNL	2.5	4.76459	2.21872	2.14745	0.0317577
chromobox like protein 2	2.5	4.76459	2.21872	2.14745	0.0317577
zinc finger Gfi 1b like protein	2.5	4.76459	2.21872	2.14745	0.0317577
phospholipid scramblase 2 like protein 1	2.5	4.76459	2.21872	2.14745	0.0317577
inhibin beta B chain like isoform X1	2.5	4.76459	2.21872	2.14745	0.0317577
methylcytosine dioxygenase TET3 like protein	2.5	4.76459	2.21872	2.14745	0.0317577
UNC93 MFSD11	2.5	4.76459	2.21872	2.14745	0.0317577
wiskott Aldrich syndrome family member 3 like protein 2	2.5	4.76459	2.21872	2.14745	0.0317577
lon protease mitochondrial 1	2.5	4.76459	2.21872	2.14745	0.0317577
hypothetical protein 1434	2.5	4.76459	2.21872	2.14745	0.0317577
Krueppel like factor 10	2.5	4.76459	2.21872	2.14745	0.0317577
ubiquitin conjugating enzyme E2 N	2.5	4.76459	2.21872	2.14745	0.0317577
cytochrome b 245 heavy chain like protein 1	2.5	4.76459	2.21872	2.14745	0.0317577
immunoglobulin superfamily DCC subclass member 3 like protein 2	2.5	4.76459	2.21872	2.14745	0.0317577
proline rich 5 like protein	2.5	4.76459	2.21872	2.14745	0.0317577
TBC1 domain family member 1 isoform X2	2.5	4.76459	2.21872	2.14745	0.0317577
zinc finger protein 385D like	2.5	4.76459	2.21872	2.14745	0.0317577
E3 ubiquitin ligase NEDD4 like protein	2.5	4.76459	2.21872	2.14745	0.0317577
adapter CIKS like protein 1	2.5	4.76459	2.21872	2.14745	0.0317577
UPF0705 C11orf49 like protein	2.5	4.76459	2.21872	2.14745	0.0317577
mitogen activated kinase kinase kinase kinase 4 like isoform X7	2.5	4.76459	2.21872	2.14745	0.0317577
chromatin complexes subunit BAP18 like isoform X1	2.5	4.76459	2.21872	2.14745	0.0317577
leucyl cystinyl aminopeptidase 1	2.5	4.76459	2.21872	2.14745	0.0317577
serine threonine phosphatase 1 regulatory subunit 10 like protein	2.5	4.76459	2.21872	2.14745	0.0317577
serine threonine kinase B raf isoform X2 1	2.5	4.76459	2.21872	2.14745	0.0317577
nucleoporin Nup43	2.5	4.76459	2.21872	2.14745	0.0317577
ankyrin repeat domain containing 6	2.5	4.76459	2.21872	2.14745	0.0317577
cilia and flagella associated 54 1	2.5	4.76459	2.21872	2.14745	0.0317577
differentially expressed in FDCP 6 like protein 2	2.5	4.76459	2.21872	2.14745	0.0317577
hypoxia inducible factor 1 alpha A 1	2.5	4.76459	2.21872	2.14745	0.0317577
immunoglobulin Z heavy 4	2.5	4.76459	2.21872	2.14745	0.0317577
rho related GTP binding like protein 6	2.5	4.76459	2.21872	2.14745	0.0317577
polymeric immunoglobulin receptor like protein 82	2.5	4.76459	2.21872	2.14745	0.0317577
heat shock 70 kDa 5	2.5	4.76459	2.21872	2.14745	0.0317577
espin isoform X6	2.5	4.76459	2.21872	2.14745	0.0317577
cytochrome c oxidase subunit mitochondrial like protein 5	2.5	4.76459	2.21872	2.14745	0.0317577
GTPase activating Rap Ran GAP domain 3 isoform X1	2.5	4.76459	2.21872	2.14745	0.0317577
Ig heavy chain Mem5 like protein 2	2.5	4.76459	2.21872	2.14745	0.0317577
polymeric immunoglobulin receptor like protein 110	2.5	4.76459	2.21872	2.14745	0.0317577
palmitoyltransferase ZDHHC9 1	2.5	4.76459	2.21872	2.14745	0.0317577
ras related Rap 2a 1	2.5	4.76459	2.21872	2.14745	0.0317577
signal recognition particle 9 kDa 1	2.5	4.76459	2.21872	2.14745	0.0317577
hypothetical protein 4152	2.5	4.76459	2.21872	2.14745	0.0317577
stathmin domain containing 1 like isoform X1	30	4.85798	0.909749	5.33991	9.29918e-08
early growth response 2b like protein	30.5	4.88264	0.907867	5.37814	7.52587e-08
SERTA domain containing 2	3	5.02763	2.11222	2.38025	0.0173008
clathrin heavy chain 1 isoform X4	3	5.02763	2.11222	2.38025	0.0173008
zinc binding A33 like protein	3	5.02763	2.11222	2.38025	0.0173008
heat shock 30 like protein 1	3	5.02763	2.11222	2.38025	0.0173008
unc 79 like protein	3	5.02763	2.11222	2.38025	0.0173008
SEC23 interacting like protein	3	5.02763	2.11222	2.38025	0.0173008
C C motif chemokine 8 like isoform X1	3	5.02763	2.11222	2.38025	0.0173008
somatostatin receptor type 5 like protein	3	5.02763	2.11222	2.38025	0.0173008
SCAN domain containing 3 like isoform X2 3	3	5.02763	2.11222	2.38025	0.0173008
alkaline ceramidase 3 like protein	3	5.02763	2.11222	2.38025	0.0173008
hypothetical protein 1017	3	5.02763	2.11222	2.38025	0.0173008
kinesin KIF3C	3	5.02763	2.11222	2.38025	0.0173008
cat eye syndrome critical region 5 like protein 1	3	5.02763	2.11222	2.38025	0.0173008
E3 ubiquitin ligase RNF19B like protein 1	3	5.02763	2.11222	2.38025	0.0173008
mast cell protease 1A like protein 2	3	5.02763	2.11222	2.38025	0.0173008
Golgi associated plant pathogenesis related 1	3	5.02763	2.11222	2.38025	0.0173008
hepatocyte growth factor activator	3	5.02763	2.11222	2.38025	0.0173008
hypothetical protein 1269	3	5.02763	2.11222	2.38025	0.0173008
tumor necrosis factor alpha induced 2 like protein 1	3	5.02763	2.11222	2.38025	0.0173008
hypothetical protein 1337	3	5.02763	2.11222	2.38025	0.0173008
ATP dependent DNA helicase Q5	3	5.02763	2.11222	2.38025	0.0173008
extended synaptotagmin 3 like protein	3	5.02763	2.11222	2.38025	0.0173008
tRNA 2 phosphotransferase 1 isoform X1	3	5.02763	2.11222	2.38025	0.0173008
tetraspanin 15 like isoform X1	3	5.02763	2.11222	2.38025	0.0173008
STE20 like serine threonine kinase isoform X2	3	5.02763	2.11222	2.38025	0.0173008
NLR family member X1 isoform X1	3	5.02763	2.11222	2.38025	0.0173008
myelin associated glyco like protein 7	3	5.02763	2.11222	2.38025	0.0173008
prominin 1 A like isoform X1	3	5.02763	2.11222	2.38025	0.0173008
V set and transmembrane domain containing 4 like protein	3	5.02763	2.11222	2.38025	0.0173008
lysine 6 oxidase like protein 1	3	5.02763	2.11222	2.38025	0.0173008
nectin 2 like isoform X2	3	5.02763	2.11222	2.38025	0.0173008
stanniocalcin like protein	3	5.02763	2.11222	2.38025	0.0173008
dyslexia susceptibility 1 candidate gene 1 protein 1	3	5.02763	2.11222	2.38025	0.0173008
TBC1 domain family member 25 like protein 1	3	5.02763	2.11222	2.38025	0.0173008
anoctamin 1 like isoform X1	3	5.02763	2.11222	2.38025	0.0173008
histidine rich glyco 1	3	5.02763	2.11222	2.38025	0.0173008
bone morphogenetic receptor type 1B like protein	3	5.02763	2.11222	2.38025	0.0173008
interferon induced very large GTPase 1 like protein 52	3	5.02763	2.11222	2.38025	0.0173008
EMILIN 2 like protein	3	5.02763	2.11222	2.38025	0.0173008
zinc finger MYM type 1 like protein 38	3	5.02763	2.11222	2.38025	0.0173008
transmembrane protein 151B like	3	5.02763	2.11222	2.38025	0.0173008
hypothetical protein 2155	3	5.02763	2.11222	2.38025	0.0173008
transcription initiation factor IIB	3	5.02763	2.11222	2.38025	0.0173008
F actin uncapping LRRC16A isoform X1	3	5.02763	2.11222	2.38025	0.0173008
protein FAM222A like	3	5.02763	2.11222	2.38025	0.0173008
Fanconi anemia group C like isoform X2	3	5.02763	2.11222	2.38025	0.0173008
osteoclast stimulatory transmembrane	3	5.02763	2.11222	2.38025	0.0173008
high mobility group HMG I HMG Y like isoform X1 1	3	5.02763	2.11222	2.38025	0.0173008
transcription factor E2F6 like protein	3	5.02763	2.11222	2.38025	0.0173008
LRR and PYD domains containing 3 like protein 33	3	5.02763	2.11222	2.38025	0.0173008
Epithelial stromal interaction 1 9	3	5.02763	2.11222	2.38025	0.0173008
hypothetical protein 2680	3	5.02763	2.11222	2.38025	0.0173008
semaphorin 3D like protein	3	5.02763	2.11222	2.38025	0.0173008
Bromodomain containing 2a	3	5.02763	2.11222	2.38025	0.0173008
POF1B like isoform X2	3	5.02763	2.11222	2.38025	0.0173008
hypothetical protein 3280	3	5.02763	2.11222	2.38025	0.0173008
putative protein NCBP2 AS2 like protein 1	3	5.02763	2.11222	2.38025	0.0173008
butyrophilin 3 7	3	5.02763	2.11222	2.38025	0.0173008
neoverrucotoxin subunit alpha like protein 2	3	5.02763	2.11222	2.38025	0.0173008
kinesin KIF3B 1	3	5.02763	2.11222	2.38025	0.0173008
liprin alpha 2 like isoform X1 1	3	5.02763	2.11222	2.38025	0.0173008
ankyrin repeat and fibronectin type III domain containing 1 isoform X1	3	5.02763	2.11222	2.38025	0.0173008
vinculin 1	3	5.02763	2.11222	2.38025	0.0173008
translocase subunit like protein 3	3	5.02763	2.11222	2.38025	0.0173008
tapasin related like protein 3	3	5.02763	2.11222	2.38025	0.0173008
protocadherin 1 like isoform X1 4	3	5.02763	2.11222	2.38025	0.0173008
hypothetical protein 4013	3	5.02763	2.11222	2.38025	0.0173008
UPF0704 protein C6orf165 like	3	5.02763	2.11222	2.38025	0.0173008
mediator of RNA polymerase II transcription subunit 23	3	5.02763	2.11222	2.38025	0.0173008
Ig like V type domain containing FAM187A	3	5.02763	2.11222	2.38025	0.0173008
Krueppel like factor 3 1	3	5.02763	2.11222	2.38025	0.0173008
dynamin 2 isoform X2	3	5.02763	2.11222	2.38025	0.0173008
collagen alpha 1 VII chain 1	3	5.02763	2.11222	2.38025	0.0173008
histone H3 58	3	5.02763	2.11222	2.38025	0.0173008
heat shock 70 2	1875.5	5.17547	0.317466	16.3024	9.48349e-60
retinoic acid induced 2	3.5	5.25002	2.05408	2.5559	0.0105913
tight junction ZO 2 like isoform X4	3.5	5.25002	2.0327	2.58278	0.00980085
microtubule associated serine threonine kinase 2 like isoform X1	3.5	5.25002	2.0327	2.58278	0.00980085
hypothetical protein 687	3.5	5.25002	2.0327	2.58278	0.00980085
transcription factor HIVEP3 like protein	3.5	5.25002	2.0327	2.58278	0.00980085
dynein heavy chain axonemal 4	3.5	5.25002	2.0327	2.58278	0.00980085
cytochrome P450 3A30 like protein 3	3.5	5.25002	2.0327	2.58278	0.00980085
pleckstrin domain containing 1 like isoform X1	3.5	5.25002	2.0327	2.58278	0.00980085
putative helicase with zinc finger domain 1	3.5	5.25002	2.0327	2.58278	0.00980085
sulfide quinone mitochondrial like protein	3.5	5.25002	2.0327	2.58278	0.00980085
electron transfer flavo subunit mitochondrial 1	3.5	5.25002	2.0327	2.58278	0.00980085
tRNA threonylcarbamoyladenosine biosynthesis	3.5	5.25002	2.0327	2.58278	0.00980085
collagen alpha 1 XIII chain isoform X11	3.5	5.25002	2.0327	2.58278	0.00980085
trafficking kinesin binding 1 like isoform X1	3.5	5.25002	2.0327	2.58278	0.00980085
myelin zero 2	3.5	5.25002	2.0327	2.58278	0.00980085
STE20 SPS1 related proline alanine rich kinase	3.5	5.25002	2.0327	2.58278	0.00980085
diacylglycerol kinase iota like isoform X4	3.5	5.25002	2.0327	2.58278	0.00980085
flavin reductase NADPH like protein	3.5	5.25002	2.0327	2.58278	0.00980085
endophilin A2 like isoform X2 1	3.5	5.25002	2.0327	2.58278	0.00980085
coagulation factor XIII A chain like protein	3.5	5.25002	2.0327	2.58278	0.00980085
heat shock 30 like protein 13	3.5	5.25002	2.0327	2.58278	0.00980085
GTPase activating Rap Ran GAP domain 3 isoform X2	3.5	5.25002	2.0327	2.58278	0.00980085
hephaestin 1 5	3.5	5.25002	2.0327	2.58278	0.00980085
dermatan sulfate epimerase 1	3.5	5.25002	2.0327	2.58278	0.00980085
TRPM8 channel associated factor like protein 18	3.5	5.25002	2.0327	2.58278	0.00980085
serine threonine kinase SIK2 like protein 4	3.5	5.25002	2.0327	2.58278	0.00980085
tyrosine kinase Fes Fps isoform X1 1	3.5	5.25002	2.0327	2.58278	0.00980085
transient receptor potential cation channel subfamily M member 2	3.75	5.34956	2.00051	2.6741	0.00749302
lysine 6 oxidase like protein	4	5.44267	1.97273	2.75896	0.00579862
zinc finger ubi d4 like protein	4	5.44267	1.97089	2.76152	0.00575326
membrane associated phosphatidylinositol transfer 2 isoform X1 1	4	5.44267	1.97089	2.76152	0.00575326
A disintegrin and metallo ase with thrombospondin motifs 3	4	5.44267	1.97089	2.76152	0.00575326
hypothetical protein 802	4	5.44267	1.97089	2.76152	0.00575326
transcriptional regulator ATRX isoform X2	4	5.44267	1.97089	2.76152	0.00575326
homeobox TGIF2 like protein	4	5.44267	1.97089	2.76152	0.00575326
histone H2B like protein 13	4	5.44267	1.97089	2.76152	0.00575326
WD repeat containing and planar cell polarity effector fritz like protein	4	5.44267	1.97089	2.76152	0.00575326
LIM domain transcription factor LMO4 like protein	4	5.44267	1.97089	2.76152	0.00575326
transcription elongation factor B polypeptide 1	4	5.44267	1.97089	2.76152	0.00575326
tuftelin interacting 11	4	5.44267	1.97089	2.76152	0.00575326
putative ATP dependent RNA helicase YTHDC2 isoform X1	4	5.44267	1.97089	2.76152	0.00575326
hypothetical protein 1915	4	5.44267	1.97089	2.76152	0.00575326
actin related 2 3 complex subunit 4	4	5.44267	1.97089	2.76152	0.00575326
proline dehydrogenase mitochondrial like protein 1	4	5.44267	1.97089	2.76152	0.00575326
endonuclease domain containing 1 like protein 10	4	5.44267	1.97089	2.76152	0.00575326
epithelial stromal interaction 1	4	5.44267	1.97089	2.76152	0.00575326
stromal interaction molecule 1 isoform X1	4	5.44267	1.97089	2.76152	0.00575326
mis18 binding 1 like protein	4	5.44267	1.97089	2.76152	0.00575326
thrombospondin 3	4	5.44267	1.97089	2.76152	0.00575326
helicase SKI2W like protein 1	4	5.44267	1.97089	2.76152	0.00575326
endothelial lipase like protein 1	4	5.44267	1.97089	2.76152	0.00575326
follistatin related 1 like protein 1	4	5.44267	1.97089	2.76152	0.00575326
verrucotoxin subunit beta like protein 8	4	5.44267	1.97089	2.76152	0.00575326
growth hormone receptor like isoform X1 1	4	5.44267	1.97089	2.76152	0.00575326
putative immune type receptor 12 precursor	4	5.44267	1.97089	2.76152	0.00575326
multiple epidermal growth factor like domains 6 2	4	5.44267	1.97089	2.76152	0.00575326
peptide mitochondrial	4	5.44267	1.97089	2.76152	0.00575326
E3 ubiquitin protein ligase RNF213 alpha like protein 9	4	5.44267	1.97089	2.76152	0.00575326
sodium coupled neutral amino acid transporter 10 isoform X1 1	4	5.44267	1.97089	2.76152	0.00575326
tyrosine phosphatase non receptor type 4 like isoform X1 1	4	5.44267	1.97089	2.76152	0.00575326
sprouty EVH1 domain containing 2 like protein	4	5.44267	1.97089	2.76152	0.00575326
zinc finger 76	4	5.44267	1.97089	2.76152	0.00575326
NAD dependent deacylase sirtuin mitochondrial	4	5.44267	1.97089	2.76152	0.00575326
neuronal membrane glyco M6 a 2	4	5.44267	1.97089	2.76152	0.00575326
alpha 1 syntrophin 3	4	5.44267	1.97089	2.76152	0.00575326
Krueppel like factor 5 2	4	5.44267	1.97089	2.76152	0.00575326
beta galactoside binding lectin like protein	23.5	5.52355	1.18728	4.65227	3.28302e-06
tumor necrosis factor receptor superfamily member 9 like protein	4.5	5.61259	1.92158	2.92082	0.00349106
radical S adenosyl methionine domain containing 2	4.5	5.61259	1.92158	2.92082	0.00349106
angiopoietin related 1	4.5	5.61259	1.92158	2.92082	0.00349106
coagulation factor VII like protein	4.5	5.61259	1.92158	2.92082	0.00349106
hypothetical protein 2657	4.5	5.61259	1.92158	2.92082	0.00349106
hypothetical protein 3070	4.5	5.61259	1.92158	2.92082	0.00349106
dual specificity phosphatase 2 like protein 1	4.5	5.61259	1.92158	2.92082	0.00349106
neuropeptide Y receptor type 2 like protein 2	4.5	5.61259	1.92158	2.92082	0.00349106
heat shock cognate 71 kDa 2	4.5	5.61259	1.92158	2.92082	0.00349106
junction plakoglobin like protein 1	4.5	5.61259	1.92158	2.92082	0.00349106
transmembrane protein 238 like	52	5.67242	0.859584	6.59903	4.1386e-11
inactive dipeptidyl peptidase 10 like isoform X1	5	5.7646	1.88124	3.06425	0.00218215
ectonucleoside triphosphate diphosphohydrolase 6 like isoform X1	5	5.7646	1.88124	3.06425	0.00218215
putative protein K02A2 6 like isoform X1 1	5	5.7646	1.88124	3.06425	0.00218215
cGMP inhibited 3 5 cyclic phosphodiesterase A isoform X1 1	5	5.7646	1.88124	3.06425	0.00218215
uridine cytidine kinase 2 A isoform X1	5	5.7646	1.88124	3.06425	0.00218215
nuclear factor of activated T cytoplasmic 1 like protein	5	5.7646	1.88124	3.06425	0.00218215
GTPase IMAP family member 8 like protein 51	5	5.7646	1.88124	3.06425	0.00218215
Kv channel interacting 4 like isoform X3	5	5.7646	1.88124	3.06425	0.00218215
BRCA1 associated RING domain 1	5	5.7646	1.88124	3.06425	0.00218215
synaptotagmin 3	5	5.7646	1.88124	3.06425	0.00218215
dentin sialophospho like isoform X1	5	5.7646	1.88124	3.06425	0.00218215
lysosome associated membrane glyco 1 like protein	5	5.7646	1.88124	3.06425	0.00218215
pleckstrin homology like domain family B member 2 isoform X3	5	5.7646	1.88124	3.06425	0.00218215
hephaestin 1 1	5	5.7646	1.88124	3.06425	0.00218215
transport and Golgi organization 2 like protein 1	5	5.7646	1.88124	3.06425	0.00218215
cyclin dependent kinase inhibitor 1B like protein 2	5	5.7646	1.88124	3.06425	0.00218215
endoplasmic reticulum metallopeptidase 1 6	5	5.7646	1.88124	3.06425	0.00218215
sterile alpha motif domain containing 9 like protein 17	5	5.7646	1.88124	3.06425	0.00218215
BANP isoform X1 1	5	5.7646	1.88124	3.06425	0.00218215
CLOCK interacting pacemaker like protein 1	5	5.7646	1.88124	3.06425	0.00218215
gap junction beta 3 like protein 1	5	5.7646	1.88124	3.06425	0.00218215
metallo ase inhibitor 3 like protein 4	5	5.7646	1.88124	3.06425	0.00218215
zinc finger and BTB domain containing 16 A like protein 1	5	5.7646	1.88124	3.06425	0.00218215
lactosylceramide alpha 2 3 sialyltransferase like protein 1	5	5.7646	1.88124	3.06425	0.00218215
heat shock 70 kDa 8	5	5.7646	1.88124	3.06425	0.00218215
gamma glutamylaminecyclotransferase B like protein 1	60.5	5.89481	0.849575	6.93854	3.96162e-12
serine arginine rich splicing factor 5 like protein	5.5	5.9021	1.84763	3.19442	0.00140111
serine threonine phosphatase 4 regulatory subunit 4 like protein	5.5	5.9021	1.84763	3.19442	0.00140111
nuclear receptor coactivator 7 like protein 1	5.5	5.9021	1.84763	3.19442	0.00140111
poly ADP ribose polymerase 11 like protein	5.5	5.9021	1.84763	3.19442	0.00140111
forkhead box P1 B like isoform X1 1	5.5	5.9021	1.84763	3.19442	0.00140111
zinc alpha 2 glyco like isoform X2	6	6.02763	1.81918	3.31338	0.000921748
phosphatase 1 regulatory subunit 3C B like protein	6	6.02763	1.81918	3.31338	0.000921748
DNA primase large subunit	6	6.02763	1.81918	3.31338	0.000921748
parkin coregulated gene protein	6	6.02763	1.81918	3.31338	0.000921748
transcription factor Sox 8	6	6.02763	1.81918	3.31338	0.000921748
PR domain zinc finger 1 like protein	6.5	6.14311	1.79479	3.42275	0.000619901
pyruvate dehydrogenase acetyl transferring kinase isozyme mitochondrial like protein 2	6.5	6.14311	1.79479	3.42275	0.000619901
DNA binding SATB1 isoform X1 2	6.5	6.14311	1.79479	3.42275	0.000619901
FAM46A like protein 2	6.5	6.14311	1.79479	3.42275	0.000619901
villin 1	6.5	6.14311	1.79479	3.42275	0.000619901
RING finger protein 145	7	6.25002	1.77364	3.52385	0.000425333
kelch 17	7	6.25002	1.77364	3.52385	0.000425333
cathepsin S like protein 2	7.5	6.34956	1.75513	3.61772	0.000297207
galactose specific lectin nattectin like protein 5	7.5	6.34956	1.75513	3.61772	0.000297207
alpha N acetylgalactosaminide alpha 2 6 sialyltransferase 2 like protein	7.5	6.34956	1.75513	3.61772	0.000297207
C factor like protein 3	7.5	6.34956	1.75513	3.61772	0.000297207
deoxyhypusine synthase 2	8	6.44267	1.73879	3.70527	0.000211169
CBP80 20 dependent translation initiation factor like isoform X1	8.5	6.53013	1.72426	3.78721	0.000152346
heat shock protein 105 kDa isoform X1	8.5	6.53013	1.72426	3.78721	0.000152346
enkurin	8.5	6.53013	1.72426	3.78721	0.000152346
meprin A subunit beta like protein 8	9	6.61259	1.71125	3.86418	0.000111462
myeloid associated differentiation marker like protein 3	9	6.61259	1.71125	3.86418	0.000111462
erythropoietin receptor	9.5	6.6906	1.69954	3.9367	8.26098e-05
phosphatase 1 regulatory inhibitor subunit 16B	10	6.7646	1.68895	4.00521	6.19613e-05
FAM60A like isoform X2	10	6.7646	1.68895	4.00521	6.19613e-05
proline rich 15 like protein	10.5	6.83499	1.67931	4.07011	4.69904e-05
stonustoxin subunit beta like protein 5	11	6.9021	1.67051	4.13173	3.60039e-05
heat shock 70 4	11	6.9021	1.67051	4.13173	3.60039e-05
heat shock 70 1	984.5	6.93148	0.403795	17.1658	4.78587e-66
olfactomedin 4 like protein 13	11.5	6.96623	1.66244	4.19037	2.78506e-05
MHC class I alpha chain 1	12	7.02763	1.65501	4.24627	2.17361e-05
heat shock 30 like protein 9	12	7.02763	1.65501	4.24627	2.17361e-05
CD276 antigen like protein 32	13	7.14311	1.64181	4.35076	1.35665e-05
heat shock 70 kDa 2	1030	7.19123	0.415277	17.3167	3.51821e-67
putative protein C17orf62 like protein	13.5	7.19756	1.63591	4.39973	1.08385e-05
cathepsin S like protein 1	14.5	7.30065	1.62529	4.49191	7.05866e-06
BAG family molecular chaperone regulator 3 like protein	16	7.44267	1.61176	4.61771	3.8799e-06
sphingosine 1 phosphate receptor 4 1	16	7.44267	1.61176	4.61771	3.8799e-06
histone H2B 25	17.5	7.57195	1.60053	4.73089	2.23535e-06
scavenger receptor cysteine rich type 1 M130 like protein 38	18.5	7.65212	1.594	4.80057	1.58214e-06
complement C1q subcomponent subunit B like protein 3	22	7.9021	1.57571	5.01496	5.30445e-07
hypothetical protein 104	23	7.96623	1.57148	5.06926	3.99356e-07
Coiled coil domain containing 25 1	23.5	7.99726	1.56949	5.09544	3.47938e-07
heat shock 30 like protein 14	24	8.02763	1.56759	5.12099	3.03928e-07
endonuclease domain containing 1 like protein 14	28.5	8.27556	1.55342	5.32731	9.96763e-08
CD276 antigen like protein 38	41	8.80022	1.53016	5.75118	8.86205e-09
MHC class I alpha chain 9	178	10.9184	1.48865	7.33445	2.22641e-13
