# Supplementary material for: Kidney transcriptome response to salinity adaptation in Labeo rohita
Source: Front Physiol. 2022 Oct 13;13:991366. doi: 10.3389/fphys.2022.991366 (PMC9606766; doi:10.3389/fphys.2022.991366)
Supplement: Supplementary file 1 [file DataSheet1.ZIP › 4 ppt GO enrichment.xlsx]

## Sheet: 4 ppt
Supplementary table 6. List of enriched GO terms (biological processes) of differentially expressed genes at 4 ppt salinity concentration
GO term ID	GO Term	GO Term p value	GO term p value Corrected with Benjamini-Hochberg	GO group p value	GO group p value Corrected with Benjamini-Hochberg	GO groups	GO term associated genes
GO:0000390	spliceosomal complex disassembly	0.0630383	0.0720437	0.0630383	0.0720437	Group00	[ROHU_020983]
GO:0045041	protein import into mitochondrial intermembrane space	0.0630383	0.0720437	0.0630383	0.0720437	Group01	[ROHU_015038]
GO:0051560	mitochondrial calcium ion homeostasis	0.122107	0.122107	0.122107	0.122107	Group02	[ROHU_018154]
GO:0045815	epigenetic maintenance of chromatin in transcription-competent conformation	0.0630383	0.0720437	0.0630383	0.0720437	Group03	[ROHU_011447]
GO:0106370	protein-L-histidine N-pros-methyltransferase activity	0.0630383	0.0720437	0.0630383	0.0720437	Group04	[ROHU_017135]
GO:0140581	P-type monovalent copper transporter activity	0.122107	0.122107	0.122107	0.122107	Group05	[ROHU_014409]
GO:0005006	epidermal growth factor receptor activity	0.122107	0.122107	0.122107	0.122107	Group06	[ROHU_008396]
GO:0006015	5-phosphoribose 1-diphosphate biosynthetic process	0.122107	0.122107	0.122107	0.122107	Group07	[ROHU_036270]
GO:0006102	isocitrate metabolic process	0.122107	0.122107	0.122107	0.122107	Group08	[ROHU_006959]
GO:0006422	aspartyl-tRNA aminoacylation	0.122107	0.122107	0.122107	0.122107	Group09	[ROHU_019588]
GO:0006437	tyrosyl-tRNA aminoacylation	0.122107	0.122107	0.122107	0.122107	Group10	[ROHU_014635]
GO:0006482	protein demethylation	0.0630383	0.0720437	0.0630383	0.0720437	Group11	[ROHU_014992]
GO:0008193	tRNA guanylyltransferase activity	0.0630383	0.0720437	0.0630383	0.0720437	Group12	[ROHU_018878]
GO:0008630	intrinsic apoptotic signaling pathway in response to DNA damage	0.0630383	0.0720437	0.0630383	0.0720437	Group13	[ROHU_035455]
GO:0008983	protein-glutamate O-methyltransferase activity	0.122107	0.122107	0.122107	0.122107	Group14	[ROHU_020636]
GO:0009164	nucleoside catabolic process	0.0218673	0.0291564	0.0218673	0.0291564	Group15	[ROHU_005734, ROHU_031220]
GO:0009448	gamma-aminobutyric acid metabolic process	0.0630383	0.0720437	0.0630383	0.0720437	Group16	[ROHU_005689]
GO:0015114	phosphate ion transmembrane transporter activity	0.122107	0.122107	0.122107	0.122107	Group17	[ROHU_019423]
GO:0015280	ligand-gated sodium channel activity	0.122107	0.122107	0.122107	0.122107	Group18	[ROHU_016921]
GO:0001759	organ induction	0.0630383	0.0720437	0.0630383	0.0720437	Group19	[ROHU_026535]
GO:0016560	protein import into peroxisome matrix, docking	0.122107	0.122107	0.122107	0.122107	Group20	[ROHU_018153]
GO:0018142	protein-DNA covalent cross-linking	0.122107	0.122107	0.122107	0.122107	Group21	[ROHU_023551]
GO:0031623	receptor internalization	0.122107	0.122107	0.122107	0.122107	Group22	[ROHU_029337]
GO:0032486	Rap protein signal transduction	0.122107	0.122107	0.122107	0.122107	Group23	[ROHU_032501]
GO:0036159	inner dynein arm assembly	0.122107	0.122107	0.122107	0.122107	Group24	[ROHU_014356]
GO:0047497	mitochondrion transport along microtubule	0.122107	0.122107	0.122107	0.122107	Group25	[ROHU_029314]
GO:0048011	neurotrophin TRK receptor signaling pathway	0.0630383	0.0720437	0.0630383	0.0720437	Group26	[ROHU_015759]
GO:0050253	retinyl-palmitate esterase activity	0.0630383	0.0720437	0.0630383	0.0720437	Group27	[ROHU_013676]
GO:0006266	DNA ligation	0.0630383	0.0720437	0.0630383	0.0720437	Group28	[ROHU_013710]
GO:0051103	DNA ligation involved in DNA repair	0.0630383	0.0720437	0.0630383	0.0720437	Group28	[ROHU_013710]
GO:0070601	centromeric sister chromatid cohesion	0.122107	0.122107	0.122107	0.122107	Group29	[ROHU_020790]
GO:0071962	mitotic sister chromatid cohesion, centromeric	0.0630383	0.0720437	0.122107	0.122107	Group29	[ROHU_020790]
GO:0090311	regulation of protein deacetylation	0.122107	0.122107	0.122107	0.122107	Group30	[ROHU_016362]
GO:0031063	regulation of histone deacetylation	0.122107	0.122107	0.122107	0.122107	Group30	[ROHU_016362]
GO:0003720	telomerase activity	0.0630383	0.0720437	0.0630383	0.0720437	Group31	[ROHU_008180]
GO:0003721	telomerase RNA reverse transcriptase activity	0.0630383	0.0720437	0.0630383	0.0720437	Group31	[ROHU_008180]
GO:0046416	D-amino acid metabolic process	7.452e-05	0.00059616	7.452e-05	0.00059616	Group32	[ROHU_009079, ROHU_009080, ROHU_015268, ROHU_017529]
GO:0019478	D-amino acid catabolic process	0.000951783	0.00380713	7.452e-05	0.00059616	Group32	[ROHU_009080, ROHU_015268, ROHU_017529]
GO:0006546	glycine catabolic process	0.0630383	0.0720437	0.0630383	0.0720437	Group33	[ROHU_023373]
GO:0009071	serine family amino acid catabolic process	0.0630383	0.0720437	0.0630383	0.0720437	Group33	[ROHU_023373]
GO:0001188	RNA polymerase I preinitiation complex assembly	0.122107	0.122107	0.122107	0.122107	Group34	[ROHU_027222]
GO:0001164	RNA polymerase I core promoter sequence-specific DNA binding	0.122107	0.122107	0.122107	0.122107	Group34	[ROHU_027222]
GO:0015803	branched-chain amino acid transport	0.122107	0.122107	0.122107	0.122107	Group35	[ROHU_033517]
GO:0015658	branched-chain amino acid transmembrane transporter activity	0.122107	0.122107	0.122107	0.122107	Group35	[ROHU_033517]
GO:0016426	tRNA (adenine) methyltransferase activity	0.122107	0.122107	0.122107	0.122107	Group36	[ROHU_018137]
GO:0016429	tRNA (adenine-N1-)-methyltransferase activity	0.122107	0.122107	0.122107	0.122107	Group36	[ROHU_018137]
GO:0016553	base conversion or substitution editing	0.122107	0.122107	0.122107	0.122107	Group37	[ROHU_033821]
GO:0016554	cytidine to uridine editing	0.122107	0.122107	0.122107	0.122107	Group37	[ROHU_033821]
GO:0017150	tRNA dihydrouridine synthase activity	0.122107	0.122107	0.122107	0.122107	Group38	[ROHU_002260]
GO:0002943	tRNA dihydrouridine synthesis	0.122107	0.122107	0.122107	0.122107	Group38	[ROHU_002260]
GO:0030228	lipoprotein particle receptor activity	0.0630383	0.0720437	0.0630383	0.0720437	Group39	[ROHU_017623]
GO:0030229	very-low-density lipoprotein particle receptor activity	0.0630383	0.0720437	0.0630383	0.0720437	Group39	[ROHU_017623]
GO:0000455	enzyme-directed rRNA pseudouridine synthesis	0.122107	0.122107	0.122107	0.122107	Group40	[ROHU_032354]
GO:0031118	rRNA pseudouridine synthesis	0.122107	0.122107	0.122107	0.122107	Group40	[ROHU_032354]
GO:0035672	oligopeptide transmembrane transport	0.122107	0.122107	0.122107	0.122107	Group41	[ROHU_007188]
GO:0035673	oligopeptide transmembrane transporter activity	0.122107	0.122107	0.122107	0.122107	Group41	[ROHU_007188]
GO:0006591	ornithine metabolic process	0.0630383	0.0720437	0.0630383	0.0720437	Group42	[ROHU_011990]
GO:0042450	arginine biosynthetic process via ornithine	0.0630383	0.0720437	0.0630383	0.0720437	Group42	[ROHU_011990]
GO:0006379	mRNA cleavage	0.000951783	0.00380713	0.000951783	0.00380713	Group43	[ROHU_013508, ROHU_016324, ROHU_025124]
GO:0098787	mRNA cleavage involved in mRNA processing	0.122107	0.122107	0.000951783	0.00380713	Group43	[ROHU_013508]
GO:0098789	pre-mRNA cleavage required for polyadenylation	0.122107	0.122107	0.000951783	0.00380713	Group43	[ROHU_013508]
GO:1902001	fatty acid transmembrane transport	0.0630383	0.0720437	0.0630383	0.0720437	Group44	[ROHU_019676]
GO:0005324	long-chain fatty acid transporter activity	0.0630383	0.0720437	0.0630383	0.0720437	Group44	[ROHU_019676]
GO:0015910	long-chain fatty acid import into peroxisome	0.0630383	0.0720437	0.0630383	0.0720437	Group44	[ROHU_019676]
GO:0044837	actomyosin contractile ring organization	0.0630383	0.0720437	0.0630383	0.0720437	Group45	[ROHU_023541]
GO:0000915	actomyosin contractile ring assembly	0.0630383	0.0720437	0.0630383	0.0720437	Group45	[ROHU_023541]
GO:2000431	regulation of cytokinesis, actomyosin contractile ring assembly	0.0630383	0.0720437	0.0630383	0.0720437	Group45	[ROHU_023541]
GO:0002369	T cell cytokine production	0.122107	0.122107	0.122107	0.122107	Group46	[ROHU_015427]
GO:0002709	regulation of T cell mediated immunity	0.122107	0.122107	0.122107	0.122107	Group46	[ROHU_015427]
GO:0002724	regulation of T cell cytokine production	0.122107	0.122107	0.122107	0.122107	Group46	[ROHU_015427]
GO:0051030	snRNA transport	0.00396965	0.00793931	0.00396965	0.00793931	Group47	[ROHU_009340, ROHU_033520]
GO:0006404	RNA import into nucleus	0.0630383	0.0720437	0.00396965	0.00793931	Group47	[ROHU_033520]
GO:0061015	snRNA import into nucleus	0.0630383	0.0720437	0.00396965	0.00793931	Group47	[ROHU_033520]
GO:0006408	snRNA export from nucleus	0.0630383	0.0720437	0.00396965	0.00793931	Group47	[ROHU_009340]
GO:0051454	intracellular pH elevation	0.0630383	0.0720437	0.0630383	0.0720437	Group48	[ROHU_035761]
GO:0030004	cellular monovalent inorganic cation homeostasis	0.0630383	0.0720437	0.0630383	0.0720437	Group48	[ROHU_035761]
GO:0030641	regulation of cellular pH	0.0630383	0.0720437	0.0630383	0.0720437	Group48	[ROHU_035761]
GO:0051453	regulation of intracellular pH	0.0630383	0.0720437	0.0630383	0.0720437	Group48	[ROHU_035761]
GO:0018023	peptidyl-lysine trimethylation	0.122107	0.122107	0.122107	0.122107	Group49	[ROHU_005732]
GO:0010452	histone H3-K36 methylation	0.0630383	0.0720437	0.122107	0.122107	Group49	[ROHU_005732]
GO:0097198	histone H3-K36 trimethylation	0.0630383	0.0720437	0.122107	0.122107	Group49	[ROHU_005732]
GO:0046975	histone methyltransferase activity (H3-K36 specific)	0.0630383	0.0720437	0.122107	0.122107	Group49	[ROHU_005732]
GO:1902116	negative regulation of organelle assembly	0.122107	0.122107	0.122107	0.122107	Group50	[ROHU_025611]
GO:0046606	negative regulation of centrosome cycle	0.122107	0.122107	0.122107	0.122107	Group50	[ROHU_025611]
GO:0010826	negative regulation of centrosome duplication	0.122107	0.122107	0.122107	0.122107	Group50	[ROHU_025611]
GO:0046600	negative regulation of centriole replication	0.122107	0.122107	0.122107	0.122107	Group50	[ROHU_025611]
GO:1905048	regulation of metallopeptidase activity	0.122107	0.122107	0.122107	0.122107	Group51	[ROHU_035719]
GO:1904683	regulation of metalloendopeptidase activity	0.122107	0.122107	0.122107	0.122107	Group51	[ROHU_035719]
GO:1905049	negative regulation of metallopeptidase activity	0.122107	0.122107	0.122107	0.122107	Group51	[ROHU_035719]
GO:1904684	negative regulation of metalloendopeptidase activity	0.122107	0.122107	0.122107	0.122107	Group51	[ROHU_035719]
GO:0006835	dicarboxylic acid transport	0.122107	0.122107	0.122107	0.122107	Group52	[ROHU_020416]
GO:0005310	dicarboxylic acid transmembrane transporter activity	0.122107	0.122107	0.122107	0.122107	Group52	[ROHU_020416]
GO:0019532	oxalate transport	0.0630383	0.0720437	0.122107	0.122107	Group52	[ROHU_020416]
GO:0019531	oxalate transmembrane transporter activity	0.0630383	0.0720437	0.122107	0.122107	Group52	[ROHU_020416]
GO:0050996	positive regulation of lipid catabolic process	0.0630383	0.0720437	0.0630383	0.0720437	Group53	[ROHU_000737]
GO:0090207	regulation of triglyceride metabolic process	0.0630383	0.0720437	0.0630383	0.0720437	Group53	[ROHU_000737]
GO:0090208	positive regulation of triglyceride metabolic process	0.0630383	0.0720437	0.0630383	0.0720437	Group53	[ROHU_000737]
GO:0010896	regulation of triglyceride catabolic process	0.0630383	0.0720437	0.0630383	0.0720437	Group53	[ROHU_000737]
GO:0010898	positive regulation of triglyceride catabolic process	0.0630383	0.0720437	0.0630383	0.0720437	Group53	[ROHU_000737]
GO:0015734	taurine transport	0.122107	0.122107	0.122107	0.122107	Group54	[ROHU_026492]
GO:0042918	alkanesulfonate transport	0.122107	0.122107	0.122107	0.122107	Group54	[ROHU_026492]
GO:0042959	alkanesulfonate transmembrane transporter activity	0.122107	0.122107	0.122107	0.122107	Group54	[ROHU_026492]
GO:0005368	taurine transmembrane transporter activity	0.122107	0.122107	0.122107	0.122107	Group54	[ROHU_026492]
GO:0005369	taurine:sodium symporter activity	0.122107	0.122107	0.122107	0.122107	Group54	[ROHU_026492]
GO:0010485	H4 histone acetyltransferase activity	0.0630383	0.0720437	0.0218673	0.0291564	Group55	[ROHU_036806]
GO:0043984	histone H4-K16 acetylation	0.122107	0.122107	0.0218673	0.0291564	Group55	[ROHU_031307]
GO:0043998	H2A histone acetyltransferase activity	0.0630383	0.0720437	0.0218673	0.0291564	Group55	[ROHU_036806]
GO:0043967	histone H4 acetylation	0.0218673	0.0291564	0.0218673	0.0291564	Group55	[ROHU_031307, ROHU_036806]
GO:0043968	histone H2A acetylation	0.122107	0.122107	0.0218673	0.0291564	Group55	[ROHU_036806]
GO:0001959	regulation of cytokine-mediated signaling pathway	0.122107	0.122107	0.0114095	0.0182552	Group56	[ROHU_017704]
GO:0034341	response to interferon-gamma	0.0114095	0.0182552	0.0114095	0.0182552	Group56	[ROHU_000869, ROHU_017704]
GO:0060330	regulation of response to interferon-gamma	0.122107	0.122107	0.0114095	0.0182552	Group56	[ROHU_017704]
GO:0071346	cellular response to interferon-gamma	0.0114095	0.0182552	0.0114095	0.0182552	Group56	[ROHU_000869, ROHU_017704]
GO:0060333	interferon-gamma-mediated signaling pathway	0.0114095	0.0182552	0.0114095	0.0182552	Group56	[ROHU_000869, ROHU_017704]
GO:0060334	regulation of interferon-gamma-mediated signaling pathway	0.122107	0.122107	0.0114095	0.0182552	Group56	[ROHU_017704]
GO:0051638	barbed-end actin filament uncapping	0.0218673	0.0291564	0.0218673	0.0291564	Group57	[ROHU_001998, ROHU_036932]
GO:2000812	regulation of barbed-end actin filament capping	0.0218673	0.0291564	0.0218673	0.0291564	Group57	[ROHU_001998, ROHU_036932]
GO:1901881	positive regulation of protein depolymerization	0.0218673	0.0291564	0.0218673	0.0291564	Group57	[ROHU_001998, ROHU_036932]
GO:1902743	regulation of lamellipodium organization	0.0218673	0.0291564	0.0218673	0.0291564	Group57	[ROHU_001998, ROHU_036932]
GO:1902745	positive regulation of lamellipodium organization	0.0218673	0.0291564	0.0218673	0.0291564	Group57	[ROHU_001998, ROHU_036932]
GO:0030836	positive regulation of actin filament depolymerization	0.0218673	0.0291564	0.0218673	0.0291564	Group57	[ROHU_001998, ROHU_036932]
GO:0051695	actin filament uncapping	0.0218673	0.0291564	0.0218673	0.0291564	Group57	[ROHU_001998, ROHU_036932]
GO:2000813	negative regulation of barbed-end actin filament capping	0.0218673	0.0291564	0.0218673	0.0291564	Group57	[ROHU_001998, ROHU_036932]
GO:0030262	apoptotic nuclear changes	0.122107	0.122107	0.122107	0.122107	Group58	[ROHU_029905]
GO:0032069	regulation of nuclease activity	0.0630383	0.0720437	0.122107	0.122107	Group58	[ROHU_029905]
GO:0000737	DNA catabolic process, endonucleolytic	0.122107	0.122107	0.122107	0.122107	Group58	[ROHU_029905]
GO:0032070	regulation of deoxyribonuclease activity	0.0630383	0.0720437	0.122107	0.122107	Group58	[ROHU_029905]
GO:0032074	negative regulation of nuclease activity	0.0630383	0.0720437	0.122107	0.122107	Group58	[ROHU_029905]
GO:0140721	nuclease inhibitor activity	0.0630383	0.0720437	0.122107	0.122107	Group58	[ROHU_029905]
GO:0006309	apoptotic DNA fragmentation	0.122107	0.122107	0.122107	0.122107	Group58	[ROHU_029905]
GO:0032076	negative regulation of deoxyribonuclease activity	0.0630383	0.0720437	0.122107	0.122107	Group58	[ROHU_029905]
GO:0060703	deoxyribonuclease inhibitor activity	0.0630383	0.0720437	0.122107	0.122107	Group58	[ROHU_029905]
GO:0001818	negative regulation of cytokine production	0.122107	0.122107	0.122107	0.122107	Group59	[ROHU_035159]
GO:0002753	cytoplasmic pattern recognition receptor signaling pathway	0.122107	0.122107	0.122107	0.122107	Group59	[ROHU_035159]
GO:0032480	negative regulation of type I interferon production	0.122107	0.122107	0.122107	0.122107	Group59	[ROHU_035159]
GO:0039528	cytoplasmic pattern recognition receptor signaling pathway in response to virus	0.122107	0.122107	0.122107	0.122107	Group59	[ROHU_035159]
GO:0039531	regulation of viral-induced cytoplasmic pattern recognition receptor signaling pathway	0.122107	0.122107	0.122107	0.122107	Group59	[ROHU_035159]
GO:0050687	negative regulation of defense response to virus	0.122107	0.122107	0.122107	0.122107	Group59	[ROHU_035159]
GO:0039529	RIG-I signaling pathway	0.122107	0.122107	0.122107	0.122107	Group59	[ROHU_035159]
GO:0039532	negative regulation of viral-induced cytoplasmic pattern recognition receptor signaling pathway	0.122107	0.122107	0.122107	0.122107	Group59	[ROHU_035159]
GO:0039535	regulation of RIG-I signaling pathway	0.122107	0.122107	0.122107	0.122107	Group59	[ROHU_035159]
GO:0039536	negative regulation of RIG-I signaling pathway	0.122107	0.122107	0.122107	0.122107	Group59	[ROHU_035159]
GO:0006687	glycosphingolipid metabolic process	0.0218673	0.0291564	0.00226768	0.00604714	Group60	[ROHU_008235, ROHU_024137]
GO:0019377	glycolipid catabolic process	0.0218673	0.0291564	0.00226768	0.00604714	Group60	[ROHU_008235, ROHU_024137]
GO:0019374	galactolipid metabolic process	0.122107	0.122107	0.00226768	0.00604714	Group60	[ROHU_008235]
GO:0006677	glycosylceramide metabolic process	0.0114095	0.0182552	0.00226768	0.00604714	Group60	[ROHU_008235, ROHU_024137]
GO:0019376	galactolipid catabolic process	0.122107	0.122107	0.00226768	0.00604714	Group60	[ROHU_008235]
GO:0046479	glycosphingolipid catabolic process	0.0218673	0.0291564	0.00226768	0.00604714	Group60	[ROHU_008235, ROHU_024137]
GO:0046514	ceramide catabolic process	0.00226768	0.00604714	0.00226768	0.00604714	Group60	[ROHU_008235, ROHU_024137, ROHU_029734]
GO:0006678	glucosylceramide metabolic process	0.0630383	0.0720437	0.00226768	0.00604714	Group60	[ROHU_024137]
GO:0006681	galactosylceramide metabolic process	0.122107	0.122107	0.00226768	0.00604714	Group60	[ROHU_008235]
GO:0046477	glycosylceramide catabolic process	0.0114095	0.0182552	0.00226768	0.00604714	Group60	[ROHU_008235, ROHU_024137]
GO:0006683	galactosylceramide catabolic process	0.122107	0.122107	0.00226768	0.00604714	Group60	[ROHU_008235]
GO:0006680	glucosylceramide catabolic process	0.0630383	0.0720437	0.00226768	0.00604714	Group60	[ROHU_024137]
