# Supplementary material for: Kidney transcriptome response to salinity adaptation in Labeo rohita
Source: Front Physiol. 2022 Oct 13;13:991366. doi: 10.3389/fphys.2022.991366 (PMC9606766; doi:10.3389/fphys.2022.991366)
Supplement: Supplementary file 1 [file DataSheet1.ZIP › 6 ppt DEGS.xlsx]

## Sheet: Sheet1
Supplemenatry table 3. A complete list of differentially expressed genes (DEGs) of Labeo rohita kidney transcriptome for 6 ppt salinity treated group with respect to control (DEGs are sorted in ascending order based on the log2 fold change value) (p value < 0.05)
Gene product	Base Mean	log2 Fold Change	lfcSE	Stat	P value
nuclear 1 like protein 1	54.7182	-9.20394	1.50888	-6.09986	1.06162e-09
neoverrucotoxin subunit alpha like protein 2	26.6196	-8.1644	1.54952	-5.26898	1.37182e-07
vitelline membrane outer layer 1 like protein	20.7042	-7.80183	1.57178	-4.9637	6.91645e-07
sphingosine 1 phosphate receptor 4 1	20.7042	-7.80183	1.57178	-4.9637	6.91645e-07
asparagine synthetase glutamine hydrolyzing 2	14.7887	-7.3164	1.61122	-4.5409	5.60143e-06
sterile alpha motif domain containing 9 like protein 13	12.8169	-7.10995	1.63214	-4.35621	1.32334e-05
immunoglobulin Z heavy chain constant 1	12.8169	-7.10995	1.63214	-4.35621	1.32334e-05
Coiled coil domain containing 25 1	12.3239	-7.05337	1.63832	-4.30523	1.6681e-05
cactin like isoform X1 2	12.3239	-7.05337	1.63832	-4.30523	1.6681e-05
hypothetical protein 914	11.338	-6.93307	1.65234	-4.1959	2.71786e-05
SH2B adapter 3 like protein	10.845	-6.86894	1.66026	-4.13726	3.51481e-05
hypothetical protein 2657	10.3521	-6.80183	1.6689	-4.07563	4.58909e-05
forkhead box P4 like isoform X1	10.3521	-6.80183	1.6689	-4.07563	4.58909e-05
apolipo L3 like protein 9	9.36617	-6.65744	1.68877	-3.94218	8.07431e-05
histone H2A like protein 53	8.87321	-6.57944	1.70027	-3.86965	0.000108991
kazrin A isoform X3	8.38026	-6.49697	1.71304	-3.79266	0.00014904
dihydropyridine sensitive L type skeletal muscle calcium channel subunit alpha 1 like protein	7.8873	-6.40951	1.72731	-3.71069	0.000206692
hypothetical protein 850	7.8873	-6.40951	1.72731	-3.71069	0.000206692
muscle M line assembly unc 89 like protein 1	7.8873	-6.40951	1.72731	-3.71069	0.000206692
trinucleotide repeat containing gene 6C protein like 1	7.8873	-6.40951	1.72731	-3.71069	0.000206692
MHC class I alpha chain 7	7.8873	-6.40951	1.72731	-3.71069	0.000206692
LINE 1 type transposase domain containing 1 110	7.8873	-6.40951	1.72731	-3.71069	0.000206692
centriolar coiled coil protein of 110 kDa 1	7.8873	-6.40951	1.72731	-3.71069	0.000206692
putative protein K02A2 6 like isoform X1 1	7.39434	-6.3164	1.74336	-3.62312	0.000291068
interferon induced very large GTPase 1 like protein 90	7.39434	-6.3164	1.74336	-3.62312	0.000291068
rho GTPase activating 22 like isoform X1	6.90139	-6.21686	1.76154	-3.52921	0.000416799
choline ethanolaminephosphotransferase 1 isoform X1	6.90139	-6.21686	1.76154	-3.52921	0.000416799
immunoglobulin HY heavy chain	6.90139	-6.21686	1.76154	-3.52921	0.000416799
cysteine and tyrosine rich 1	6.40843	-6.10995	1.78232	-3.42808	0.00060787
E3 ubiquitin ligase TRIM33 isoform X1 2	6.40843	-6.10995	1.78232	-3.42808	0.00060787
X60 kDa lysophospholipase like isoform X4	6.40843	-6.10995	1.78232	-3.42808	0.00060787
GTPase IMAP family member 4 like protein 23	6.40843	-6.10995	1.78232	-3.42808	0.00060787
putative tapasin tpsn 2	138.074	-6.07541	0.617394	-9.84041	7.54022e-23
immunoglobulin HY heavy chain 1	33.0395	-6.01127	1.14293	-5.25954	1.4442e-07
GTPase IMAP family member 8 like protein 50	5.91548	-5.99447	1.8063	-3.31865	0.000904536
Endo 1 4 beta xylanase B	5.91548	-5.99447	1.8063	-3.31865	0.000904536
lectin like protein 2	5.91548	-5.99447	1.8063	-3.31865	0.000904536
cholesteryl ester transfer 1	5.91548	-5.99447	1.8063	-3.31865	0.000904536
F box only 46 like protein 1	5.91548	-5.99447	1.8063	-3.31865	0.000904536
histone H4 like protein 61	5.91548	-5.99447	1.8063	-3.31865	0.000904536
intercellular adhesion molecule 1 like protein 3	5.42252	-5.86894	1.83426	-3.19962	0.00137611
fibroblast growth factor 14 isoform X2	5.42252	-5.86894	1.83426	-3.19962	0.00137611
G regulated inducer of neurite outgrowth 2 like protein	5.42252	-5.86894	1.83426	-3.19962	0.00137611
retinoic acid receptor RXR alpha B isoform X1	5.42252	-5.86894	1.83426	-3.19962	0.00137611
flavin reductase NADPH like protein 1	5.42252	-5.86894	1.83426	-3.19962	0.00137611
solute carrier family 15 member 2 like protein 1	5.42252	-5.86894	1.83426	-3.19962	0.00137611
U6 snRNA associated Sm LSm3	5.42252	-5.86894	1.83426	-3.19962	0.00137611
furry homolog like isoform X3	5.42252	-5.86894	1.83426	-3.19962	0.00137611
homeobox containing 1 like isoform X2 2	5.42252	-5.86894	1.83426	-3.19962	0.00137611
hypothetical protein 4070	5.42252	-5.86894	1.83426	-3.19962	0.00137611
structural maintenance of chromosomes 3 like protein 1	5.42252	-5.86894	1.83426	-3.19962	0.00137611
neuronal membrane glyco M6 a 2	5.42252	-5.86894	1.83426	-3.19962	0.00137611
transforming growth factor beta 2 like protein	4.92956	-5.73144	1.86732	-3.06934	0.0021453
X2 aminoethanethiol dioxygenase like protein	4.92956	-5.73144	1.86732	-3.06934	0.0021453
LRR and PYD domains containing 3 like protein 13	4.92956	-5.73144	1.86732	-3.06934	0.0021453
UPF0500 protein C1orf216 like	4.92956	-5.73144	1.86732	-3.06934	0.0021453
carcinoembryonic antigen related cell adhesion molecule 20 like protein 1	4.92956	-5.73144	1.86732	-3.06934	0.0021453
ceroid lipofuscinosis neuronal 6 like protein	4.92956	-5.73144	1.86732	-3.06934	0.0021453
exportin 4	4.92956	-5.73144	1.86732	-3.06934	0.0021453
nucleoside diphosphate linked moiety X motif 6	4.92956	-5.73144	1.86732	-3.06934	0.0021453
polymeric immunoglobulin receptor like protein 88	4.92956	-5.73144	1.86732	-3.06934	0.0021453
receptor type tyrosine phosphatase T isoform X10	4.92956	-5.73144	1.86732	-3.06934	0.0021453
ral GTPase activating subunit alpha 2 isoform X3 1	4.92956	-5.73144	1.86732	-3.06934	0.0021453
integrin alpha M like protein	4.43661	-5.57943	1.90699	-2.92578	0.00343595
glutamate rich 6 like isoform X1	4.43661	-5.57943	1.90699	-2.92578	0.00343595
X28S ribosomal mitochondrial like protein 1	4.43661	-5.57943	1.90699	-2.92578	0.00343595
cytochrome b561 domain containing 1 like protein	4.43661	-5.57943	1.90699	-2.92578	0.00343595
hamartin like protein	4.43661	-5.57943	1.90699	-2.92578	0.00343595
poly ADP ribose polymerase 14 like protein 5	4.43661	-5.57943	1.90699	-2.92578	0.00343595
putative peptidyl tRNA hydrolase	4.43661	-5.57943	1.90699	-2.92578	0.00343595
lactadherin like isoform X2	4.43661	-5.57943	1.90699	-2.92578	0.00343595
midasin	4.43661	-5.57943	1.90699	-2.92578	0.00343595
nurim	4.43661	-5.57943	1.90699	-2.92578	0.00343595
MHC class I antigen 25	4.43661	-5.57943	1.90699	-2.92578	0.00343595
fish egg lectin like protein 6	4.43661	-5.57943	1.90699	-2.92578	0.00343595
T cell receptor 2	4.43661	-5.57943	1.90699	-2.92578	0.00343595
apolipo A I 3	4.43661	-5.57943	1.90699	-2.92578	0.00343595
tyrosine kinase receptor UFO 1	4.43661	-5.57943	1.90699	-2.92578	0.00343595
A kinase anchor mitochondrial like protein 3	4.43661	-5.57943	1.90699	-2.92578	0.00343595
hypothetical protein 81	3.94365	-5.40951	1.95551	-2.76629	0.00566986
importin 5	3.94365	-5.40951	1.95551	-2.76629	0.00566986
G coupled receptor 39 like protein	3.94365	-5.40951	1.95551	-2.76629	0.00566986
hypothetical protein 414	3.94365	-5.40951	1.95551	-2.76629	0.00566986
integrin alpha M like protein 5	3.94365	-5.40951	1.95551	-2.76629	0.00566986
T cell surface antigen CD2 like isoform X1 1	3.94365	-5.40951	1.95551	-2.76629	0.00566986
etoposide induced like protein 1	3.94365	-5.40951	1.95551	-2.76629	0.00566986
plasmalemma vesicle associated like protein	3.94365	-5.40951	1.95551	-2.76629	0.00566986
endonuclease domain containing 1 like protein 6	3.94365	-5.40951	1.95551	-2.76629	0.00566986
nuclear fragile X mental retardation interacting 1	3.94365	-5.40951	1.95551	-2.76629	0.00566986
brain specific angiogenesis inhibitor 1 associated 2 1	3.94365	-5.40951	1.95551	-2.76629	0.00566986
zinc finger and BTB domain containing 1 like protein 1	3.94365	-5.40951	1.95551	-2.76629	0.00566986
serine threonine phosphatase 2B catalytic subunit alpha isoform like isoform X1 1	3.94365	-5.40951	1.95551	-2.76629	0.00566986
protocadherin alpha C2 like isoform X2	3.94365	-5.40951	1.95551	-2.76629	0.00566986
growth hormone secretagogue receptor type 1 like protein 1	3.94365	-5.40951	1.95551	-2.76629	0.00566986
DNA directed RNA polymerases and III subunit RPABC5 1	3.94365	-5.40951	1.95551	-2.76629	0.00566986
Krueppel like factor 2 1	3.94365	-5.40951	1.95551	-2.76629	0.00566986
ras related Rab 3D like protein 1	3.94365	-5.40951	1.95551	-2.76629	0.00566986
cytosolic 5 nucleotidase 3 isoform X1	3.94365	-5.40951	1.95551	-2.76629	0.00566986
type I inositol 1 4 5 trisphosphate 5 phosphatase isoform X1	3.94365	-5.40951	1.95551	-2.76629	0.00566986
ribonuclease P subunit p20	3.94365	-5.40951	1.95551	-2.76629	0.00566986
cytoplasmic tRNA 2 thiolation 1 1	3.94365	-5.40951	1.95551	-2.76629	0.00566986
Retrovirus related Pol polyprotein from transposon 412 72	3.94365	-5.40951	1.95551	-2.76629	0.00566986
G activated inward rectifier potassium channel 2	3.94365	-5.40951	1.95551	-2.76629	0.00566986
hyaluronidase 3 like isoform X1 1	3.94365	-5.40951	1.95551	-2.76629	0.00566986
aldose reductase like protein	3.94365	-5.40951	1.95551	-2.76629	0.00566986
nuclear receptor subfamily 2 group F member 5	3.94365	-5.40951	1.95551	-2.76629	0.00566986
zinc finger and BTB domain containing 16 A like protein	3.94365	-5.40951	1.95551	-2.76629	0.00566986
LIM domain containing 1 like protein	3.94365	-5.40951	1.95551	-2.76629	0.00566986
GTPase IMAP family member 8 like protein 164	3.94365	-5.40951	1.95551	-2.76629	0.00566986
G coupled receptor 15 like protein	3.94365	-5.40951	1.95551	-2.76629	0.00566986
putative protein mslna 1	3.94365	-5.40951	1.95551	-2.76629	0.00566986
serine arginine rich splicing factor 5 like protein 1	3.94365	-5.40951	1.95551	-2.76629	0.00566986
complement component C9	3.94365	-5.40951	1.95551	-2.76629	0.00566986
PH and SEC7 domain containing 3 like isoform X1 2	3.94365	-5.40951	1.95551	-2.76629	0.00566986
BDNF NT 3 growth factors receptor isoform X2 1	3.94365	-5.40951	1.95551	-2.76629	0.00566986
calcitonin gene related peptide type 1 receptor like protein 2	3.94365	-5.40951	1.95551	-2.76629	0.00566986
MAP microtubule affinity regulating kinase 4 isoform X1 1	3.94365	-5.40951	1.95551	-2.76629	0.00566986
LEG1 like protein	3.94365	-5.40951	1.95551	-2.76629	0.00566986
nucleoredoxin 2	3.94365	-5.40951	1.95551	-2.76629	0.00566986
nuclear receptor coactivator 5 like isoform X1 1	3.94365	-5.40951	1.95551	-2.76629	0.00566986
cyclin dependent kinase 11B like isoform X2 1	3.94365	-5.40951	1.95551	-2.76629	0.00566986
bcl 2 1 1	3.94365	-5.40951	1.95551	-2.76629	0.00566986
hypothetical protein 4152	3.91548	-5.40052	1.98736	-2.71744	0.00657897
ubinuclein 2 like isoform X2	3.45069	-5.21686	2.01635	-2.58728	0.00967362
insulin like growth factor 2 mRNA binding 3 isoform X2	3.45069	-5.21686	2.01635	-2.58728	0.00967362
corticosteroid binding globulin like protein 3	3.45069	-5.21686	2.01635	-2.58728	0.00967362
GTPase IMAP family member 8 like protein 58	3.45069	-5.21686	2.01635	-2.58728	0.00967362
synaptopodin 2 like isoform X1	3.45069	-5.21686	2.01635	-2.58728	0.00967362
unc 13 like protein 2	3.45069	-5.21686	2.01635	-2.58728	0.00967362
band 4B isoform X1	3.45069	-5.21686	2.01635	-2.58728	0.00967362
TBC1 domain family member 25 like protein	3.45069	-5.21686	2.01635	-2.58728	0.00967362
C C chemokine receptor type 5 like protein 5	3.45069	-5.21686	2.01635	-2.58728	0.00967362
phenazine biosynthesis like domain containing 1	3.45069	-5.21686	2.01635	-2.58728	0.00967362
cartilage matrix like protein	3.45069	-5.21686	2.01635	-2.58728	0.00967362
complement C4 like protein	3.45069	-5.21686	2.01635	-2.58728	0.00967362
protocadherin beta 16 like protein 9	3.45069	-5.21686	2.01635	-2.58728	0.00967362
serine threonine phosphatase with EF hands 2 like protein	3.45069	-5.21686	2.01635	-2.58728	0.00967362
sarcosine mitochondrial	3.45069	-5.21686	2.01635	-2.58728	0.00967362
serine threonine kinase pim 1 like protein 15	3.45069	-5.21686	2.01635	-2.58728	0.00967362
TP53 regulated inhibitor of apoptosis 1	3.45069	-5.21686	2.01635	-2.58728	0.00967362
single pass membrane and coiled coil domain containing 3 like protein 8	3.45069	-5.21686	2.01635	-2.58728	0.00967362
E3 ubiquitin ligase TRIM21 like isoform X1	3.45069	-5.21686	2.01635	-2.58728	0.00967362
RNA binding single stranded interacting 3 like protein	3.45069	-5.21686	2.01635	-2.58728	0.00967362
serine arginine rich splicing factor 5 like isoform X2	3.45069	-5.21686	2.01635	-2.58728	0.00967362
hypothetical protein 2568	3.45069	-5.21686	2.01635	-2.58728	0.00967362
Retrovirus related Pol polyprotein from transposon 412 83	3.45069	-5.21686	2.01635	-2.58728	0.00967362
nuclease HARBI1 88	3.45069	-5.21686	2.01635	-2.58728	0.00967362
PQ loop repeat containing 3	3.45069	-5.21686	2.01635	-2.58728	0.00967362
nuclear factor 1 X type like isoform X9	3.45069	-5.21686	2.01635	-2.58728	0.00967362
JNK1 MAPK8 associated membrane like protein	3.45069	-5.21686	2.01635	-2.58728	0.00967362
tsukushin like isoform X2	3.45069	-5.21686	2.01635	-2.58728	0.00967362
RNA binding single stranded interacting 3 isoform X3	3.45069	-5.21686	2.01635	-2.58728	0.00967362
transmembrane protein 134 like	3.45069	-5.21686	2.01635	-2.58728	0.00967362
basal cell adhesion molecule like isoform X2 1	3.45069	-5.21686	2.01635	-2.58728	0.00967362
SERTA domain containing 2	2.95774	-4.99447	2.09465	-2.38439	0.0171074
apolipo A I	2.95774	-4.99447	2.09465	-2.38439	0.0171074
cilia and flagella associated 57	2.95774	-4.99447	2.09465	-2.38439	0.0171074
N acetyllactosaminide beta 1 3 N acetylglucosaminyltransferase 2 like protein	2.95774	-4.99447	2.09465	-2.38439	0.0171074
transcription elongation factor SPT6 like protein	2.95774	-4.99447	2.09465	-2.38439	0.0171074
putative protein NCBP2 AS2 like protein	2.95774	-4.99447	2.09465	-2.38439	0.0171074
verrucotoxin subunit beta like protein 5	2.95774	-4.99447	2.09465	-2.38439	0.0171074
cholinesterase like isoform X1	2.95774	-4.99447	2.09465	-2.38439	0.0171074
putative protein C8orf74 like protein	2.95774	-4.99447	2.09465	-2.38439	0.0171074
sialic acid binding Ig like lectin 13 3	2.95774	-4.99447	2.09465	-2.38439	0.0171074
pre miRNA 5 monophosphate methyltransferase	2.95774	-4.99447	2.09465	-2.38439	0.0171074
hypothetical protein 977	2.95774	-4.99447	2.09465	-2.38439	0.0171074
transmembrane protease serine 6	2.95774	-4.99447	2.09465	-2.38439	0.0171074
transport and Golgi organization 2 like protein	2.95774	-4.99447	2.09465	-2.38439	0.0171074
butyrophilin 3	2.95774	-4.99447	2.09465	-2.38439	0.0171074
integrin alpha 8	2.95774	-4.99447	2.09465	-2.38439	0.0171074
ras family member 12 isoform X1	2.95774	-4.99447	2.09465	-2.38439	0.0171074
Transposon Ty3 I Gag Pol poly 25	2.95774	-4.99447	2.09465	-2.38439	0.0171074
peptidyl prolyl cis trans isomerase E	2.95774	-4.99447	2.09465	-2.38439	0.0171074
poly ADP ribose polymerase 14 like protein 10	2.95774	-4.99447	2.09465	-2.38439	0.0171074
tripartite motif containing 35 like protein 2	2.95774	-4.99447	2.09465	-2.38439	0.0171074
dehydrogenase reductase SDR family member 12	2.95774	-4.99447	2.09465	-2.38439	0.0171074
cyclin G associated kinase like protein	2.95774	-4.99447	2.09465	-2.38439	0.0171074
rho guanine nucleotide exchange factor 7 like isoform X2	2.95774	-4.99447	2.09465	-2.38439	0.0171074
envelope poly 1	2.95774	-4.99447	2.09465	-2.38439	0.0171074
hypothetical protein 1470	2.95774	-4.99447	2.09465	-2.38439	0.0171074
laminin subunit beta 1 like protein 1	2.95774	-4.99447	2.09465	-2.38439	0.0171074
myb SANT like DNA binding domain containing 2	2.95774	-4.99447	2.09465	-2.38439	0.0171074
complement component C1q receptor like protein	2.95774	-4.99447	2.09465	-2.38439	0.0171074
double stranded RNA binding Staufen like protein 2	2.95774	-4.99447	2.09465	-2.38439	0.0171074
malignant fibrous histiocytoma amplified sequence 1 like protein 1	2.95774	-4.99447	2.09465	-2.38439	0.0171074
hypothetical protein 1591	2.95774	-4.99447	2.09465	-2.38439	0.0171074
interleukin 12 subunit beta like protein	2.95774	-4.99447	2.09465	-2.38439	0.0171074
V set and transmembrane domain containing 4 like protein	2.95774	-4.99447	2.09465	-2.38439	0.0171074
hypermethylated in cancer 2 like protein	2.95774	-4.99447	2.09465	-2.38439	0.0171074
methylmalonic aciduria type A mitochondrial	2.95774	-4.99447	2.09465	-2.38439	0.0171074
hypothetical protein 1823	2.95774	-4.99447	2.09465	-2.38439	0.0171074
notch regulated ankyrin repeat containing	2.95774	-4.99447	2.09465	-2.38439	0.0171074
RNA pseudouridylate synthase domain containing 4 like protein	2.95774	-4.99447	2.09465	-2.38439	0.0171074
sphingomyelin phosphodiesterase 3	2.95774	-4.99447	2.09465	-2.38439	0.0171074
transforming acidic coiled coil containing 2 isoform X10 1	2.95774	-4.99447	2.09465	-2.38439	0.0171074
SH2 domain containing 3C like protein	2.95774	-4.99447	2.09465	-2.38439	0.0171074
D glucuronyl C5 epimerase like protein 1	2.95774	-4.99447	2.09465	-2.38439	0.0171074
iroquois class homeodomain IRX 5	2.95774	-4.99447	2.09465	-2.38439	0.0171074
putative G coupled receptor 52	2.95774	-4.99447	2.09465	-2.38439	0.0171074
calmodulin regulated spectrin associated 2 like protein	2.95774	-4.99447	2.09465	-2.38439	0.0171074
membrane bound O acyltransferase domain containing 2 like protein	2.95774	-4.99447	2.09465	-2.38439	0.0171074
ras associating and dilute domain containing isoform X1	2.95774	-4.99447	2.09465	-2.38439	0.0171074
ADP ribosylation factor 5B	2.95774	-4.99447	2.09465	-2.38439	0.0171074
type 1 angiotensin II receptor like protein	2.95774	-4.99447	2.09465	-2.38439	0.0171074
farnesyltransferase subunit beta like protein	2.95774	-4.99447	2.09465	-2.38439	0.0171074
Epithelial stromal interaction 1 9	2.95774	-4.99447	2.09465	-2.38439	0.0171074
Bromodomain containing 2a	2.95774	-4.99447	2.09465	-2.38439	0.0171074
estradiol 17 beta dehydrogenase 8 1	2.95774	-4.99447	2.09465	-2.38439	0.0171074
piggyBac transposable element derived 3 like protein 14	2.95774	-4.99447	2.09465	-2.38439	0.0171074
CD209 antigen like protein 38	2.95774	-4.99447	2.09465	-2.38439	0.0171074
transmembrane and immunoglobulin domain containing 1 like protein 2	2.95774	-4.99447	2.09465	-2.38439	0.0171074
insulin receptor substrate 2 like protein 1	2.95774	-4.99447	2.09465	-2.38439	0.0171074
neoverrucotoxin subunit alpha like protein 1	2.95774	-4.99447	2.09465	-2.38439	0.0171074
adenylate kinase isoenzyme 1 1	2.95774	-4.99447	2.09465	-2.38439	0.0171074
transport Sec24C like isoform X2 1	2.95774	-4.99447	2.09465	-2.38439	0.0171074
interferon induced very large GTPase 1 like protein 99	2.95774	-4.99447	2.09465	-2.38439	0.0171074
hypothetical protein 3737	2.95774	-4.99447	2.09465	-2.38439	0.0171074
sodium coupled monocarboxylate transporter 1 like protein 1	2.95774	-4.99447	2.09465	-2.38439	0.0171074
P2Y purinoceptor 4 like protein	2.95774	-4.99447	2.09465	-2.38439	0.0171074
solute carrier family 46 member 3 like protein 3	2.95774	-4.99447	2.09465	-2.38439	0.0171074
ras related Rab 32	2.95774	-4.99447	2.09465	-2.38439	0.0171074
GTPase IMAP family member 8 like protein 173	2.95774	-4.99447	2.09465	-2.38439	0.0171074
hypothetical protein 4047	2.95774	-4.99447	2.09465	-2.38439	0.0171074
sterile alpha motif domain containing 3 like isoform X1 20	2.95774	-4.99447	2.09465	-2.38439	0.0171074
solute carrier family 25 member 44 like protein 1	2.95774	-4.99447	2.09465	-2.38439	0.0171074
cyclic AMP responsive element binding 3 4 isoform X2	2.95774	-4.99447	2.09465	-2.38439	0.0171074
vascular endothelial growth factor C like isoform X2	2.95774	-4.99447	2.09465	-2.38439	0.0171074
nuclease HARBI1 107	2.95774	-4.99447	2.09465	-2.38439	0.0171074
NFX1 type zinc finger containing 1 like protein 1	2.95774	-4.99447	2.09465	-2.38439	0.0171074
cholecystokinin receptor like protein 1	2.95774	-4.99447	2.09465	-2.38439	0.0171074
neuromodulin like isoform X1	2.95774	-4.99447	2.09465	-2.38439	0.0171074
splicing factor 3A subunit 1	15.7861	-4.92106	1.22794	-4.00756	6.13487e-05
zinc alpha 2 glyco like protein 6	15.2931	-4.87375	1.23295	-3.95293	7.72012e-05
cytochrome P450 1A1 like protein	12.3354	-4.55182	1.27055	-3.58256	0.000340241
MHC class I alpha chain 3	35.5273	-4.49043	0.771658	-5.81919	5.91329e-09
solute carrier family 12 member 3	11.3495	-4.42629	1.28699	-3.43926	0.000583297
solute carrier family 13 member 1	105.114	-4.31027	0.486	-8.86888	7.38856e-19
TBC1 domain family member 10A like protein 4	10.3636	-4.28878	1.30621	-3.28337	0.00102573
heat shock 70 5	19.7412	-4.21479	0.952023	-4.42719	9.54682e-06
electrogenic sodium bicarbonate cotransporter 1 like isoform X6 1	19.7412	-4.21479	0.952023	-4.42719	9.54682e-06
zinc alpha 2 glyco like protein 3	9.8706	-4.21478	1.3171	-3.20003	0.00137411
hypothetical protein 3597	9.37764	-4.13678	1.32901	-3.11267	0.00185402
immunoglobulin mu heavy chain 2	41.6954	-4.12117	0.685624	-6.01083	1.84574e-09
cathepsin S like protein 1	8.88468	-4.05431	1.34208	-3.02091	0.00252017
anaphase promoting complex subunit 1 like protein	8.88468	-4.05431	1.34208	-3.02091	0.00252017
hypothetical protein 4114	8.88468	-4.05431	1.34208	-3.02091	0.00252017
CMRF35 like molecule 8 6	16.2905	-3.92105	0.985074	-3.98046	6.87809e-05
complement C3 like protein 9	14.8116	-3.77421	1.00338	-3.76148	0.000168914
junctional adhesion molecule C like isoform X1	6.91286	-3.66728	1.41038	-2.60021	0.00931677
phosphatidylinositol 3 4 5 trisphosphate 5 phosphatase 1 like protein	6.91286	-3.66728	1.41038	-2.60021	0.00931677
nuclear receptor coactivator 5 like isoform X1	6.91286	-3.66728	1.41038	-2.60021	0.00931677
interferon induced very large GTPase 1 like protein 93	6.91286	-3.66728	1.41038	-2.60021	0.00931677
solute carrier organic anion transporter family member 2A1 like protein	6.91286	-3.66728	1.41038	-2.60021	0.00931677
egl nine like protein	39.9983	-3.61071	0.632298	-5.71045	1.12676e-08
rho GDP dissociation inhibitor 1	51.8522	-3.56676	0.566694	-6.29398	3.09422e-10
X14 kDa apolipo	51.3592	-3.55181	0.567664	-6.2569	3.92715e-10
major histocompatibility complex class I related protein 5	19.2597	-3.55181	0.858764	-4.13596	3.53475e-05
solute carrier family 22 member 8 like isoform X1	12.8398	-3.55181	1.03351	-3.43665	0.000588946
ELL associated factor 2	6.4199	-3.5518	1.43307	-2.47846	0.013195
asparagine tRNA cytoplasmic 1	59.2694	-3.42628	0.529034	-6.47649	9.3883e-11
gap junction like protein	11.8539	-3.42628	1.05182	-3.25746	0.00112414
GTP cyclohydrolase 1 feedback regulatory	5.92694	-3.42627	1.45878	-2.34872	0.0188381
serine threonine kinase 16	5.92694	-3.42627	1.45878	-2.34872	0.0188381
core binding factor subunit beta isoform X3	5.92694	-3.42627	1.45878	-2.34872	0.0188381
C type mannose receptor 2 like protein 35	5.92694	-3.42627	1.45878	-2.34872	0.0188381
putative ATP dependent RNA helicase DDX31 isoform X1	5.92694	-3.42627	1.45878	-2.34872	0.0188381
neurochondrin	5.9199	-3.42469	1.4599	-2.34585	0.0189838
type II iodothyronine deiodinase	34.5758	-3.38189	0.650474	-5.19911	2.00246e-07
FERM and PDZ domain containing 1 like protein	43.4719	-3.28877	0.585853	-5.61365	1.98101e-08
myoglobin 3	10.868	-3.28877	1.073	-3.06501	0.00217663
hypothetical protein 2598	10.868	-3.28877	1.073	-3.06501	0.00217663
sodium glucose cotransporter 1 like protein 1	5.43399	-3.28876	1.48863	-2.20925	0.0271572
ubiquitin carboxyl terminal hydrolase isozyme L5	5.43399	-3.28876	1.48863	-2.20925	0.0271572
X39S ribosomal mitochondrial 15	10.375	-3.21477	1.08489	-2.96321	0.00304449
eukaryotic translation initiation factor 3 subunit L 2	10.375	-3.21477	1.08489	-2.96321	0.00304449
CD97 antigen like isoform X1	46.4411	-3.20631	0.565267	-5.67221	1.40968e-08
histone acetyltransferase KAT2B like protein 1	4.93661	-3.14155	1.55887	-2.01527	0.0438762
MKI67 FHA domain interacting nucleolar phospho	9.88206	-3.13676	1.0978	-2.85732	0.0042724
electrogenic sodium bicarbonate cotransporter 1 like isoform X4	9.88206	-3.13676	1.0978	-2.85732	0.0042724
integrin beta 1 like protein 3	4.94103	-3.13676	1.52349	-2.05893	0.0395007
basic proline rich 2	4.94103	-3.13676	1.52349	-2.05893	0.0395007
ADP ribosylation factor 15 isoform X1	4.94103	-3.13676	1.52349	-2.05893	0.0395007
trans 2 enoyl mitochondrial like protein	4.94103	-3.13676	1.52349	-2.05893	0.0395007
nicotinamide phosphoribosyltransferase like protein 1	4.94103	-3.13676	1.52349	-2.05893	0.0395007
zinc finger protein 593	9.38911	-3.0543	1.11187	-2.747	0.00601427
NIF3 1	9.38911	-3.0543	1.11187	-2.747	0.00601427
enhancer of polycomb like protein 3	9.38911	-3.0543	1.11187	-2.747	0.00601427
receptor type tyrosine phosphatase eta like protein 5	9.38911	-3.0543	1.11187	-2.747	0.00601427
histone H2A like protein 14	8.89615	-2.96683	1.12726	-2.6319	0.00849094
cis aconitate decarboxylase like protein 2	8.89615	-2.96683	1.12726	-2.6319	0.00849094
bone marrow proteoglycan like isoform X1 2	83.0346	-2.93808	0.446901	-6.57435	4.8867e-11
G patch domain containing 2 like isoform X1	12.8513	-2.90543	0.943638	-3.07897	0.00207717
UDP glucuronosyltransferase 2A1 like isoform X2 3	8.4032	-2.87372	1.14419	-2.51158	0.0120191
butyrophilin subfamily 1 member A1 like isoform X1 5	16.3134	-2.82482	0.83914	-3.36632	0.000761774
transcriptional regulator Kaiso like protein	16.3134	-2.82482	0.83914	-3.36632	0.000761774
potassium voltage gated channel subfamily KQT member 4 isoform X1	12.1083	-2.80773	0.958385	-2.92965	0.00339347
FAM46A like protein	7.91024	-2.77419	1.16272	-2.38594	0.0170357
lymphatic vessel endothelial hyaluronic acid receptor 1 like protein	7.91024	-2.77419	1.16272	-2.38594	0.0170357
chorion specific transcription factor GCMb	7.91024	-2.77419	1.16272	-2.38594	0.0170357
histone H1 like protein 11	7.91024	-2.77419	1.16272	-2.38594	0.0170357
nap like protein	7.91024	-2.77419	1.16272	-2.38594	0.0170357
insulin like growth factor binding 2 B 1	7.91024	-2.77419	1.16272	-2.38594	0.0170357
acyl coenzyme A synthetase mitochondrial isoform X3	7.91024	-2.77419	1.16272	-2.38594	0.0170357
adenosine receptor A2b like protein	7.91024	-2.77419	1.16272	-2.38594	0.0170357
zinc finger BED domain containing 1 like protein 163	15.3275	-2.72172	0.85291	-3.1911	0.00141733
SUN domain containing 2 like protein	15.3275	-2.72172	0.85291	-3.1911	0.00141733
transmembrane 64	7.6532	-2.7198	1.17468	-2.31535	0.0205939
collectrin precursor	57.355	-2.71816	0.497037	-5.46873	4.53277e-08
large neutral amino acids transporter small subunit 3	22.7448	-2.7038	0.715835	-3.77713	0.000158649
legumain like protein	11.3724	-2.7038	0.97466	-2.77409	0.0055356
NLRC5 isoform X1	178.003	-2.70226	0.356175	-7.5869	3.27648e-14
sodium potassium transporting ATPase subunit alpha 1 3	44.9967	-2.68565	0.541847	-4.95648	7.17834e-07
serine threonine kinase ULK2 isoform X1	33.6242	-2.67955	0.606859	-4.41544	1.00803e-05
methylenetetrahydrofolate reductase	14.8346	-2.66727	0.860386	-3.10009	0.00193464
bifunctional lysine specific demethylase and histidyl hydroxylase NO66 like protein	7.41728	-2.66727	1.18351	-2.25369	0.0242156
DEP domain containing 7 isoform X2 1	7.41728	-2.66727	1.18351	-2.25369	0.0242156
glycerol 3 phosphate dehydrogenase NAD cytoplasmic like protein	7.41728	-2.66727	1.18351	-2.25369	0.0242156
natterin 6	7.41728	-2.66727	1.18351	-2.25369	0.0242156
putative E3 ubiquitin ligase HERC4 3	7.41728	-2.66727	1.18351	-2.25369	0.0242156
PDZ domain containing GIPC1 like protein 1	7.41728	-2.66727	1.18351	-2.25369	0.0242156
uridine cytidine kinase like 1 isoform X2	10.8794	-2.62979	0.986594	-2.66553	0.00768675
eukaryotic peptide chain release factor subunit 1	10.8794	-2.62979	0.986594	-2.66553	0.00768675
histone H2B 19	8.6532	-2.55295	1.08973	-2.34273	0.0191434
large neutral amino acids transporter small subunit 4 like isoform X1	13.8487	-2.55179	0.876705	-2.91066	0.00360664
spindle and kinetochore associated complex subunit 3	10.3865	-2.55179	0.999491	-2.55309	0.0106772
Krueppel like factor 9	6.92433	-2.55179	1.20678	-2.11454	0.0344689
arylamine N pineal gland isozyme NAT 10 like protein	6.92433	-2.55179	1.20678	-2.11454	0.0344689
alpha N acetyl neuraminyl 2 3 beta galactosyl 1 3 N acetyl galactosaminide alpha 2 6 sialyltransferase like protein	6.92433	-2.55179	1.20678	-2.11454	0.0344689
adenylate kinase mitochondrial isoform X1	6.92433	-2.55179	1.20678	-2.11454	0.0344689
coiled coil domain containing 57 isoform X1	6.92433	-2.55179	1.20678	-2.11454	0.0344689
lysozyme g like protein 2	6.92433	-2.55179	1.20678	-2.11454	0.0344689
receptor type tyrosine phosphatase C like protein 4	6.92433	-2.55179	1.20678	-2.11454	0.0344689
pleckstrin homology domain containing family G member 4B isoform X1	23.7422	-2.51703	0.689904	-3.64837	0.000263904
ETS domain containing Elk 4 like isoform X2	20.28	-2.51115	0.737664	-3.40419	0.000663597
exocyst complex component 6B like isoform X1 1	20.28	-2.51115	0.737664	-3.40419	0.000663597
rabenosyn 5	13.3557	-2.49039	0.885637	-2.81197	0.00492385
polyubiquitin B	69.7477	-2.48141	0.455896	-5.44292	5.24136e-08
sialidase 3 like protein 3	9.89353	-2.46933	1.01348	-2.43649	0.0148308
paired box Pax 3 isoform X3	65.7926	-2.46508	0.464302	-5.30922	1.10096e-07
GTPase IMAP family member 7 like protein 23	14.5916	-2.44145	0.847819	-2.87968	0.00398078
fibrinogen and Ig binding like protein	51.451	-2.42626	0.504411	-4.81009	1.50864e-06
broad minded 2	12.8627	-2.42626	0.895156	-2.71043	0.00671959
hypothetical protein 3762	12.8627	-2.42626	0.895156	-2.71043	0.00671959
meiosis 1 arrest	6.43137	-2.42625	1.23303	-1.96772	0.0491002
fantom like isoform X2	6.43137	-2.42625	1.23303	-1.96772	0.0491002
slit like protein 6	6.43137	-2.42625	1.23303	-1.96772	0.0491002
caspase 1 like isoform X1	6.43137	-2.42625	1.23303	-1.96772	0.0491002
junctional adhesion molecule B like isoform X2	6.43137	-2.42625	1.23303	-1.96772	0.0491002
A disintegrin and metallo ase with thrombospondin motifs 5 1	6.43137	-2.42625	1.23303	-1.96772	0.0491002
cytochrome b5 reductase 4	6.43137	-2.42625	1.23303	-1.96772	0.0491002
C terminal binding protein 2 isoform X1	6.43137	-2.42625	1.23303	-1.96772	0.0491002
CXADR like membrane 3	15.8319	-2.39979	0.813564	-2.94972	0.00318061
gap junction like protein 4	123.193	-2.39567	0.382861	-6.25729	3.91721e-10
phosphatidate phosphatase LPIN1 like isoform X2	53.4343	-2.38716	0.496126	-4.8116	1.49726e-06
mediator of RNA polymerase II transcription subunit 19	9.40058	-2.38186	1.02855	-2.31576	0.0205716
exportin 6 isoform X1	9.40058	-2.38186	1.02855	-2.31576	0.0205716
transcriptional repressor p66 beta like protein	9.40058	-2.38186	1.02855	-2.31576	0.0205716
collagen alpha 1 XVIII chain like isoform X1	9.40058	-2.38186	1.02855	-2.31576	0.0205716
leucine rich repeat containing 14 like protein	15.339	-2.34534	0.820931	-2.85692	0.00427769
kinesin KIF1C 1	15.3249	-2.344	0.821964	-2.85171	0.00434853
nuclear pore complex protein Nup155 isoform X1	14.846	-2.28875	0.828719	-2.7618	0.00574843
F box only 33	11.8768	-2.28875	0.916208	-2.49807	0.0124872
cilia and flagella associated	11.8768	-2.28875	0.916208	-2.49807	0.0124872
X1 phosphatidylinositol 4 5 bisphosphate phosphodiesterase delta 3 A like protein 2	11.8768	-2.28875	0.916208	-2.49807	0.0124872
ankyrin repeat and KH domain containing 1 like isoform X2	8.90762	-2.28875	1.04519	-2.1898	0.0285385
dystrobrevin beta like isoform X1	8.90762	-2.28875	1.04519	-2.1898	0.0285385
insulin like growth factor binding 1 1	8.90762	-2.28875	1.04519	-2.1898	0.0285385
epithelial splicing regulatory 1 isoform X1	38.1067	-2.26639	0.557365	-4.06625	4.77748e-05
E2F associated phospho	17.3223	-2.23984	0.770858	-2.90565	0.00366493
eukaryotic translation initiation factor 4E like isoform X1	14.3531	-2.22986	0.836965	-2.66422	0.00771679
immunoglobulin superfamily member 11	14.3531	-2.22986	0.836965	-2.66422	0.00771679
arrestin domain containing 3	11.3839	-2.21475	0.927897	-2.38685	0.0169935
arf GAP with Rho GAP ANK repeat and PH domain containing 2 isoform X1	11.3839	-2.21475	0.927897	-2.38685	0.0169935
putative tRNA His guanylyltransferase	11.3839	-2.21475	0.927897	-2.38685	0.0169935
hypothetical protein 3739	11.3839	-2.21475	0.927897	-2.38685	0.0169935
X6 phosphofructo 2 kinase fructose 2 6 bisphosphatase 2 like isoform X1	84.6396	-2.19949	0.420895	-5.22574	1.73456e-07
putative D lactate mitochondrial	45.0116	-2.19918	0.555106	-3.96173	7.44097e-05
phospholipase A 2 activating	8.41466	-2.18921	1.06347	-2.05856	0.0395362
active regulator of SIRT1	8.41466	-2.18921	1.06347	-2.05856	0.0395362
Alpha 1 3 mannosyl glyco 4 beta N acetylglucosaminyltransferase B	8.41466	-2.18921	1.06347	-2.05856	0.0395362
transmembrane protein 119 like	8.41466	-2.18921	1.06347	-2.05856	0.0395362
sodium and chloride dependent GABA transporter 2 like protein 6	55.4405	-2.16846	0.482232	-4.49671	6.90128e-06
MAK16 like protein	27.7202	-2.16846	0.627833	-3.45388	0.000552585
egl nine like protein 1	316.811	-2.15751	0.312846	-6.89639	5.33396e-12
extracellular matrix FRAS1 like protein	24.751	-2.15445	0.657183	-3.27831	0.00104431
antimicrobial peptide NK lysin like protein 12	24.751	-2.15445	0.657183	-3.27831	0.00104431
type II iodothyronine deiodinase 1	46.5329	-2.14615	0.512603	-4.18677	2.82956e-05
serine protease mitochondrial like protein	16.3364	-2.13675	0.784211	-2.72471	0.00643584
hypothetical protein 1339	10.8909	-2.13674	0.940485	-2.27196	0.023089
male specific lethal 1 like 1	10.8909	-2.13674	0.940485	-2.27196	0.023089
C8orf4 like protein 1	10.8909	-2.13674	0.940485	-2.27196	0.023089
death associated like 1 B	10.8909	-2.13674	0.940485	-2.27196	0.023089
junctophilin 3 isoform X1	10.8909	-2.13674	0.940485	-2.27196	0.023089
semaphorin 6D like isoform X1 1	13.3672	-2.10432	0.855018	-2.46114	0.0138494
endoplasmic reticulum metallopeptidase 1 12	13.3672	-2.10432	0.855018	-2.46114	0.0138494
MHC class II beta	184.171	-2.10148	0.343608	-6.1159	9.60132e-10
occludin like protein	15.8434	-2.0823	0.791424	-2.63108	0.00851151
transmembrane protein 200A like	15.8434	-2.0823	0.791424	-2.63108	0.00851151
solute carrier family 25 member 34	15.8434	-2.0823	0.791424	-2.63108	0.00851151
toll like receptor 13 4	9.1532	-2.06926	1.02683	-2.01519	0.0438849
egl nine like protein 3	54.959	-2.06636	0.48056	-4.2999	1.70872e-05
ataxin 7 2	10.398	-2.05428	0.954088	-2.15314	0.0313081
interferon induced very large GTPase 1 like protein 89	10.398	-2.05428	0.954088	-2.15314	0.0313081
melanocyte PMEL like protein	10.398	-2.05428	0.954088	-2.15314	0.0313081
magnesium transporter MRS2 mitochondrial	77.2453	-2.03721	0.428889	-4.74998	2.03435e-06
thyroid receptor interacting 6 like isoform X1	12.8742	-2.03721	0.864931	-2.35534	0.0185057
RNA exonuclease 4 like protein	20.303	-2.01121	0.706833	-2.84539	0.00443573
cytokine inducible SH2 containing like protein 1	27.7317	-1.99924	0.620053	-3.22431	0.00126277
putative protein KIAA2013 like	12.3768	-1.96821	0.879179	-2.23869	0.0251758
myofibril bound serine ase 4	24.7625	-1.96682	0.648117	-3.03467	0.00240803
uracil phosphoribosyltransferase like protein	19.81	-1.96682	0.71202	-2.76231	0.00573944
basic proline rich 7	19.81	-1.96682	0.71202	-2.76231	0.00573944
insulin like growth factor binding 5 isoform X1	17.3338	-1.96682	0.754275	-2.60756	0.00911895
myoglobin 2	14.8575	-1.96682	0.807084	-2.43694	0.014812
cyclin Y isoform X2	14.8575	-1.96682	0.807084	-2.43694	0.014812
gap junction like protein 5	14.8575	-1.96682	0.807084	-2.43694	0.014812
lactosylceramide alpha 2 3 sialyltransferase like isoform X1	12.3813	-1.96682	0.875519	-2.24646	0.0246746
Ras related Rab 1A	9.905	-1.96682	0.968675	-2.03042	0.042314
tetratricopeptide repeat 4	9.905	-1.96682	0.968675	-2.03042	0.042314
NDRG3 like isoform X1 1	9.905	-1.96682	0.968675	-2.03042	0.042314
dentin sialophospho like protein	9.905	-1.96682	0.968675	-2.03042	0.042314
pre mRNA 3 end processing WDR33 like protein	9.905	-1.96682	0.968675	-2.03042	0.042314
translation initiation factor IF mitochondrial	9.905	-1.96682	0.968675	-2.03042	0.042314
kelch domain containing 10	9.905	-1.96682	0.968675	-2.03042	0.042314
serine threonine kinase TAO3 like protein	9.905	-1.96682	0.968675	-2.03042	0.042314
NF X1 type zinc finger NFXL1	9.905	-1.96682	0.968675	-2.03042	0.042314
ETS translocation variant 5 like isoform X2	90.6265	-1.94767	0.407549	-4.77899	1.76175e-06
serine threonine kinase ULK2 isoform X1 1	29.222	-1.93645	0.604495	-3.20341	0.00135811
lysophosphatidylcholine acyltransferase 1	26.7458	-1.93365	0.626479	-3.08654	0.00202501
zinc finger CCCH domain containing 14 like isoform X2	24.2695	-1.93029	0.651919	-2.96094	0.00306701
mothers against decapentaplegic like protein 10	46.0628	-1.92835	0.507426	-3.80025	0.000144548
X2 aminoethanethiol dioxygenase like protein 1	46.0628	-1.92835	0.507426	-3.80025	0.000144548
spondin 2 like protein	16.8408	-1.91435	0.760964	-2.51569	0.0118799
SH3 domain binding glutamic acid rich like protein	14.3645	-1.90542	0.815607	-2.33619	0.0194812
glucose 6 phosphatase like protein	14.3645	-1.90542	0.815607	-2.33619	0.0194812
histone H2B 35	14.3645	-1.90542	0.815607	-2.33619	0.0194812
phosphatase mitochondrial like protein	76.2823	-1.89756	0.42742	-4.43957	9.01408e-06
complement receptor type 1 like protein	221.418	-1.89527	0.329211	-5.75701	8.56188e-09
ETS translocation variant 5 like protein 1	11.8883	-1.89281	0.886858	-2.13429	0.0328188
guanine nucleotide binding G o subunit alpha like protein	11.8883	-1.89281	0.886858	-2.13429	0.0328188
cilia and flagella associated 46 isoform X2	11.8883	-1.89281	0.886858	-2.13429	0.0328188
zinc finger protein 518B like	11.8883	-1.89281	0.886858	-2.13429	0.0328188
splicing factor 3B subunit 2 1	11.8883	-1.89281	0.886858	-2.13429	0.0328188
growth hormone receptor like protein	33.1886	-1.88738	0.5729	-3.29444	0.000986189
E3 UFM1 ligase 1	21.3003	-1.88436	0.686455	-2.74505	0.00605015
PR domain zinc finger 1 like isoform X1	18.8241	-1.87371	0.723103	-2.5912	0.00956409
unc 45 like protein 2	32.6957	-1.8599	0.575295	-3.23296	0.00122517
von Willebrand factor A domain containing 1 like protein	23.2836	-1.85434	0.659945	-2.80984	0.00495656
hypothetical protein 104	27.7432	-1.84129	0.613547	-3.00105	0.00269049
ADP ribosylation factor 4C	13.8716	-1.84128	0.824652	-2.2328	0.025562
transmembrane protein 168 A like	13.8716	-1.84128	0.824652	-2.2328	0.025562
erlin 2 like isoform X1	365.132	-1.82886	0.304283	-6.01041	1.85054e-09
aryl hydrocarbon receptor nuclear translocator 1	16.0556	-1.82747	0.785438	-2.32669	0.0199819
cytoplasmic phosphatidylinositol transfer 1 like protein 2	108.2	-1.81735	0.407939	-4.45496	8.39099e-06
LETM1 and EF hand domain containing mitochondrial isoform X4	11.3953	-1.81481	0.899036	-2.01862	0.0435269
nuclear receptor coactivator 7 like protein 1	11.3953	-1.81481	0.899036	-2.01862	0.0435269
histone H3 41	15.8549	-1.80332	0.775419	-2.3256	0.0200398
cathepsin L1 like protein 4	27.9843	-1.78396	0.615156	-2.90002	0.00373144
vesicular glutamate transporter 1 like protein 1	22.2977	-1.77417	0.668593	-2.65359	0.00796409
monocarboxylate transporter 5	17.8382	-1.77417	0.735248	-2.41302	0.0158209
hypothetical protein 4104	17.8382	-1.77417	0.735248	-2.41302	0.0158209
phosphatidylinositol 4 phosphate 5 kinase type 1 gamma like isoform X2	13.3786	-1.77417	0.83427	-2.12661	0.0334524
Proliferator activated receptor gamma coactivator 1	13.3786	-1.77417	0.83427	-2.12661	0.0334524
mitochondrial basic amino acids transporter like protein	16.5978	-1.76086	0.758356	-2.32194	0.020236
hypothetical protein 1816	68.3835	-1.75409	0.439265	-3.99324	6.51776e-05
long chain fatty acid transport 6	19.8215	-1.75109	0.701703	-2.49548	0.0125787
AF4 FMR2 family member 2 like protein	81.2692	-1.74605	0.416294	-4.19428	2.73744e-05
TBC1 domain family member 22B like protein	26.2643	-1.7394	0.623497	-2.78976	0.00527478
androgen receptor	89.8966	-1.72369	0.427411	-4.03287	5.50987e-05
BAG family molecular chaperone regulator 4 like protein	17.3452	-1.7217	0.741771	-2.32107	0.0202832
RING1 and YY1 binding	16.1005	-1.70529	0.769906	-2.21493	0.0267645
ethanolamine phosphate cytidylyltransferase like protein	45.0999	-1.70378	0.505013	-3.37374	0.000741542
dnaJ like protein 22	19.3285	-1.70378	0.707238	-2.40906	0.0159936
SPARC related modular calcium binding 1 like isoform X7	12.8857	-1.70378	0.844522	-2.01745	0.0436491
PHD finger 14 like isoform X1	21.3118	-1.68928	0.677941	-2.49178	0.0127106
dual specificity mitogen activated kinase kinase 2 like protein	14.869	-1.68302	0.791528	-2.12629	0.033479
transcription intermediary factor 1 alpha like protein	14.869	-1.68302	0.791528	-2.12629	0.033479
merlin like protein	12.6216	-1.66507	0.852757	-1.95258	0.05087
AF 10 like isoform X2	18.8356	-1.65487	0.713026	-2.32091	0.0202919
dachshund like protein 12	66.9161	-1.65332	0.440289	-3.75507	0.000173292
phosphatidylinositol 4 phosphate 5 kinase type 1 gamma like isoform X1	29.245	-1.65131	0.594057	-2.77972	0.00544058
cytochrome P450 1A1 like protein 3	179.437	-1.64908	0.340246	-4.84673	1.25513e-06
eukaryotic translation initiation factor 4E binding 3 like protein 1	93.6848	-1.64489	0.397827	-4.13469	3.55434e-05
perilipin 3 like isoform X2	76.8326	-1.64001	0.421474	-3.89112	9.97816e-05
NADPH cytochrome P450 reductase isoform X1 2	22.8021	-1.63666	0.657024	-2.49103	0.0127375
EH domain containing 3	22.8021	-1.63666	0.657024	-2.49103	0.0127375
histone H1 like protein 22	24.7854	-1.62978	0.634494	-2.56863	0.0102102
sodium coupled neutral amino acid transporter 7 1	14.376	-1.61889	0.8003	-2.02285	0.0430885
sarcoplasmic endoplasmic reticulum calcium ATPase 2 like protein	14.376	-1.61889	0.8003	-2.02285	0.0430885
zinc finger and BTB domain containing 16 A like protein 1	14.376	-1.61889	0.8003	-2.02285	0.0430885
phosphatase PTC7 like protein 2	30.7353	-1.61451	0.581307	-2.77738	0.00547983
dnaJ like protein 49	16.3593	-1.61067	0.755842	-2.13096	0.0330926
arginyl tRNA transferase 1 isoform X1	18.3426	-1.60424	0.719088	-2.23094	0.0256851
retinoic acid receptor RXR gamma A like isoform X1	57.0111	-1.6024	0.463022	-3.46075	0.000538668
cGMP inhibited 3 5 cyclic phosphodiesterase A isoform X1	144.265	-1.59843	0.355984	-4.49017	7.1165e-06
phospholipid hydroperoxide glutathione mitochondrial like protein	24.2925	-1.5913	0.638423	-2.49255	0.0126828
RELT 1	28.2591	-1.58572	0.600165	-2.64215	0.00823825
pyruvate dehydrogenase acetyl transferring kinase isozyme mitochondrial like protein 4	96.184	-1.57168	0.393839	-3.99066	6.58886e-05
sprouty like protein	31.7327	-1.55177	0.572214	-2.71188	0.00669034
TBC1 domain family member 1 isoform X2 1	23.7995	-1.55177	0.642496	-2.41523	0.0157254
serine threonine kinase SMG1 isoform X2	19.8329	-1.55177	0.693489	-2.23763	0.0252452
plasma membrane calcium transporting ATPase 3 isoform X1	15.8664	-1.55177	0.763448	-2.03258	0.0420947
alanine aminotransferase 2 like protein	15.8664	-1.55177	0.763448	-2.03258	0.0420947
hypothetical protein 783	15.8664	-1.55177	0.763448	-2.03258	0.0420947
lysine specific demethylase 3B like isoform X1 1	52.2644	-1.54634	0.514915	-3.0031	0.00267248
mitochondrial import inner membrane translocase subunit Tim23	34.4324	-1.54119	0.581184	-2.65181	0.00800616
cryptochrome 2b	47.1061	-1.5316	0.493093	-3.1061	0.0018957
PHD finger 12 like isoform X1	35.2063	-1.52481	0.548931	-2.77777	0.00547326
ankyrin repeat domain containing 13C	27.2732	-1.51701	0.606666	-2.50057	0.0123995
apolipo Eb like protein 1	25.2899	-1.5143	0.625457	-2.42111	0.0154733
egl nine like protein 2	147.773	-1.51331	0.353176	-4.28485	1.8286e-05
retinol dehydrogenase 10	21.3233	-1.50738	0.671027	-2.24638	0.0246799
glycerol 3 phosphate phosphatase	19.3311	-1.50446	0.704731	-2.1348	0.0327771
complement factor properdin isoform X1	19.34	-1.50286	0.699136	-2.1496	0.0315871
U4 U6 small nuclear ribonucleo Prp3	19.34	-1.50286	0.699136	-2.1496	0.0315871
IQ and ubiquitin like domain containing isoform X1	69.4268	-1.49733	0.432379	-3.463	0.00053418
zinc finger CCHC domain containing 8 like protein	34.7134	-1.49733	0.551188	-2.71654	0.00659679
WD repeat containing 75 like protein	17.3567	-1.49732	0.732113	-2.04521	0.0408344
phosphatidylserine synthase 1	17.3567	-1.49732	0.732113	-2.04521	0.0408344
cytosolic phospholipase A2	17.3567	-1.49732	0.732113	-2.04521	0.0408344
E3 ubiquitin ligase MARCH5	17.3567	-1.49732	0.732113	-2.04521	0.0408344
USP6 N terminal isoform X2	30.7468	-1.49037	0.577617	-2.58021	0.00987409
solute carrier family 12 member 1 2	219.699	-1.47888	0.326109	-4.53493	5.76216e-06
ubiquitin associated 2 like isoform X1 1	49.5938	-1.47583	0.483049	-3.05523	0.00224886
sodium dependent phosphate transporter 1 A like protein	142.832	-1.47271	0.355475	-4.14293	3.42891e-05
dual specificity tyrosine phosphorylation regulated kinase 4 like isoform X1	32.2371	-1.46431	0.566314	-2.58569	0.00971852
disks large associated 4 like protein	20.8303	-1.46157	0.676084	-2.16182	0.0306319
nucleolin like isoform X5 1	20.8303	-1.46157	0.676084	-2.16182	0.0306319
gamma glutamyltranspeptidase 1 like protein 31	39.6774	-1.45714	0.523107	-2.78554	0.00534383
complement C5	28.244	-1.45569	0.625753	-2.3263	0.0200025
isocitrate dehydrogenase NADP mitochondrial	70.6476	-1.45385	0.437763	-3.3211	0.000896628
mediator of RNA polymerase II transcription subunit 26 like protein	28.2705	-1.45224	0.596105	-2.43621	0.014842
E3 ubiquitin ligase NRDP1	21.5556	-1.44652	0.690215	-2.09576	0.0361037
transmembrane protease serine 2	43.151	-1.44325	0.506922	-2.84709	0.00441214
amyloid beta A4 precursor binding family B member 1 isoform X1	31.7442	-1.43394	0.568934	-2.52039	0.0117224
cytochrome P450 2K1 like protein 2	843.21	-1.43204	0.280213	-5.11056	3.21208e-07
protein FAM102A like isoform X1	29.7609	-1.42624	0.583342	-2.44495	0.0144873
inner centromere A like protein 3	22.3207	-1.42624	0.655671	-2.17524	0.0296123
macoilin 1	35.2178	-1.41932	0.546216	-2.59846	0.00936417
F box only protein 11 like	27.7776	-1.41747	0.599346	-2.36503	0.0180287
Zinc finger and SCAN domain containing 20	20.3374	-1.41427	0.681359	-2.07565	0.0379259
X4 hydroxy 2 oxoglutarate mitochondrial	62.5024	-1.40291	0.445509	-3.14901	0.00163824
inositol polyphosphate multikinase like protein	18.3541	-1.39977	0.711232	-1.96809	0.0490581
zinc finger protein 131 like	18.3541	-1.39977	0.711232	-1.96809	0.0490581
sodium nucleoside cotransporter 2 like protein	18.3541	-1.39977	0.711232	-1.96809	0.0490581
leucine rich repeat containing 58	23.811	-1.39565	0.637435	-2.18948	0.028562
hypothetical protein 3794	23.811	-1.39565	0.637435	-2.18948	0.028562
hypothetical protein 4348	29.2679	-1.39307	0.586335	-2.3759	0.0175062
angiopoietin related 4 like protein	443.994	-1.38259	0.295268	-4.68251	2.8338e-06
circularly permutated Ras 1 like protein	21.8277	-1.38184	0.660415	-2.09239	0.0364038
putative ATP dependent RNA helicase DDX5 isoform X1 1	23.5469	-1.37365	0.640588	-2.14435	0.0320045
guanine nucleotide binding G o subunit alpha like protein 1	19.8444	-1.36536	0.686867	-1.9878	0.0468335
nuclear pore complex Nup93 isoform X2	555.151	-1.36359	0.288904	-4.71987	2.35995e-06
tRNA Tyr	57.5499	-1.35913	0.457014	-2.97393	0.00294009
C X C chemokine receptor type 2 like protein 2	37.7055	-1.35585	0.530857	-2.55408	0.0106468
heterogeneous nuclear ribonucleo H like isoform X1	23.318	-1.35383	0.641729	-2.10966	0.0348877
putative ATP dependent RNA helicase ddx6	26.7917	-1.34532	0.606152	-2.21944	0.0264566
turtle like protein 1	21.3347	-1.33604	0.665355	-2.00801	0.0446422
noelin 2 isoform X1	21.3347	-1.33604	0.665355	-2.00801	0.0446422
RRP5 like protein	33.7389	-1.33359	0.55324	-2.41051	0.0159302
histone H2A like protein 56	24.8084	-1.32938	0.62493	-2.12724	0.0334
deleted in autism 1 like protein	28.282	-1.32436	0.592603	-2.23482	0.0254294
ral guanine nucleotide dissociation stimulator like 1 isoform X1	28.282	-1.32436	0.592603	-2.23482	0.0254294
macrophage mannose receptor 1 like protein 31	28.282	-1.32436	0.592603	-2.23482	0.0254294
alanine glyoxylate aminotransferase mitochondrial 1	44.1598	-1.32295	0.500255	-2.64456	0.00817975
SMC5 SMC6 complex localization factor 2 like protein	35.2293	-1.31731	0.543803	-2.42239	0.0154186
pyruvate mitochondrial like protein	49.1238	-1.3092	0.48147	-2.71918	0.00654447
NF kappa B repressing factor like protein	26.2987	-1.30784	0.609727	-2.14497	0.0319554
DNA directed RNA polymerase I subunit RPA1	29.7723	-1.30561	0.580196	-2.25029	0.0244306
large neutral amino acids transporter small subunit 4 like isoform X1 1	27.0107	-1.30236	0.648419	-2.00851	0.044589
monocarboxylate transporter 13 like isoform X1	43.6669	-1.30023	0.501846	-2.5909	0.00957258
endonuclease domain containing 1 like protein 5	30.5065	-1.29818	0.578145	-2.24543	0.0247406
eukaryotic initiation factor 4A I	137.455	-1.29239	0.356897	-3.62119	0.000293256
TGF beta activated kinase 1 and MAP3K7 binding 3 like isoform X1	31.2627	-1.28874	0.568783	-2.26577	0.0234652
dystroglycan like protein	24.3154	-1.28873	0.628981	-2.04892	0.0404695
acyl binding domain containing 5A like isoform X1	29.2794	-1.27166	0.583226	-2.18039	0.0292285
CTP synthase 1	29.2794	-1.27166	0.583226	-2.18039	0.0292285
thyroid hormone receptor beta isoform X2	25.8058	-1.26937	0.613425	-2.06931	0.0385166
GTPase IMAP family member 8 like protein 69	41.1906	-1.26449	0.511916	-2.47011	0.0135072
gamma glutamylaminecyclotransferase B like protein 5	41.1906	-1.26449	0.511916	-2.47011	0.0135072
prostaglandin E2 receptor EP1 subtype like protein 2	46.306	-1.26358	0.503842	-2.5079	0.0121452
inactive ubiquitin carboxyl terminal hydrolase 53 like protein	38.4245	-1.25979	0.557881	-2.25818	0.0239347
O case like protein	49.6282	-1.25858	0.478884	-2.62814	0.00858525
PDZ domain containing 2 isoform X1	139.145	-1.25656	0.368727	-3.40784	0.000654785
histone H2A like protein 7	44.1713	-1.24365	0.498735	-2.49361	0.0126452
alkaline phosphatase like protein	72.9577	-1.24099	0.422031	-2.94051	0.00327674
S adenosylmethionine synthase	184.515	-1.24015	0.361854	-3.42721	0.000609825
TSC22 domain family 4 like protein	40.6977	-1.23983	0.513712	-2.41347	0.0158016
olfactomedin 4 like protein 12	33.7504	-1.22984	0.550902	-2.23242	0.0255875
nuclear factor interleukin 3 regulated	31.0065	-1.21844	0.57595	-2.11553	0.0343849
ribosomal RNA processing 8 isoform X1	31.0109	-1.21796	0.572367	-2.12794	0.0333425
ubiquitin carboxyl terminal hydrolase 43 like protein	75.4455	-1.21642	0.417461	-2.91386	0.00356986
zinc finger FYVE domain containing 26 like protein	40.2047	-1.21473	0.515548	-2.3562	0.018463
paired box Pax 6 like protein	26.8031	-1.21473	0.602786	-2.0152	0.0438839
histone H2B like protein 16	26.8031	-1.21473	0.602786	-2.0152	0.0438839
MORC family CW type zinc finger 4 like protein	87.4607	-1.2138	0.540796	-2.24447	0.0248021
TBC1 domain family member 9	991.739	-1.20783	0.277204	-4.35718	1.31747e-05
glucose 6 phosphate translocase	235.278	-1.20664	0.32064	-3.76324	0.000167727
RRP15 isoform X1	60.0606	-1.20628	0.448271	-2.69095	0.00712488
guanine nucleotide binding like 1	61.5509	-1.2003	0.44463	-2.69955	0.00694336
histone gonadal like protein	150	-1.19922	0.415083	-2.88911	0.00386335
hypermethylated in cancer 1 like isoform X2	161.073	-1.19658	0.343974	-3.4787	0.00050385
N alpha acetyltransferase auxiliary subunit	49.6397	-1.1892	0.477711	-2.48937	0.0127968
RNA binding 12	30.5135	-1.18528	0.578829	-2.04772	0.0405879
chloride channel 2 isoform X4	87.3682	-1.18141	0.399579	-2.95662	0.00311029
quaking B isoform X1	31.2742	-1.17831	0.566288	-2.08076	0.0374559
apoptosis regulator Bcl 2 like protein 1	64.0386	-1.17326	0.43864	-2.67477	0.00747809
glutamine rich 1 like isoform X1	32.7645	-1.16844	0.55596	-2.10166	0.0355831
zinc transporter 4	32.7645	-1.16844	0.55596	-2.10166	0.0355831
acyl dehydrogenase family member mitochondrial	34.2548	-1.15945	0.546375	-2.12208	0.0338312
ubiquitin associated 1	34.2548	-1.15945	0.546375	-2.12208	0.0338312
DNA damage inducible transcript 4 1	623.041	-1.15923	0.285616	-4.05869	4.93482e-05
volume regulated anion channel subunit LRRC8A	63.5457	-1.15714	0.439511	-2.63279	0.00846866
guanine nucleotide binding subunit beta 5	141.226	-1.14934	0.353446	-3.25181	0.00114671
cathepsin K like protein 1	74.471	-1.14369	0.418221	-2.73465	0.00624474
monocarboxylate transporter 8	43.6898	-1.14266	0.498967	-2.29005	0.0220187
large neutral amino acids transporter small subunit 4 like isoform X1 2	38.7258	-1.13673	0.521318	-2.1805	0.0292208
tight junction ZO 2 like isoform X1	40.2162	-1.1303	0.513996	-2.19905	0.0278743
phosphatidylinositol 4 kinase alpha like isoform X2	48.1608	-1.12601	0.481781	-2.33717	0.0194301
sodium dependent phosphate transporter 1 B like isoform X1	179.735	-1.12524	0.336038	-3.34856	0.000812321
nucleolar pre ribosomal associated 1 1	35.2522	-1.12208	0.539744	-2.07892	0.0376249
semaphorin 4E like protein	35.2522	-1.12208	0.539744	-2.07892	0.0376249
phosphoenolpyruvate cytosolic GTP	1166.3	-1.12169	0.274894	-4.08045	4.49486e-05
syntaxin 5 isoform X1	43.1969	-1.11881	0.500619	-2.23485	0.0254271
dimethyladenosine transferase mitochondrial like protein	38.2329	-1.10976	0.523333	-2.12057	0.0339582
tyrosine phosphatase type IVA 1	46.1775	-1.10882	0.488688	-2.26898	0.0232693
DNA topoisomerase 2 binding 1 isoform X1	39.7232	-1.10431	0.515892	-2.14058	0.0323079
TBC1 domain family member 22A isoform X1	31.7786	-1.10431	0.561307	-1.96738	0.0491389
XRP2	31.7786	-1.10431	0.561307	-1.96738	0.0491389
thiamine pyrophosphokinase 1	31.7786	-1.10431	0.561307	-1.96738	0.0491389
heat stable enterotoxin receptor like protein	115.696	-1.09891	0.370159	-2.96877	0.00298998
cathepsin B like protein	33.2689	-1.09805	0.551352	-1.99156	0.0464197
gap junction like protein 6	50.6485	-1.09609	0.473009	-2.31727	0.0204891
solute carrier organic anion transporter family member 5A1 like protein	351.066	-1.09424	0.302246	-3.62037	0.000294183
zinc finger Rlf like protein	113.713	-1.09151	0.371692	-2.93659	0.00331839
protocadherin 12 like isoform X1	44.1942	-1.09019	0.496086	-2.19758	0.0279791
ubiquitin carboxyl terminal hydrolase 7 isoform X2 1	63.7452	-1.08996	0.477825	-2.28109	0.022543
desmoplakin like isoform X1	192.678	-1.07415	0.331331	-3.24192	0.00118729
tRNA Cys	123.652	-1.07242	0.364011	-2.94612	0.00321788
carbonic anhydrase mitochondrial like isoform X1	51.6459	-1.07216	0.469525	-2.2835	0.0224012
gamma aminobutyric acid receptor associated like 1	165.863	-1.07178	0.341121	-3.14194	0.0016783
F box DNA helicase 1 like protein	67.0423	-1.0641	0.430996	-2.46894	0.0135513
phosphatase 1 regulatory subunit 37 like protein	93.3639	-1.05992	0.391072	-2.71029	0.00672237
isocitrate dehydrogenase NADP mitochondrial 1	113.231	-1.05311	0.371774	-2.83266	0.00461624
protocadherin 16 like protein 3	38.7373	-1.05087	0.519819	-2.0216	0.0432174
protein FAM135B like isoform X2	92.871	-1.0486	0.391535	-2.67818	0.00740223
claudin 3 like protein 1	143.531	-1.04236	0.351546	-2.96508	0.00302603
COP9 signalosome complex subunit 7a like protein	263.228	-1.0368	0.314183	-3.3	0.000966856
monocarboxylate transporter 1 like protein 1	241.377	-1.03414	0.318473	-3.24717	0.00116559
transport Sec24B like isoform X1	50.66	-1.03094	0.472075	-2.18384	0.028974
X15 hydroxyprostaglandin dehydrogenase NAD like protein 2	87.414	-1.02874	0.397985	-2.58486	0.00974176
solute carrier family facilitated glucose transporter member 1 like protein 2	38.2444	-1.02339	0.521854	-1.96106	0.049872
T lymphoma invasion and metastasis inducing 2 like isoform X1	42.7154	-1.01743	0.501086	-2.03045	0.0423107
catenin beta 1 isoform X2	47.1864	-1.01261	0.483599	-2.0939	0.0362689
sulfate transporter like protein 1	260.293	-0.987513	0.314519	-3.13975	0.00169091
perforin 1 like protein 1	133.796	-0.977051	0.375153	-2.60441	0.00920327
G protein coupled receptor 183 B like	49.1502	-0.968824	0.488326	-1.98397	0.0472593
ligand of Numb X 2 like protein	110.285	-0.966809	0.373578	-2.58797	0.00965431
transport Sec16A like isoform X1	78.9879	-0.966807	0.409142	-2.36301	0.0181271
hypothetical protein 4067	70.0459	-0.966806	0.424144	-2.27943	0.0226415
S adenosylmethionine decarboxylase proenzyme	61.1038	-0.966805	0.442765	-2.18356	0.0289944
fatty acid binding heart like protein	53.6522	-0.966804	0.462153	-2.09196	0.0364424
ectopic P granules 5 like protein 1	52.1618	-0.966804	0.466576	-2.07212	0.0382539
lysine specific demethylase 4C like isoform X1	47.6908	-0.966803	0.481198	-2.00916	0.0445201
inward rectifier potassium channel 2 like protein 2	176.857	-0.960737	0.33617	-2.8579	0.00426461
ADP ATP translocase 2	1824.72	-0.958578	0.27024	-3.54713	0.000389447
putative domain containing histone demethylation 2C isoform X2 1	200.21	-0.956086	0.328418	-2.91119	0.0036006
serine threonine kinase PAK 4 like isoform X1	75.5143	-0.952593	0.414477	-2.2983	0.0215447
hypothetical protein 626	429.24	-0.951814	0.294993	-3.22657	0.00125286
homocysteine responsive endoplasmic reticulum resident ubiquitin like domain member 1	68.0626	-0.951038	0.427757	-2.22331	0.0261948
semaphorin 4D isoform X1	66.5722	-0.950686	0.430712	-2.20724	0.027297
trifunctional enzyme subunit mitochondrial like protein	62.1012	-0.949527	0.44028	-2.15664	0.0310336
cathepsin L1 like protein 2	1646.46	-0.944673	0.271095	-3.48466	0.000492762
putative domain containing histone demethylation 2C isoform X3	172.398	-0.941937	0.337761	-2.78877	0.00529091
eukaryotic translation initiation factor 3 subunit C isoform X1	270.252	-0.923509	0.377637	-2.44549	0.0144654
LRR and PYD domains containing 3 like protein 11	64.096	-0.916764	0.435531	-2.10493	0.0352972
microtubule associated 4 like isoform X2	62.6057	-0.915579	0.438789	-2.08661	0.0369237
interferon regulatory factor 2 binding 2 B like protein	171.423	-0.910717	0.337982	-2.69457	0.00704789
grpE like protein 1	92.9168	-0.909322	0.390309	-2.32975	0.0198193
solute carrier family 12 member 1 3	753.274	-0.908676	0.281294	-3.23034	0.00123641
AT rich interactive domain containing 5A like protein	53.6636	-0.907097	0.46143	-1.96584	0.049317
SET like isoform X2	65.0934	-0.901216	0.43326	-2.08008	0.037518
sarcoplasmic endoplasmic reticulum calcium ATPase 2	77.9559	-0.900864	0.430224	-2.09394	0.0362653
ATP dependent RNA helicase DHX8	63.603	-0.89969	0.436427	-2.06149	0.0392565
phosphoenolpyruvate cytosolic GTP like protein	606.717	-0.898229	0.285702	-3.14394	0.00166689
RNA binding PNO1	59.132	-0.894654	0.44672	-2.00272	0.0452077
dystonin isoform X5	620.141	-0.894581	0.285207	-3.1366	0.0017092
neuron navigator 3 isoform X2	73.5424	-0.894293	0.417233	-2.14339	0.0320818
segment polarity dishevelled like protein 5	231.546	-0.888837	0.320139	-2.77641	0.00549626
RNA binding 27 isoform X2	64.6004	-0.884342	0.434135	-2.03702	0.0416478
SLAM family member 7 like isoform X1 6	85.9696	-0.880094	0.398574	-2.20811	0.0272368
ribosome biogenesis NSA2 like protein	322.521	-0.871149	0.304799	-2.85811	0.00426173
kelch 24 2	99.887	-0.870947	0.382534	-2.27678	0.0227992
reticulocyte binding 2 like protein	113.805	-0.864048	0.369957	-2.33554	0.0195153
capicua like protein 1	143.13	-0.855492	0.350647	-2.43975	0.0146973
eukaryotic translation initiation factor 4 gamma 2 like protein 2	178.507	-0.851244	0.375394	-2.2676	0.0233536
MAP kinase interacting serine threonine kinase 2	1026.77	-0.851009	0.276266	-3.0804	0.00206721
tumor D54 like isoform X8 1	124.248	-0.847227	0.362082	-2.33987	0.0192903
neutral amino acid transporter B 0	267.883	-0.844041	0.312659	-2.69956	0.00694314
succinyl ligase ADP forming subunit mitochondrial	69.0829	-0.843947	0.424791	-1.98673	0.0469518
perforin 1 like protein 2	178.921	-0.842312	0.334849	-2.5155	0.0118864
mitogen activated kinase 6	861.805	-0.841286	0.278875	-3.01671	0.00255535
phosphomannomutase 1	143.634	-0.841278	0.350302	-2.40158	0.0163245
hexokinase 1	92.9398	-0.841275	0.389775	-2.15836	0.0308996
ethanolamine kinase 1	81.0171	-0.823069	0.404925	-2.03265	0.0420883
free fatty acid receptor 3 like protein	927.289	-0.819203	0.285425	-2.87012	0.00410317
zinc finger protein 395 like isoform X1 1	269.9	-0.813983	0.312219	-2.60709	0.00913146
BTG1	420.012	-0.813218	0.295351	-2.7534	0.00589804
DDB1 and CUL4 associated factor 11	75.0557	-0.811829	0.414005	-1.96092	0.0498886
mamu class II histocompatibility DR alpha chain like protein 1	162.046	-0.803804	0.341311	-2.35505	0.0185203
collagen alpha 1 IV chain	86.9899	-0.79688	0.396634	-2.00911	0.044526
scribble like protein	141.674	-0.788103	0.351089	-2.24474	0.024785
peptidyl glycine alpha amidating monooxygenase isoform X1	93.4557	-0.786233	0.388811	-2.02215	0.0431609
hypothetical protein 2135	155.098	-0.783255	0.344317	-2.2748	0.0229177
histone H2B 23	106.88	-0.779436	0.375301	-2.07683	0.0378173
polyubiquitin C	752.139	-0.779043	0.281152	-2.7709	0.00559019
heterogeneous nuclear ribonucleo A B like isoform X2	107.878	-0.77155	0.374371	-2.06092	0.0393102
HHIP 1 2	144.666	-0.770269	0.349403	-2.20453	0.0274871
melanoma inhibitory activity 3 isoform X1	97.9381	-0.762665	0.38381	-1.98709	0.0469127
absent in melanoma 1 like isoform X1	138.705	-0.761988	0.352609	-2.161	0.0306954
cyclin T2 like isoform X1	96.4478	-0.759573	0.385359	-1.97108	0.048715
guanine nucleotide binding G i subunit alpha 1 2	130.158	-0.759368	0.380916	-1.99353	0.0462037
pyruvate dehydrogenase isozyme 4	104.908	-0.736686	0.376839	-1.95491	0.0505942
X16S ribosomal RNA	90065.4	-0.731261	0.262273	-2.78817	0.00530072
sodium and chloride dependent taurine transporter like isoform X1	123.308	-0.728647	0.362087	-2.01235	0.0441828
dynamin binding like isoform X2	298.824	-0.728155	0.307518	-2.36784	0.0178921
baculoviral IAP repeat containing 6 like protein 2	241.148	-0.727624	0.317361	-2.29273	0.0218635
delta 1 pyrroline 5 carboxylate mitochondrial	131.769	-0.71249	0.35647	-1.99874	0.0456369
peptidyl prolyl cis trans isomerase like protein	1552.96	-0.700089	0.271467	-2.57891	0.00991132
complement C1q 2 4	136.251	-0.698159	0.353719	-1.97377	0.0484081
insulin receptor like protein	211.353	-0.680287	0.324238	-2.09811	0.0358953
receptor type tyrosine phosphatase F isoform X1	207.879	-0.670735	0.32514	-2.06291	0.039121
bridging integrator 2 like protein 2	235.76	-0.635986	0.318244	-1.99842	0.0456713
cyclin I	622.858	-0.57968	0.284687	-2.0362	0.04173
cytoplasmic 1 1	1316.43	-0.577506	0.289446	-1.99521	0.0460201
hypothetical protein 1567	699.026	-0.56034	0.282303	-1.98489	0.0471566
polyadenylate binding 1 1	672.166	-0.55801	0.283075	-1.97124	0.0486963
glucose 6 phosphatase	1336.96	-0.540156	0.272858	-1.97962	0.0477461
heavy subunit 1	1263.31	0.55941	0.273462	2.04566	0.0407898
cadherin 17 like protein	3612.04	0.561146	0.266139	2.10847	0.0349905
katanin p60 ATPase containing subunit A like 1 1	255.915	0.615817	0.314076	1.96073	0.0499109
type I cytoskeletal 18 like protein 1	247.443	0.642495	0.315759	2.03476	0.0418746
kunitz type protease inhibitor 1 like protein	283.44	0.647911	0.309502	2.0934	0.0363136
cytochrome P450 2K1 like protein 10	255.456	0.658276	0.314261	2.09468	0.0361994
cytoplasmic dynein 1 heavy chain 1	209.966	0.661238	0.324444	2.03806	0.0415437
EH domain containing 1 like protein 1	196.473	0.667288	0.328288	2.03263	0.0420899
glutathione S transferase A like protein 1	220.995	0.697503	0.321738	2.16792	0.0301645
polymerase I and transcript release factor like protein	158.504	0.709805	0.342317	2.07353	0.0381227
WD repeat and FYVE domain containing 3 isoform X3	117.015	0.737394	0.366531	2.01182	0.0442389
protocadherin 20 like protein	216.031	0.741744	0.323108	2.29566	0.0216955
E3 ubiquitin protein ligase RNF182 like protein 1	440.107	0.748806	0.298037	2.51246	0.0119892
cysteine sulfinic acid decarboxylase like protein	171.034	0.756694	0.337296	2.24341	0.0248702
eosinophil peroxidase like isoform X1	537.108	0.757279	0.288307	2.62664	0.00862315
putative nuclear hormone receptor HR38 isoform X1	87.5289	0.792216	0.395686	2.00214	0.0452702
rho GTPase activating 24 like isoform X2	116.545	0.806627	0.367256	2.19636	0.0280662
X60S ribosomal L37	142.064	0.824629	0.350886	2.35013	0.0187667
patched domain containing 3 like protein 7	198.089	0.824844	0.328344	2.51214	0.0120003
putative proline dehydrogenase 2	75.5374	0.836831	0.41315	2.02549	0.0428169
BTG2 like protein	185.593	0.839039	0.332363	2.52446	0.0115875
glutamate mitochondrial	219.334	0.85478	0.322794	2.64806	0.0080954
sodium dependent lysophosphatidylcholine symporter 1 like protein 1	84.0553	0.881224	0.400865	2.19831	0.0279273
dolichyl diphosphooligosaccharide protein glycosyltransferase subunit STT3B	70.0461	0.881228	0.423023	2.08317	0.037236
toll interacting	71.5479	0.884367	0.420325	2.10401	0.035378
proheparin binding EGF like growth factor	112.578	0.891203	0.370906	2.40277	0.0162714
rho GTPase activating 21 like isoform X1 1	62.0441	0.89573	0.439523	2.03796	0.0415541
leucine rich repeat serine threonine kinase 1	80.5587	0.900778	0.405937	2.21901	0.0264859
UDP glucuronosyltransferase 1 5 like protein	116.086	0.904488	0.368193	2.45656	0.0140273
lysozyme g like protein 5	66.5495	0.904908	0.429983	2.10452	0.0353329
glucose 6 phosphate 1 dehydrogenase isoform X3	129.602	0.917743	0.358738	2.55825	0.0105199
PRELI domain containing 3B like protein	58.5475	0.92361	0.448122	2.06107	0.0392965
hypothetical protein 907	73.5656	0.945769	0.417354	2.26611	0.0234448
histone lysine N methyltransferase setd3	86.5774	0.946517	0.398046	2.37791	0.0174112
carbonyl reductase NADPH 1 like protein 2	46.5445	0.963977	0.484852	1.98819	0.046791
serine threonine kinase PLK3 like protein	76.0762	0.976648	0.413473	2.36206	0.0181738
cAMP specific 3 5 cyclic phosphodiesterase 4B like isoform X2	120.122	0.979451	0.365635	2.67877	0.00738932
F box only 25 like isoform X1	51.5101	0.989824	0.475833	2.08019	0.037508
connective tissue growth factor like protein	101.607	0.990791	0.381454	2.59741	0.00939309
methyltransferase mitochondrial	504.538	0.994723	0.290354	3.4259	0.000612772
A disintegrin and metallo ase with thrombospondin motifs 1	149.16	0.997059	0.348116	2.86415	0.00418125
complement C1q and tumor necrosis factor related 9A like protein	272.297	1.0015	0.312326	3.20658	0.00134324
receptor type tyrosine phosphatase eta like protein 2	72.5797	1.00349	0.419605	2.3915	0.0167797
X26S protease regulatory subunit 4	49.0552	1.01121	0.476645	2.12153	0.0338775
putative protein C17orf62 like protein 1	50.557	1.01187	0.471725	2.14503	0.0319502
cytosolic purine 5 nucleotidase like protein 1	59.5678	1.01509	0.446596	2.27295	0.0230294
nesprin 1 like isoform X2	68.5787	1.01747	0.427093	2.38231	0.0172045
dual specificity kinase CLK4 like isoform X1	57.0686	1.03324	0.453128	2.28024	0.0225937
membrane spanning 4 domains subfamily A member 4A like protein 15	37.5452	1.03325	0.525081	1.96778	0.049093
plasminogen activator inhibitor 1	132.737	1.03808	0.389288	2.6666	0.00766223
X box binding 1 1	76.0992	1.0618	0.414264	2.5631	0.0103741
solute carrier family 12 member 7 like isoform X4	105.801	1.06704	0.389663	2.73838	0.0061743
serine threonine kinase mTOR	58.0775	1.07071	0.450972	2.37423	0.0175854
glutathione S transferase P	63.0873	1.08508	0.439211	2.47051	0.0134919
histone H2A like protein 43	37.0522	1.09214	0.528626	2.066	0.0388286
heat shock HSP 90 alpha	86.6233	1.09624	0.399324	2.74525	0.00604655
exostosin 1b 1	34.0486	1.09738	0.545879	2.0103	0.0443999
NF kappa B inhibitor alpha like protein 2	191.28	1.10751	0.331772	3.33816	0.000843339
N acyl aromatic L amino acid amidohydrolase carboxylate forming B like protein 3	92.1376	1.11637	0.392702	2.8428	0.00447193
cAMP specific 3 5 cyclic phosphodiesterase 4D isoform X8	37.5566	1.12071	0.526442	2.12884	0.0332673
lysozyme g like protein 4	53.7209	1.12185	0.520586	2.15499	0.0311629
NF kappa B inhibitor alpha like protein 1	295.948	1.12202	0.309075	3.63023	0.000283163
collagen alpha 1 VI chain	36.0548	1.1244	0.534623	2.10316	0.035452
tetratricopeptide repeat 31 like isoform X1	42.5665	1.13634	0.503028	2.259	0.0238835
myelin expression factor 2 like protein	42.5665	1.13634	0.503028	2.259	0.0238835
dedicator of cytokinesis 2	41.0647	1.14016	0.509696	2.23695	0.0252897
ras GTPase activating binding 2 like protein	28.5458	1.14873	0.585662	1.96142	0.0498299
golgin subfamily B member 1 like protein	278.465	1.16769	0.311966	3.74302	0.000181819
SH3 domain binding glutamic acid rich	56.0942	1.17075	0.457505	2.55898	0.010498
collectrin precursor 1	99.6695	1.17707	0.385007	3.05726	0.00223372
sodium dependent phosphate transport 2A 3	87.1507	1.18524	0.399539	2.96651	0.00301196
E3 ubiquitin ligase DTX1 isoform X2	29.0502	1.18526	0.582373	2.03522	0.0418288
zinc finger protein 609 like isoform X1 1	32.5583	1.20318	0.557351	2.15874	0.0308701
TBC1 domain family member 10B like protein	26.0466	1.20318	0.608742	1.9765	0.0480977
zinc finger and BTB domain containing 34 like protein	26.0466	1.20318	0.608742	1.9765	0.0480977
hemoglobin subunit alpha like protein 2	91.6675	1.21456	0.394237	3.0808	0.00206448
thymic CPV3 like protein	139.255	1.21629	0.354932	3.42683	0.000610665
transmembrane protease serine 11B 1	29.5546	1.22088	0.579187	2.10792	0.0350376
DNA damage binding 1	41.0761	1.22228	0.511048	2.39172	0.0167696
WD repeat containing 6	26.551	1.24271	0.604966	2.05418	0.039958
ATPase family AAA domain containing 2 like isoform X2	26.551	1.24271	0.604966	2.05418	0.039958
rapunzel isoform X1 1	36.5707	1.24625	0.534019	2.33371	0.0196108
early growth response 1	35.0689	1.25565	0.542748	2.3135	0.0206954
peroxisomal carnitine O octanoyltransferase	30.0591	1.25565	0.576099	2.17957	0.0292893
FAM84B like protein 1	100.701	1.26589	0.384834	3.28945	0.00100383
fibroblast growth factor receptor like 1	52.1047	1.26888	0.470535	2.69667	0.00700373
dihydropyrimidinase	23.5474	1.2703	0.635966	1.99743	0.0457784
cytoplasmic NCK1 isoform X1 2	22.7719	1.28198	0.655913	1.9545	0.0506425
nudC domain containing 3	22.0456	1.28702	0.653994	1.96793	0.0490755
cingulin 1 isoform X1	22.0456	1.28702	0.653994	1.96793	0.0490755
ras association domain containing 5 like protein	30.5635	1.2896	0.573104	2.2502	0.0244365
glutamine tRNA ligase	37.5796	1.30174	0.529687	2.45757	0.0139881
DNA damage inducible transcript 4	32.5697	1.30889	0.559509	2.33936	0.0193171
quaking A isoform X1	36.0778	1.31336	0.538123	2.44064	0.0146613
tyrosine kinase FRK	36.0778	1.31336	0.538123	2.44064	0.0146613
atrial natriuretic peptide receptor 1 like protein	29.5661	1.33811	0.581779	2.30004	0.0214462
chloride intracellular channel 4	29.5661	1.33811	0.581779	2.30004	0.0214462
brain specific angiogenesis inhibitor 1 associated 2 2	29.5661	1.33811	0.581779	2.30004	0.0214462
nuclear mitotic apparatus 1 like protein	33.0742	1.33992	0.556888	2.40608	0.0161246
hexokinase HKDC1	54.1224	1.34584	0.465742	2.88966	0.00385653
D amino acid oxidase like protein	52.6206	1.35518	0.470385	2.881	0.00396422
vascular endothelial growth factor A A like isoform X1	31.5723	1.35519	0.567377	2.38851	0.0169167
acyl binding	21.0482	1.35519	0.668725	2.02653	0.0427105
DNA binding death effector domain containing 2 like isoform X1	21.0482	1.35519	0.668725	2.02653	0.0427105
mucin 15 like protein	46.1089	1.37721	0.492984	2.79362	0.00521222
MHC class I alpha chain 1	23.0545	1.37722	0.644477	2.13695	0.0326017
growth arrest and DNA damage inducible GADD45 beta like protein 1	97.7321	1.38116	0.389213	3.5486	0.000387292
bicaudal D like protein 4	19.5464	1.38119	0.690741	1.99958	0.0455461
hypothetical protein 2532	19.5464	1.38119	0.690741	1.99958	0.0455461
nephronectin like isoform X1	43.1053	1.40249	0.505562	2.77412	0.00553516
coiled coil domain containing protein 127 1	21.5527	1.4025	0.663549	2.11363	0.0345466
Transient receptor potential cation channel subfamily V member 4	18.0446	1.41178	0.715717	1.97254	0.0485483
tubulin alpha chain	18.0446	1.41178	0.715717	1.97254	0.0485483
alpha ketoglutarate dependent dioxygenase alkB like protein 2	18.0446	1.41178	0.715717	1.97254	0.0485483
histone H3 34	18.0446	1.41178	0.715717	1.97254	0.0485483
zinc finger protein 438 like isoform X1	23.5589	1.42029	0.639993	2.21922	0.0264716
complement factor B like protein 7	23.5589	1.42029	0.639993	2.21922	0.0264716
Actin related 2 3 complex subunit 1A 1	52.632	1.4232	0.471559	3.01807	0.00254389
solute carrier family 12 member 4	49.0817	1.43138	0.494506	2.89456	0.00379693
structural maintenance of chromosomes flexible hinge domain containing 1	20.0508	1.43182	0.684953	2.09039	0.0365832
tubulointerstitial nephritis antigen like protein	25.5651	1.43536	0.619351	2.31753	0.020475
oxysterol binding related 10 like isoform X2	25.5651	1.43536	0.619351	2.31753	0.020475
ES1 mitochondrial like protein	114.802	1.46274	0.374071	3.91033	9.21693e-05
cytochrome b 245 light chain	18.549	1.46623	0.709195	2.06746	0.0386913
laminin subunit beta 2 like isoform X1 1	18.549	1.46623	0.709195	2.06746	0.0386913
tumor necrosis factor receptor superfamily member 11B like protein	78.2086	1.47382	0.416004	3.54279	0.000395911
vascular cell adhesion 1 like protein 3	26.0695	1.47384	0.615559	2.39431	0.0166518
dedicator of cytokinesis 2 1	20.5553	1.48073	0.679419	2.1794	0.0293018
endosialin like protein 2	43.1168	1.48698	0.507296	2.93118	0.00337679
integrin alpha L like protein 2	50.6373	1.48782	0.479127	3.10527	0.00190103
UDP N acetylhexosamine pyrophosphorylase isoform X2	64.6809	1.51564	0.441945	3.42949	0.000604722
hemoglobin subunit beta like protein 1	21.0597	1.52803	0.674121	2.26671	0.0234082
copine 8 isoform X2 1	15.5454	1.55684	0.769127	2.02416	0.0429537
serum deprivation response like protein	58.6737	1.56931	0.457262	3.43196	0.00059923
peptidyl prolyl cis trans isomerase FKBP9 like protein	19.5579	1.56932	0.697047	2.25139	0.0243608
vicilin like seed storage protein At2g18540 like	19.5579	1.56932	0.697047	2.25139	0.0243608
D amino acid oxidase like protein 1	21.5641	1.57384	0.669043	2.35237	0.018654
inosine uridine preferring nucleoside hydrolase like protein 1	21.5641	1.57384	0.669043	2.35237	0.018654
jun dimerization 2 like protein	36.1122	1.61823	0.54523	2.96797	0.00299771
sorting nexin 13 isoform X1	22.0685	1.61823	0.664172	2.43647	0.0148313
centrosomal protein of 170 kDa like	16.0499	1.61824	0.761063	2.12629	0.0334794
negative elongation factor E like protein	16.0499	1.61824	0.761063	2.12629	0.0334794
serine threonine kinase PLK2 like protein	14.0436	1.61824	0.80705	2.00513	0.0449492
calcyclin binding like protein	28.052	1.62309	0.623344	2.60385	0.00921838
TSC22 domain family 3 isoform X1	26.5854	1.65476	0.616314	2.68493	0.00725453
nebulin like isoform X5	22.573	1.66131	0.659493	2.51906	0.0117667
inhibitor of growth 1 like protein	20.5667	1.66554	0.685957	2.42806	0.0151799
nuclear receptor subfamily 2 group F member 6 like isoform X1	18.5605	1.67071	0.71683	2.33069	0.0197698
RUN and FYVE domain containing 2 isoform X1	16.5543	1.67713	0.753432	2.22599	0.0260146
centrosome associated protein CEP250 like	14.548	1.68536	0.797706	2.11275	0.034622
phosphatidylinositol 4 kinase type 2 alpha	14.548	1.68536	0.797706	2.11275	0.034622
sodium channel subunit beta 2 like protein 1	12.5418	1.69625	0.852659	1.98936	0.0466615
NF X1 type zinc finger NFXL1 1	12.5418	1.69625	0.852659	1.98936	0.0466615
cationic amino acid transporter 3 like protein	155.019	1.7003	0.351052	4.84344	1.27611e-06
receptor type tyrosine phosphatase eta like protein	44.1486	1.70704	0.508158	3.35926	0.000781505
WD repeat and FYVE domain containing 4 like protein 1	31.6068	1.71134	0.576903	2.96643	0.00301276
unconventional myosin XVB like protein	21.0712	1.71135	0.680765	2.51386	0.0119417
solute carrier family 15 member 2 like protein	19.0649	1.72133	0.710751	2.42185	0.0154417
DNA binding SATB2 like protein	19.0649	1.72133	0.710751	2.42185	0.0154417
Histone H1	27.5732	1.72816	0.617589	2.79824	0.00513819
nuclear factor 1 C type isoform X1	17.0587	1.73372	0.746196	2.32341	0.0201571
hemoglobin subunit beta like protein	17.0587	1.73372	0.746196	2.32341	0.0201571
proto oncogene c Fos like protein	143.497	1.74194	0.357669	4.87025	1.11458e-06
beta 1 4 N acetylgalactosaminyltransferase 2 like protein	15.0525	1.74949	0.78891	2.2176	0.026582
coiled coil domain containing protein 180	15.0525	1.74949	0.78891	2.2176	0.026582
ase activated receptor 2 like protein	67.2374	1.76556	0.441187	4.00184	6.2851e-05
hypothetical protein 1717	26.0925	1.77024	0.625092	2.83197	0.00462623
formin like isoform X2 1	19.5694	1.77025	0.704949	2.51117	0.0120332
E3 ubiquitin ligase pellino like protein 2	13.0462	1.77025	0.841674	2.10325	0.035444
receptor type tyrosine phosphatase U	13.0462	1.77025	0.841674	2.10325	0.035444
hypothetical protein 310	11.04	1.79882	0.909013	1.97887	0.0478304
armadillo repeat containing 6	11.04	1.79882	0.909013	1.97887	0.0478304
putative alpha ketoglutarate dependent hypophosphite dioxygenase	11.04	1.79882	0.909013	1.97887	0.0478304
RNA binding 42 like isoform X1	11.04	1.79882	0.909013	1.97887	0.0478304
E3 ubiquitin protein ligase RNF213 beta like protein	57.7107	1.80856	0.464925	3.89	0.000100244
peroxisomal N 1 acetyl spermine spermidine oxidase like protein	12.2918	1.82286	0.867993	2.10008	0.0357216
ependymin like protein	96.3565	1.82615	0.397084	4.59892	4.24693e-06
argininosuccinate lyase	36.1351	1.84063	0.551659	3.33653	0.000848304
frizzled 5 like protein	18.0676	1.84064	0.732789	2.51183	0.0120108
hypothetical protein 1863	25.0951	1.85925	0.638616	2.91138	0.00359841
transmembrane and coiled coil domain containing 6 isoform X1	16.0613	1.86979	0.772769	2.41959	0.0155378
thiosulfate sulfurtransferase rhodanese like domain containing 1 3	13.7918	1.87337	0.82914	2.25941	0.0238577
actin related 2 3 complex subunit 4 1	11.5179	1.87777	0.917022	2.04768	0.0405915
Shroom4 like isoform X2 1	39.115	1.88048	0.551774	3.40806	0.00065427
pyruvate dehydrogenase phosphatase regulatory mitochondrial	11.5444	1.88129	0.895867	2.09996	0.0357323
cytochrome c oxidase assembly COX16 mitochondrial 1	11.5444	1.88129	0.895867	2.09996	0.0357323
ras GTPase activating 1 like protein 2	11.5444	1.88129	0.895867	2.09996	0.0357323
beta galactoside binding lectin like protein	28.1102	1.90775	0.611582	3.11937	0.00181238
hypothetical protein 698	14.0551	1.90776	0.821766	2.32153	0.020258
synemin like protein	14.0551	1.90776	0.821766	2.32153	0.020258
gap junction gamma 1 like protein	16.5657	1.92637	0.765342	2.51701	0.0118356
diaphanous like protein	9.5382	1.94018	0.981162	1.97743	0.0479926
polycomb group RING finger 5 A	9.5382	1.94018	0.981162	1.97743	0.0479926
proteoglycan 4 like isoform X4	9.5382	1.94018	0.981162	1.97743	0.0479926
DNA binding SATB1 isoform X1 2	9.5382	1.94018	0.981162	1.97743	0.0479926
matrix metallo ase 20 like protein	9.5382	1.94018	0.981162	1.97743	0.0479926
cationic amino acid transporter 2 like protein 1	9.5382	1.94018	0.981162	1.97743	0.0479926
exostosin 1b	12.0489	1.95929	0.883673	2.21721	0.0266085
methionine tRNA cytoplasmic isoform X1	14.5595	1.97189	0.812712	2.42631	0.0152532
arylamine N pineal gland isozyme NAT 10 like protein 3	46.1892	1.97517	0.507331	3.89326	9.89059e-05
hypothetical protein 3298	39.1617	1.98747	0.53977	3.68208	0.000231341
E3 ubiquitin ligase SH3RF2	15.0639	2.03329	0.804184	2.52839	0.0114586
homeobox cut like 1 isoform X2	15.0639	2.03329	0.804184	2.52839	0.0114586
zinc finger CCCH domain containing 7B like protein	15.0639	2.03329	0.804184	2.52839	0.0114586
FAD dependent oxidoreductase domain containing 1	10.0426	2.0333	0.965096	2.10683	0.035132
potassium voltage gated channel subfamily B member 2	10.0426	2.0333	0.965096	2.10683	0.035132
leucine rich repeat transmembrane FLRT3	10.0426	2.0333	0.965096	2.10683	0.035132
proteasome subunit beta type 6	10.0426	2.0333	0.965096	2.10683	0.035132
hephaestin 1 3	10.0426	2.0333	0.965096	2.10683	0.035132
alpha cardiac 5	10.0426	2.0333	0.965096	2.10683	0.035132
transmembrane emp24 domain containing 3 like protein	18.8264	2.03407	0.729868	2.7869	0.00532156
laminin subunit beta 1 like protein 2	40.6749	2.05565	0.534423	3.84648	0.000119827
CASP8 and FADD like apoptosis regulator isoform X2	26.1154	2.10368	0.638714	3.29361	0.000989081
sodium and chloride dependent GABA transporter 2 like protein 9	23.6048	2.11129	0.666475	3.16785	0.00153569
zinc finger SNAI2	10.5338	2.11891	0.955878	2.21672	0.0266425
kelch 17	10.5471	2.12076	0.950503	2.2312	0.0256679
laminin subunit alpha 3 like protein	10.54	2.1235	0.955532	2.22232	0.0262614
coiled coil domain containing 85C B isoform X1	18.5834	2.13283	0.739174	2.88542	0.00390888
pleckstrin homology domain containing family J member 1	9.2882	2.13438	1.0097	2.11388	0.0345258
adenylate cyclase type 9 like protein 1	16.0728	2.14877	0.788526	2.72505	0.00642916
mediator of RNA polymerase II transcription subunit 24	8.0364	2.14878	1.07952	1.99049	0.0465371
LRR and PYD domains containing 12 like isoform X1	8.0364	2.14878	1.07952	1.99049	0.0465371
methylthioribose 1 phosphate isomerase	8.0364	2.14878	1.07952	1.99049	0.0465371
PRELI domain containing mitochondrial	8.0364	2.14878	1.07952	1.99049	0.0465371
serine threonine phosphatase 2A 56 kDa regulatory subunit delta isoform 1	8.0364	2.14878	1.07952	1.99049	0.0465371
BAG family molecular chaperone regulator 5 like isoform X1	19.0879	2.18014	0.733389	2.97269	0.00295202
DNA repair and recombination RAD54 like protein	11.0515	2.20323	0.936906	2.3516	0.0186929
middle subunit like protein	11.0515	2.20323	0.936906	2.3516	0.0186929
protein FAM196B like	11.0515	2.20323	0.936906	2.3516	0.0186929
E3 ubiquitin ligase RNF13	11.0515	2.20323	0.936906	2.3516	0.0186929
diamine acetyltransferase 1 like protein	8.54082	2.2557	1.05934	2.12934	0.0332258
hypothetical protein 2207	8.54082	2.2557	1.05934	2.12934	0.0332258
low molecular weight phosphotyrosine phosphatase isoform X1	8.54082	2.2557	1.05934	2.12934	0.0332258
UDP N acetylglucosamine UDP glucose GDP mannose transporter like protein	11.5559	2.28123	0.92433	2.46798	0.0135876
hemoglobin subunit alpha like protein 3	11.5559	2.28123	0.92433	2.46798	0.0135876
phospholipid phosphatase 3 like protein	11.5559	2.28123	0.92433	2.46798	0.0135876
alanine glyoxylate aminotransferase mitochondrial	11.5559	2.28123	0.92433	2.46798	0.0135876
E3 ubiquitin ligase PDZRN3 like protein 2	17.5861	2.30632	0.767985	3.00308	0.0026726
single minded like protein 4	15.0754	2.35523	0.825563	2.85288	0.00433246
GDP fucose O fucosyltransferase 1	12.0603	2.35524	0.912661	2.58063	0.00986211
F box LRR repeat 4 like protein	9.04525	2.35524	1.04108	2.2623	0.023679
phenazine biosynthesis like domain containing 3	9.04525	2.35524	1.04108	2.2623	0.023679
pleckstrin like protein 20	9.04525	2.35524	1.04108	2.2623	0.023679
ADP ribosylation factor GTPase activating 1 isoform X2	9.0382	2.35865	1.04876	2.24899	0.024513
MHC class II beta 2	43.22	2.39586	0.535227	4.47635	7.5931e-06
progesterone receptor like protein	9.54967	2.44835	1.02464	2.38949	0.016872
X3 hydroxy 3 methylglutaryl coenzyme A reductase	9.54967	2.44835	1.02464	2.38949	0.016872
ras GTPase activating 4 like protein	9.54263	2.45168	1.03188	2.37593	0.0175049
peptidyl prolyl cis trans isomerase FKBP2	13.0692	2.49274	0.891658	2.79563	0.00517991
rho guanine nucleotide exchange factor 3 like isoform X1	13.0692	2.49274	0.891658	2.79563	0.00517991
Niemann Pick C1 like protein	6.53459	2.49275	1.22808	2.02979	0.0423782
cystatin B like protein 4	6.53459	2.49275	1.22808	2.02979	0.0423782
low density lipo receptor adapter 1 like protein	6.53459	2.49275	1.22808	2.02979	0.0423782
ras GTPase activating nGAP isoform X4	6.53459	2.49275	1.22808	2.02979	0.0423782
guanine nucleotide binding G I G S G O subunit gamma 12 like protein	6.53459	2.49275	1.22808	2.02979	0.0423782
dnaJ like protein 42	6.53459	2.49275	1.22808	2.02979	0.0423782
seleno O like protein	6.53459	2.49275	1.22808	2.02979	0.0423782
AP 5 complex subunit mu 1	6.53459	2.49275	1.22808	2.02979	0.0423782
disintegrin and metallo ase domain containing 12 like protein 1	6.53459	2.49275	1.22808	2.02979	0.0423782
fermitin family like protein 3	6.53459	2.49275	1.22808	2.02979	0.0423782
sulfotransferase family cytosolic 2B member 1 like protein 5	6.53459	2.49275	1.22808	2.02979	0.0423782
AP 1 complex subunit mu 2	106.067	2.51709	0.400897	6.27865	3.4153e-10
claudin 15 like protein	10.0541	2.53582	1.00945	2.51209	0.012002
ase activated receptor 2 like protein 1	14.078	2.61828	0.873269	2.99825	0.00271532
X3 oxo 5 alpha steroid 4 dehydrogenase 2 like protein 1	10.5585	2.61828	0.995505	2.63011	0.00853583
N acetyllactosaminide beta 1 3 N acetylglucosaminyltransferase 2 like protein 1	7.03901	2.61828	1.20191	2.17844	0.0293735
bactericidal permeability increasing like protein	7.03901	2.61828	1.20191	2.17844	0.0293735
homeobox TGIF2 like protein	7.03901	2.61828	1.20191	2.17844	0.0293735
serine threonine kinase TAO3	7.03901	2.61828	1.20191	2.17844	0.0293735
homeobox Meis1 1	7.03901	2.61828	1.20191	2.17844	0.0293735
centrosomal protein of 152 kDa 1	7.03901	2.61828	1.20191	2.17844	0.0293735
GTPase IMAP family member 7 like protein 10	7.03901	2.61828	1.20191	2.17844	0.0293735
membrane associated guanylate WW and PDZ domain containing 2 like protein 2	7.03901	2.61828	1.20191	2.17844	0.0293735
EF hand and coiled coil domain containing 1	7.03901	2.61828	1.20191	2.17844	0.0293735
fatty acid synthase 3	7.03901	2.61828	1.20191	2.17844	0.0293735
N acetylgalactosaminyltransferase 7 isoform X2	24.6225	2.62125	0.691183	3.79241	0.000149191
solute carrier family 25 member 48	11.0629	2.69629	0.982657	2.74388	0.00607184
deoxyribonuclease TATDN1	9.28558	2.72152	1.13547	2.39683	0.0165378
leucine rich repeat containing 47	15.0869	2.73376	0.857018	3.18986	0.00142344
glial fibrillary acidic like protein	7.54344	2.73377	1.17872	2.31926	0.0203811
heparan sulfate 2 O sulfotransferase 1 like protein	7.54344	2.73377	1.17872	2.31926	0.0203811
PR domain zinc finger protein 16 like	7.54344	2.73377	1.17872	2.31926	0.0203811
lysine specific demethylase 3B like isoform X3	7.54344	2.73377	1.17872	2.31926	0.0203811
verrucotoxin subunit beta like protein 4	19.1108	2.75579	0.773523	3.56264	0.000367138
tyrosine phosphatase non receptor type 11 like isoform X1	34.7021	2.77028	0.60262	4.59706	4.28504e-06
plectin like isoform X7	11.5674	2.77029	0.970774	2.85369	0.00432143
vacuolar sorting associated 13B isoform X1	5.78016	2.77319	1.34672	2.05922	0.0394734
kynureninase	15.5692	2.78622	0.856555	3.25282	0.00114267
cytohesin 1 isoform X1	12.0718	2.84068	0.959749	2.95982	0.0030782
kinase C zeta type like isoform X1	8.04786	2.84069	1.15803	2.45303	0.0141657
mid1 interacting 1A like protein	8.04786	2.84069	1.15803	2.45303	0.0141657
glutathione S transferase alpha	8.04786	2.84069	1.15803	2.45303	0.0141657
uroporphyrinogen decarboxylase	8.04786	2.84069	1.15803	2.45303	0.0141657
pyridine nucleotide disulfide oxidoreductase domain containing 1	8.04786	2.84069	1.15803	2.45303	0.0141657
putative polyketide synthase 16 2	137.318	2.84668	0.382003	7.45199	9.19425e-14
carbonic anhydrase like protein	20.6241	2.88132	0.758641	3.798	0.000145866
CD276 antigen like protein 38	16.6002	2.89131	0.835879	3.45901	0.000542172
middle subunit like protein 5	46.7854	2.93143	0.544991	5.37887	7.49565e-08
kelch 12	34.2092	2.94021	0.616911	4.76602	1.87898e-06
kinesin KIF13A isoform X3	8.55229	2.94022	1.13958	2.58009	0.00987749
tetratricopeptide repeat 21B 1	8.55229	2.94022	1.13958	2.58009	0.00987749
ankyrin 1 like isoform X2	13.5851	3.03334	0.930957	3.2583	0.00112082
RNA binding FUS like isoform X1	9.05671	3.03334	1.12275	2.7017	0.00689856
LRR and PYD domains containing 3 like protein 22	9.05671	3.03334	1.12275	2.7017	0.00689856
CD48 antigen like protein 3	9.05671	3.03334	1.12275	2.7017	0.00689856
complement C3 like protein 23	9.05671	3.03334	1.12275	2.7017	0.00689856
costars family ABRACL	9.05671	3.03334	1.12275	2.7017	0.00689856
FAM46A like protein 2	6.78901	3.03601	1.28981	2.35383	0.018581
trichohyalin like isoform X2 3	9.56114	3.1208	1.10745	2.818	0.00483232
mesoderm induction early response 3 like isoform X4	5.03278	3.20327	1.51745	2.11095	0.0347766
complement factor D like protein 4	5.03278	3.20327	1.51745	2.11095	0.0347766
myc box dependent interacting 1 like isoform X2	5.03278	3.20327	1.51745	2.11095	0.0347766
dual serine threonine and tyrosine kinase 1	5.03278	3.20327	1.51745	2.11095	0.0347766
putative tRNA N6 adenosine threonylcarbamoyltransferase	5.03278	3.20327	1.51745	2.11095	0.0347766
B cell receptor CD22 like isoform X1 1	10.0656	3.20327	1.09348	2.92942	0.0033959
heat shock 70 kDa 6	255.17	3.22546	0.33978	9.49278	2.24948e-21
eva 1 like protein 1	5.53721	3.35528	1.48284	2.26274	0.0236517
zinc finger Helios like isoform X1	5.53721	3.35528	1.48284	2.26274	0.0236517
GTP binding GEM like protein	5.53721	3.35528	1.48284	2.26274	0.0236517
DNA polymerase theta	5.53721	3.35528	1.48284	2.26274	0.0236517
phosphorylase b kinase regulatory subunit skeletal muscle isoform like isoform X2 1	5.53721	3.35528	1.48284	2.26274	0.0236517
latexin like isoform X2 1	5.53721	3.35528	1.48284	2.26274	0.0236517
LRR and PYD domains containing 3 like protein 41	11.0744	3.35528	1.06887	3.13909	0.00169471
GTPase IMAP family member 8 like protein 134	11.5788	3.42567	1.05797	3.23797	0.00120382
heat shock 70 2	576.936	3.43593	0.301927	11.38	5.26051e-30
cysteine and glycine rich 1	8.79967	3.45578	1.24094	2.78481	0.00535589
tetratricopeptide repeat 13 isoform X1	6.04163	3.49279	1.45322	2.40349	0.0162395
F box only 3	6.04163	3.49279	1.45322	2.40349	0.0162395
histone H3 35	12.0833	3.49279	1.04786	3.33325	0.000858374
rho GTPase activating 12 like isoform X7	12.5877	3.55692	1.03847	3.42516	0.000614428
immunoglobulin Z heavy 4	27.6975	3.70578	0.74516	4.97314	6.58784e-07
bcl 2 modifying factor like protein	7.05048	3.7338	1.40523	2.65708	0.00788215
anaphase promoting complex subunit 7	7.05048	3.7338	1.40523	2.65708	0.00788215
transmembrane protein 176A like	22.1603	3.80595	0.835262	4.5566	5.19882e-06
exportin 6 isoform X1 1	7.55491	3.84072	1.38538	2.77232	0.00556575
immunoglobulin mu heavy chain 1	62.457	3.89133	0.549419	7.08263	1.41441e-12
early growth response 2b like protein	16.1187	3.94026	0.987467	3.99027	6.59975e-05
vacuolar sorting associated 45	8.05933	3.94026	1.36772	2.8809	0.00396536
tectonin beta propeller repeat containing 2 like protein	4.27836	4.03563	1.89745	2.12688	0.0334303
heat shock 70 1	136.034	4.22598	0.438873	9.62918	6.02069e-22
membrane bound immunoglobulin 1	40.3081	4.2813	0.698306	6.13098	8.73386e-10
dehydrogenase reductase SDR family member 11 like protein 1	12.5992	4.61836	1.26697	3.6452	0.000267184
mitochondrial import inner membrane translocase subunit TIM14	2.52213	4.7979	2.18685	2.19398	0.0282371
serine threonine kinase Nek5 like isoform X1 3	2.52213	4.7979	2.18685	2.19398	0.0282371
transcription factor Adf 1 like isoform X1	2.52213	4.7979	2.18685	2.19398	0.0282371
single stranded DNA binding 3 like isoform X2	2.52213	4.7979	2.18685	2.19398	0.0282371
transmembrane protein 198 B	2.52213	4.7979	2.18685	2.19398	0.0282371
mannose 1 phosphate guanyltransferase alpha B	2.52213	4.7979	2.18685	2.19398	0.0282371
disulfide isomerase A3 like protein	2.52213	4.7979	2.18685	2.19398	0.0282371
hypothetical protein 1257	2.52213	4.7979	2.18685	2.19398	0.0282371
histone H3 18	2.52213	4.7979	2.18685	2.19398	0.0282371
V type proton ATPase subunit brain isoform	2.52213	4.7979	2.18685	2.19398	0.0282371
heat shock cognate 71 kDa	2.52213	4.7979	2.18685	2.19398	0.0282371
polycomb group RING finger 1 isoform X1	2.52213	4.7979	2.18685	2.19398	0.0282371
relaxin receptor 1 like protein	2.52213	4.7979	2.18685	2.19398	0.0282371
C3a anaphylatoxin chemotactic receptor like protein 12	2.52213	4.7979	2.18685	2.19398	0.0282371
trafficking particle complex subunit 5 like protein 1	2.52213	4.7979	2.18685	2.19398	0.0282371
cyclic nucleotide binding domain containing 1 like protein	2.52213	4.7979	2.18685	2.19398	0.0282371
mitochondrial import inner membrane translocase subunit Tim9	2.52213	4.7979	2.18685	2.19398	0.0282371
guanine nucleotide exchange factor VAV2 isoform X8	2.52213	4.7979	2.18685	2.19398	0.0282371
hypothetical protein 1565	2.52213	4.7979	2.18685	2.19398	0.0282371
SLAM family member 5 like protein 1	2.52213	4.7979	2.18685	2.19398	0.0282371
transcriptional regulator ATRX isoform X2 2	2.52213	4.7979	2.18685	2.19398	0.0282371
mediator of RNA polymerase II transcription subunit 20	2.52213	4.7979	2.18685	2.19398	0.0282371
elongation of very long chain fatty acids 7 like protein	2.52213	4.7979	2.18685	2.19398	0.0282371
prostaglandin G H synthase 1 like protein	2.52213	4.7979	2.18685	2.19398	0.0282371
WD repeat domain containing 83	2.52213	4.7979	2.18685	2.19398	0.0282371
DNA directed RNA polymerase III subunit RPC6	2.52213	4.7979	2.18685	2.19398	0.0282371
lactosylceramide 1 3 N acetyl beta D glucosaminyltransferase A like protein	2.52213	4.7979	2.18685	2.19398	0.0282371
serum response factor isoform X1	2.52213	4.7979	2.18685	2.19398	0.0282371
hypothetical protein 2113	2.52213	4.7979	2.18685	2.19398	0.0282371
Immunoglobulin light 3	2.52213	4.7979	2.18685	2.19398	0.0282371
serine threonine kinase N2	2.52213	4.7979	2.18685	2.19398	0.0282371
ras specific guanine nucleotide releasing factor 2 like isoform X1 1	2.52213	4.7979	2.18685	2.19398	0.0282371
ras and EF hand domain containing like protein 2	2.52213	4.7979	2.18685	2.19398	0.0282371
E3 SUMO ligase 2 like protein 1	2.52213	4.7979	2.18685	2.19398	0.0282371
apoptosis regulator BAX like protein 4	2.52213	4.7979	2.18685	2.19398	0.0282371
hypothetical protein 3087	2.52213	4.7979	2.18685	2.19398	0.0282371
hypothetical protein 3420	2.52213	4.7979	2.18685	2.19398	0.0282371
spermidine synthase	2.52213	4.7979	2.18685	2.19398	0.0282371
mediator of RNA polymerase II transcription subunit 13 like isoform X1 1	2.52213	4.7979	2.18685	2.19398	0.0282371
transmembrane 4 L6 family member 1 like protein 2	2.52213	4.7979	2.18685	2.19398	0.0282371
mitochondrial glutamate carrier 1	2.52213	4.7979	2.18685	2.19398	0.0282371
E3 SUMO ligase 2 like protein 2	2.52213	4.7979	2.18685	2.19398	0.0282371
regulator of microtubule dynamics 2 like isoform X1	2.52213	4.7979	2.18685	2.19398	0.0282371
retinol dehydrogenase 12	2.52213	4.7979	2.18685	2.19398	0.0282371
NADPH oxidase activator 1 like protein	2.52213	4.7979	2.18685	2.19398	0.0282371
X3 phosphoinositide dependent kinase 1 like protein 2	2.52213	4.7979	2.18685	2.19398	0.0282371
insulin induced gene 2 protein like	2.52213	4.7979	2.18685	2.19398	0.0282371
coronin 1B like protein 1	2.52213	4.7979	2.18685	2.19398	0.0282371
serine threonine phosphatase 6 regulatory ankyrin repeat subunit A isoform X1	2.52213	4.7979	2.18685	2.19398	0.0282371
brain specific angiogenesis inhibitor 1 associated 2 1 isoform X2	2.52213	4.7979	2.18685	2.19398	0.0282371
bactericidal permeability increasing like protein 11	2.52213	4.7979	2.18685	2.19398	0.0282371
puromycin sensitive aminopeptidase 1	2.52213	4.7979	2.18685	2.19398	0.0282371
serine threonine kinase SIK2 like protein 4	2.52213	4.7979	2.18685	2.19398	0.0282371
geminin coiled coil domain containing 1 like protein	2.77213	4.93442	2.13227	2.31416	0.0206587
vascular cell adhesion 1 like protein	3.02655	5.06094	2.08351	2.42905	0.0151385
hypothetical protein 334	3.02655	5.06094	2.08351	2.42905	0.0151385
hypothetical protein 643	3.02655	5.06094	2.08351	2.42905	0.0151385
polymeric immunoglobulin receptor like protein 21	3.02655	5.06094	2.08351	2.42905	0.0151385
FAM78B like protein	3.02655	5.06094	2.08351	2.42905	0.0151385
pleckstrin like protein 5	3.02655	5.06094	2.08351	2.42905	0.0151385
rap guanine nucleotide exchange factor 1 like isoform X8	3.02655	5.06094	2.08351	2.42905	0.0151385
PI PLC X domain containing 1 like protein	3.02655	5.06094	2.08351	2.42905	0.0151385
sorting nexin 10B	3.02655	5.06094	2.08351	2.42905	0.0151385
lysine 6 oxidase like protein	3.02655	5.06094	2.08351	2.42905	0.0151385
colorectal mutant cancer like isoform X2	3.02655	5.06094	2.08351	2.42905	0.0151385
nuclear receptor subfamily 1 group D member 1 like protein	3.02655	5.06094	2.08351	2.42905	0.0151385
aldehyde dehydrogenase family 16 member A1 1	3.02655	5.06094	2.08351	2.42905	0.0151385
tenascin like isoform X1 1	3.02655	5.06094	2.08351	2.42905	0.0151385
nuclear apoptosis inducing factor 1 like protein 2	3.02655	5.06094	2.08351	2.42905	0.0151385
hemoglobin subunit alpha like protein	3.02655	5.06094	2.08351	2.42905	0.0151385
cell surface A33 antigen like protein	3.02655	5.06094	2.08351	2.42905	0.0151385
collagen alpha 1 VIII chain	3.02655	5.06094	2.08351	2.42905	0.0151385
T box containing TBX6L like protein	3.02655	5.06094	2.08351	2.42905	0.0151385
rho related GTP binding like protein 1	3.02655	5.06094	2.08351	2.42905	0.0151385
thyrotropin releasing hormone receptor like protein 3	3.02655	5.06094	2.08351	2.42905	0.0151385
zona pellucida sperm binding 4 like protein 6	3.02655	5.06094	2.08351	2.42905	0.0151385
dual specificity mitogen activated kinase kinase 7 isoform X2 1	3.02655	5.06094	2.08351	2.42905	0.0151385
kelch domain containing 7A like protein	3.02655	5.06094	2.08351	2.42905	0.0151385
MAP microtubule affinity regulating kinase 4 isoform X1	3.02655	5.06094	2.08351	2.42905	0.0151385
hypothetical protein 1537	3.02655	5.06094	2.08351	2.42905	0.0151385
alpha 1A adrenergic receptor like protein 1	3.02655	5.06094	2.08351	2.42905	0.0151385
RNA binding 24	3.02655	5.06094	2.08351	2.42905	0.0151385
Transposon Ty3 I Gag Pol poly 28	3.02655	5.06094	2.08351	2.42905	0.0151385
somatostatin receptor type 5 like protein 3	3.02655	5.06094	2.08351	2.42905	0.0151385
NADPH cytochrome P450 reductase isoform X2	3.02655	5.06094	2.08351	2.42905	0.0151385
ras related Rab 9B like protein	3.02655	5.06094	2.08351	2.42905	0.0151385
DNA oxidative demethylase ALKBH2 1	3.02655	5.06094	2.08351	2.42905	0.0151385
TBC1 domain family member 25 like protein 1	3.02655	5.06094	2.08351	2.42905	0.0151385
glycogen debranching enzyme like isoform X1 1	3.02655	5.06094	2.08351	2.42905	0.0151385
histone H4 like protein 37	3.02655	5.06094	2.08351	2.42905	0.0151385
ras specific guanine nucleotide releasing factor 1 isoform X1	3.02655	5.06094	2.08351	2.42905	0.0151385
membrane progestin receptor gamma B like protein	3.02655	5.06094	2.08351	2.42905	0.0151385
reverse transcriptase 50	3.02655	5.06094	2.08351	2.42905	0.0151385
lysine N methyltransferase METTL10	3.02655	5.06094	2.08351	2.42905	0.0151385
squalene monooxygenase	3.02655	5.06094	2.08351	2.42905	0.0151385
gamma aminobutyric acid type B receptor subunit 1 isoform X2	3.02655	5.06094	2.08351	2.42905	0.0151385
ankyrin repeat and SOCS box 15 like isoform X1	3.02655	5.06094	2.08351	2.42905	0.0151385
CTTNBP2 N terminal 2	3.02655	5.06094	2.08351	2.42905	0.0151385
semaphorin 3G 1	3.02655	5.06094	2.08351	2.42905	0.0151385
follistatin related 1 like protein 1	3.02655	5.06094	2.08351	2.42905	0.0151385
neuronal cell adhesion molecule isoform X1	3.02655	5.06094	2.08351	2.42905	0.0151385
hypothetical protein 2613	3.02655	5.06094	2.08351	2.42905	0.0151385
glucagon receptor like protein	3.02655	5.06094	2.08351	2.42905	0.0151385
outer dense fiber 2 like protein	3.02655	5.06094	2.08351	2.42905	0.0151385
tankyrase 2 isoform X2	3.02655	5.06094	2.08351	2.42905	0.0151385
AP 3 complex subunit beta 1 like protein 1	3.02655	5.06094	2.08351	2.42905	0.0151385
phosphatase 1 regulatory subunit 32 like protein	3.02655	5.06094	2.08351	2.42905	0.0151385
autophagy related 9A like protein 3	3.02655	5.06094	2.08351	2.42905	0.0151385
nuclear receptor ROR alpha isoform X1	3.02655	5.06094	2.08351	2.42905	0.0151385
Retrovirus related Pol poly from transposon 139	3.02655	5.06094	2.08351	2.42905	0.0151385
aprataxin isoform X1	3.02655	5.06094	2.08351	2.42905	0.0151385
cell division control 45 like protein	3.02655	5.06094	2.08351	2.42905	0.0151385
synaptotagmin 1 isoform X1 1	3.02655	5.06094	2.08351	2.42905	0.0151385
translocase subunit like protein 3	3.02655	5.06094	2.08351	2.42905	0.0151385
LON peptidase N terminal domain and RING finger 1 like protein 1	3.02655	5.06094	2.08351	2.42905	0.0151385
A disintegrin and metallo ase with thrombospondin motifs 2 like protein 3	3.02655	5.06094	2.08351	2.42905	0.0151385
semaphorin 4C isoform X1 1	3.02655	5.06094	2.08351	2.42905	0.0151385
hypothetical protein 3986	3.02655	5.06094	2.08351	2.42905	0.0151385
ribonuclease ZC3H12A like protein 2	3.02655	5.06094	2.08351	2.42905	0.0151385
rho GTPase activating 23	3.02655	5.06094	2.08351	2.42905	0.0151385
GTPase IMAP family member 8 like protein 176	3.02655	5.06094	2.08351	2.42905	0.0151385
vezatin isoform X2	3.02655	5.06094	2.08351	2.42905	0.0151385
butyrophilin subfamily 1 member A1 like isoform X1 8	3.02655	5.06094	2.08351	2.42905	0.0151385
sphingomyelin phosphodiesterase 2 like protein	3.02655	5.06094	2.08351	2.42905	0.0151385
calcium binding 39 1	3.02655	5.06094	2.08351	2.42905	0.0151385
heat shock 70 kDa 2	205.668	5.07775	0.436661	11.6286	2.94881e-31
trichohyalin like isoform X1 2	35.966	5.14949	0.890234	5.78442	7.27643e-09
latexin like isoform X2	3.26328	5.1705	2.07848	2.48764	0.0128594
retinoic acid receptor alpha isoform X2	3.27213	5.17391	2.04877	2.52537	0.0115575
interleukin 23 receptor like protein	3.53098	5.28333	2.00643	2.63321	0.00845831
poly 12	3.53098	5.28333	2.00643	2.63321	0.00845831
tumor necrosis factor ligand superfamily member 10 like protein	3.53098	5.28333	2.00643	2.63321	0.00845831
NADP dependent malic enzyme	3.53098	5.28333	2.00643	2.63321	0.00845831
leukocyte receptor cluster member 1	3.53098	5.28333	2.00643	2.63321	0.00845831
piggyBac transposable element derived 4 like protein 10	3.53098	5.28333	2.00643	2.63321	0.00845831
elongator complex 1 isoform X1	3.53098	5.28333	2.00643	2.63321	0.00845831
gamma glutamylcyclotransferase like protein	3.53098	5.28333	2.00643	2.63321	0.00845831
collagen alpha 1 XXI chain like protein 1	3.53098	5.28333	2.00643	2.63321	0.00845831
Hook like protein 3	3.53098	5.28333	2.00643	2.63321	0.00845831
integrin beta 1 like protein 6	3.53098	5.28333	2.00643	2.63321	0.00845831
protein FAM189A2 isoform X2	3.53098	5.28333	2.00643	2.63321	0.00845831
interleukin 1 receptor accessory like 1 A isoform X3 14	3.53098	5.28333	2.00643	2.63321	0.00845831
hyaluronan and proteoglycan link 4	3.53098	5.28333	2.00643	2.63321	0.00845831
dnaJ like protein 38	3.53098	5.28333	2.00643	2.63321	0.00845831
cytochrome c oxidase subunit mitochondrial like protein 4	3.53098	5.28333	2.00643	2.63321	0.00845831
golgin subfamily A member 6 22 1	3.53098	5.28333	2.00643	2.63321	0.00845831
GTPase IMAP family member 8 like protein 148	3.53098	5.28333	2.00643	2.63321	0.00845831
junctional adhesion molecule like protein 5	3.53098	5.28333	2.00643	2.63321	0.00845831
rho guanine nucleotide exchange factor 18 like protein 2	3.53098	5.28333	2.00643	2.63321	0.00845831
putative E3 ubiquitin ligase HERC4 2	3.53098	5.28333	2.00643	2.63321	0.00845831
tenascin like isoform X2 1	3.53098	5.28333	2.00643	2.63321	0.00845831
calpain small subunit 1 like protein 1	3.53098	5.28333	2.00643	2.63321	0.00845831
centrosomal protein of 164 kDa like	3.53098	5.28333	2.00643	2.63321	0.00845831
TRPM8 channel associated factor like protein	4.0354	5.47598	1.94657	2.81314	0.00490599
PH and SEC7 domain containing 3 like isoform X1	4.0354	5.47598	1.94657	2.81314	0.00490599
teneurin 2 like isoform X1 2	4.0354	5.47598	1.94657	2.81314	0.00490599
transmembrane and TPR repeat containing 2 like protein 1	4.0354	5.47598	1.94657	2.81314	0.00490599
aldehyde dehydrogenase family 16 member A1	4.0354	5.47598	1.94657	2.81314	0.00490599
immunoglobulin superfamily member 3 like protein 1	4.0354	5.47598	1.94657	2.81314	0.00490599
indian hedgehog B like protein	4.0354	5.47598	1.94657	2.81314	0.00490599
claudin 4 like protein 14	4.0354	5.47598	1.94657	2.81314	0.00490599
piggyBac transposable element derived 4 like protein 15	4.0354	5.47598	1.94657	2.81314	0.00490599
transmembrane protein 150A like	4.0354	5.47598	1.94657	2.81314	0.00490599
radical S adenosyl methionine domain containing 2	4.0354	5.47598	1.94657	2.81314	0.00490599
transmembrane protein 242	4.0354	5.47598	1.94657	2.81314	0.00490599
small integral membrane 11A	4.0354	5.47598	1.94657	2.81314	0.00490599
solute carrier family 22 member 6 A like protein	4.0354	5.47598	1.94657	2.81314	0.00490599
trichohyalin like isoform X1 9	4.0354	5.47598	1.94657	2.81314	0.00490599
GTPase IMAP family member 8 like protein 143	4.0354	5.47598	1.94657	2.81314	0.00490599
enabled like protein	4.0354	5.47598	1.94657	2.81314	0.00490599
ataxin 7 3	4.0354	5.47598	1.94657	2.81314	0.00490599
isopentenyl diphosphate Delta isomerase 1 isoform X2	4.0354	5.47598	1.94657	2.81314	0.00490599
hypothetical protein 3464	4.0354	5.47598	1.94657	2.81314	0.00490599
CD276 antigen like protein 34	4.0354	5.47598	1.94657	2.81314	0.00490599
dpy 30 like protein	4.0354	5.47598	1.94657	2.81314	0.00490599
transcription elongation regulator 1 like protein 1	4.0354	5.47598	1.94657	2.81314	0.00490599
ARL14 effector like protein 1	4.0354	5.47598	1.94657	2.81314	0.00490599
N acetyllactosaminide beta 1 3 N acetylglucosaminyltransferase 3 like protein	4.53983	5.6459	1.89885	2.97333	0.00294589
ephrin type A receptor 3 like isoform X1	4.53983	5.6459	1.89885	2.97333	0.00294589
ubiquitin carboxyl terminal hydrolase 30 isoform X1	4.53983	5.6459	1.89885	2.97333	0.00294589
ankyrin repeat and fibronectin type III domain containing 1 like protein 2	4.53983	5.6459	1.89885	2.97333	0.00294589
transcriptional enhancer factor TEF 5 like isoform X1	4.53983	5.6459	1.89885	2.97333	0.00294589
toll like receptor 22	4.53983	5.6459	1.89885	2.97333	0.00294589
cilia and flagella associated 77	4.53983	5.6459	1.89885	2.97333	0.00294589
tyrosine phosphatase non receptor type 4 like isoform X1 1	4.53983	5.6459	1.89885	2.97333	0.00294589
histone H2A like protein 48	4.53983	5.6459	1.89885	2.97333	0.00294589
tau tubulin kinase 1 like isoform X1 1	5.04425	5.79791	1.85984	3.11742	0.00182444
amine sulfotransferase like protein 1	5.04425	5.79791	1.85984	3.11742	0.00182444
S phase kinase associated 1	5.04425	5.79791	1.85984	3.11742	0.00182444
STE20 like serine threonine kinase isoform X2	5.04425	5.79791	1.85984	3.11742	0.00182444
proline rich 15 like protein	5.04425	5.79791	1.85984	3.11742	0.00182444
S adenosylmethionine mitochondrial carrier	5.04425	5.79791	1.85984	3.11742	0.00182444
transcription factor E4F1	5.04425	5.79791	1.85984	3.11742	0.00182444
CYR61 like protein 1	5.04425	5.79791	1.85984	3.11742	0.00182444
sodium coupled neutral amino acid transporter 10 isoform X1 1	5.04425	5.79791	1.85984	3.11742	0.00182444
tyrosine kinase Fes Fps isoform X1 1	5.04425	5.79791	1.85984	3.11742	0.00182444
testis and ovary specific PAZ domain containing 1 isoform X2	5.54868	5.93541	1.82736	3.24808	0.00116186
citron Rho interacting kinase like isoform X1	5.54868	5.93541	1.82736	3.24808	0.00116186
solute carrier family 43 member 3 like protein	5.54868	5.93541	1.82736	3.24808	0.00116186
hypothetical protein 2752	5.54868	5.93541	1.82736	3.24808	0.00116186
LIM domain only 7 like protein	5.54868	5.93541	1.82736	3.24808	0.00116186
alanine aminotransferase 2 like protein 3	6.0531	6.06094	1.79988	3.36742	0.000758757
olfactory receptor 6N2 like protein 2	6.0531	6.06094	1.79988	3.36742	0.000758757
hypothetical protein 1428	6.0531	6.06094	1.79988	3.36742	0.000758757
GTPase IMAP family member 8 like protein 142	6.0531	6.06094	1.79988	3.36742	0.000758757
heat shock 70 4	6.0531	6.06094	1.79988	3.36742	0.000758757
polymeric immunoglobulin receptor like protein 20	6.55753	6.17642	1.77633	3.47707	0.00050692
complement factor properdin isoform X1 1	6.55753	6.17642	1.77633	3.47707	0.00050692
PWWP domain containing MUM1L1 like protein 1	6.55753	6.17642	1.77633	3.47707	0.00050692
dnaJ like protein 37	6.55753	6.17642	1.77633	3.47707	0.00050692
immunoglobulin Z heavy 5	6.55753	6.17642	1.77633	3.47707	0.00050692
tektin 3	6.55753	6.17642	1.77633	3.47707	0.00050692
E3 ubiquitin ligase RNF31 like protein	6.55753	6.17642	1.77633	3.47707	0.00050692
keratin 8	7.06195	6.28334	1.75592	3.57838	0.000345733
bcl 2 15 1	7.06195	6.28334	1.75592	3.57838	0.000345733
urokinase plasminogen activator surface receptor like protein 4	7.56638	6.38287	1.73806	3.67242	0.000240268
myeloid associated differentiation marker like protein 5	7.56638	6.38287	1.73806	3.67242	0.000240268
GTPase IMAP family member 8 like protein 163	7.56638	6.38287	1.73806	3.67242	0.000240268
hypothetical protein 753	8.0708	6.47598	1.7223	3.76008	0.000169858
E3 ubiquitin ligase RNF19B like protein 1	8.0708	6.47598	1.7223	3.76008	0.000169858
perforin 1 like protein 9	8.0708	6.47598	1.7223	3.76008	0.000169858
verrucotoxin subunit beta like protein 7	8.0708	6.47598	1.7223	3.76008	0.000169858
trichohyalin like isoform X2 2	8.0708	6.47598	1.7223	3.76008	0.000169858
F box WD repeat containing 7 isoform X3 1	8.57523	6.56345	1.70829	3.84212	0.000121977
structural maintenance of chromosomes 3 like protein	9.07965	6.64591	1.69575	3.91915	8.88614e-05
Retrovirus related Pol polyprotein from transposon 297 24	9.58408	6.72391	1.68447	3.99171	6.55978e-05
alpha 1 3 fucosyltransferase 10	10.0885	6.79791	1.67426	4.06026	4.90188e-05
GTPase IMAP family member 8 like protein 106	10.5929	6.8683	1.66497	4.12517	3.70456e-05
CD276 antigen like protein 40	12.6106	7.11984	1.63502	4.35459	1.33316e-05
histone H2A like protein 45	13.1151	7.17642	1.6289	4.40567	1.05456e-05
cathepsin K like protein	15.6372	7.43018	1.60406	4.63212	3.61946e-06
carbonic anhydrase 4 like protein 4	45.9027	8.98378	1.51642	5.92435	3.13543e-09
paired box Pax 3 isoform X3 1	49.4337	9.0907	1.51311	6.00797	1.87865e-09
GTPase IMAP family member 8 like protein 107	76.1682	9.71439	1.49793	6.48521	8.86088e-11
