# Supplementary material for: Kidney transcriptome response to salinity adaptation in Labeo rohita
Source: Front Physiol. 2022 Oct 13;13:991366. doi: 10.3389/fphys.2022.991366 (PMC9606766; doi:10.3389/fphys.2022.991366)
Supplement: Supplementary file 1 [file DataSheet1.ZIP › 6 ppt GO enrichment.xlsx]

## Sheet: Sheet1
Supplementary table 7. List of enriched GO terms (biological processes) of differentially expressed genes at 6 ppt salinity concentration
GO term ID	GO Term	GO Term p value	GO term p value Corrected with Benjamini-Hochberg	GO group p value	GO group p value Corrected with Benjamini-Hochberg	GO groups	GO term associated genes
GO:0001055	RNA polymerase II activity	0.0472963	0.0591204	0.0472963	0.0630618	Group00	[ROHU_023298]
GO:0006102	isocitrate metabolic process	0.0923589	0.0923589	0.0923589	0.0923589	Group01	[ROHU_006959]
GO:0009229	thiamine diphosphate biosynthetic process	0.0472963	0.0591204	0.0472963	0.0630618	Group02	[ROHU_013104]
GO:0015179	L-amino acid transmembrane transporter activity	0.0923589	0.0923589	0.0923589	0.0923589	Group03	[ROHU_011883]
GO:0016519	gastric inhibitory peptide receptor activity	0.00649059	0.0162265	0.00649059	0.0259624	Group04	[ROHU_027950, ROHU_035796]
GO:0004430	1-phosphatidylinositol 4-kinase activity	0.0923589	0.0923589	0.0923589	0.0923589	Group05	[ROHU_011183]
GO:0018343	protein farnesylation	0.0472963	0.0591204	0.0472963	0.0630618	Group06	[ROHU_027209]
GO:0019478	D-amino acid catabolic process	0.0125747	0.0209578	0.0125747	0.0251494	Group07	[ROHU_017528, ROHU_017529]
GO:0030321	transepithelial chloride transport	0.0472963	0.0591204	0.0472963	0.0630618	Group08	[ROHU_032336]
GO:0005094	Rho GDP-dissociation inhibitor activity	0.0923589	0.0923589	0.0923589	0.0923589	Group09	[ROHU_012273]
GO:0033699	DNA 5'-adenosine monophosphate hydrolase activity	0.0472963	0.0591204	0.0472963	0.0630618	Group10	[ROHU_011222]
GO:0034063	stress granule assembly	0.0923589	0.0923589	0.0923589	0.0923589	Group11	[ROHU_035357]
GO:0006391	transcription initiation from mitochondrial promoter	0.0472963	0.0591204	0.0472963	0.0630618	Group12	[ROHU_020141]
GO:0043691	reverse cholesterol transport	0.0923589	0.0923589	0.0923589	0.0923589	Group13	[ROHU_026420]
GO:0043984	histone H4-K16 acetylation	0.0923589	0.0923589	0.0923589	0.0923589	Group14	[ROHU_005955]
GO:0044210	'de novo' CTP biosynthetic process	0.0472963	0.0591204	0.0472963	0.0630618	Group15	[ROHU_012846]
GO:0046626	regulation of insulin receptor signaling pathway	0.0125747	0.0209578	0.0125747	0.0251494	Group16	[ROHU_018555, ROHU_033905]
GO:0050992	dimethylallyl diphosphate biosynthetic process	0.0472963	0.0591204	0.0472963	0.0630618	Group17	[ROHU_029793]
GO:0052650	NADP-retinol dehydrogenase activity	0.0923589	0.0923589	0.0923589	0.0923589	Group18	[ROHU_020903]
GO:0006425	glutaminyl-tRNA aminoacylation	0.0472963	0.0591204	0.0472963	0.0630618	Group19	[ROHU_029413]
GO:0071569	protein ufmylation	0.0472963	0.0591204	0.0472963	0.0630618	Group20	[ROHU_009243]
GO:0005415	nucleoside:sodium symporter activity	0.0472963	0.0591204	0.0472963	0.0630618	Group21	[ROHU_033368]
GO:0006431	methionyl-tRNA aminoacylation	0.0923589	0.0923589	0.0923589	0.0923589	Group22	[ROHU_018381]
GO:0006957	complement activation, alternative pathway	0.0923589	0.0923589	0.0923589	0.0923589	Group23	[ROHU_030708]
GO:0008193	tRNA guanylyltransferase activity	0.0472963	0.0591204	0.0472963	0.0630618	Group24	[ROHU_018878]
GO:0008630	intrinsic apoptotic signaling pathway in response to DNA damage	0.0472963	0.0591204	0.0472963	0.0630618	Group25	[ROHU_035455]
GO:0006562	proline catabolic process	0.0125747	0.0209578	0.0125747	0.0251494	Group26	[ROHU_006711, ROHU_010210]
GO:0010133	proline catabolic process to glutamate	0.0472963	0.0591204	0.0125747	0.0251494	Group26	[ROHU_010210]
GO:0004340	glucokinase activity	0.00649059	0.0162265	0.00649059	0.0259624	Group27	[ROHU_019798, ROHU_019799]
GO:0004396	hexokinase activity	0.00649059	0.0162265	0.00649059	0.0259624	Group27	[ROHU_019798, ROHU_019799]
GO:0015803	branched-chain amino acid transport	0.0923589	0.0923589	0.0923589	0.0923589	Group28	[ROHU_033517]
GO:0015658	branched-chain amino acid transmembrane transporter activity	0.0923589	0.0923589	0.0923589	0.0923589	Group28	[ROHU_033517]
GO:0016598	protein arginylation	0.0923589	0.0923589	0.0923589	0.0923589	Group29	[ROHU_011072]
GO:0004057	arginyltransferase activity	0.0472963	0.0591204	0.0923589	0.0923589	Group29	[ROHU_011072]
GO:0006353	DNA-templated transcription, termination	0.0923589	0.0923589	0.0923589	0.0923589	Group30	[ROHU_036229]
GO:0006363	termination of RNA polymerase I transcription	0.0472963	0.0591204	0.0923589	0.0923589	Group30	[ROHU_036229]
GO:0030047	actin modification	0.0472963	0.0591204	0.0472963	0.0630618	Group31	[ROHU_011418]
GO:0018021	peptidyl-histidine methylation	0.0472963	0.0591204	0.0472963	0.0630618	Group31	[ROHU_011418]
GO:0030908	protein splicing	0.0923589	0.0923589	0.0923589	0.0923589	Group32	[ROHU_019535]
GO:0016539	intein-mediated protein splicing	0.0923589	0.0923589	0.0923589	0.0923589	Group32	[ROHU_019535]
GO:0016082	synaptic vesicle priming	0.0923589	0.0923589	0.0923589	0.0923589	Group33	[ROHU_017324]
GO:0035249	synaptic transmission, glutamatergic	0.0923589	0.0923589	0.0923589	0.0923589	Group33	[ROHU_017324]
GO:0006591	ornithine metabolic process	0.0472963	0.0591204	0.0472963	0.0630618	Group34	[ROHU_011990]
GO:0042450	arginine biosynthetic process via ornithine	0.0472963	0.0591204	0.0472963	0.0630618	Group34	[ROHU_011990]
GO:0036066	protein O-linked fucosylation	0.0923589	0.0923589	0.0923589	0.0923589	Group35	[ROHU_030191]
GO:0046922	peptide-O-fucosyltransferase activity	0.0923589	0.0923589	0.0923589	0.0923589	Group35	[ROHU_030191]
GO:0090311	regulation of protein deacetylation	0.0923589	0.0923589	0.0923589	0.0923589	Group36	[ROHU_016362]
GO:0031063	regulation of histone deacetylation	0.0923589	0.0923589	0.0923589	0.0923589	Group36	[ROHU_016362]
GO:0097742	de novo centriole assembly	0.0923589	0.0923589	0.0923589	0.0923589	Group37	[ROHU_036491]
GO:0098535	de novo centriole assembly involved in multi-ciliated epithelial cell differentiation	0.0923589	0.0923589	0.0923589	0.0923589	Group37	[ROHU_036491]
GO:0098787	mRNA cleavage involved in mRNA processing	0.0923589	0.0923589	0.0923589	0.0923589	Group38	[ROHU_013508]
GO:0098789	pre-mRNA cleavage required for polyadenylation	0.0923589	0.0923589	0.0923589	0.0923589	Group38	[ROHU_013508]
GO:1904984	regulation of quinolinate biosynthetic process	0.0472963	0.0591204	0.0472963	0.0630618	Group39	[ROHU_036302]
GO:1904985	negative regulation of quinolinate biosynthetic process	0.0472963	0.0591204	0.0472963	0.0630618	Group39	[ROHU_036302]
GO:0043154	negative regulation of cysteine-type endopeptidase activity involved in apoptotic process	0.0923589	0.0923589	0.0923589	0.0923589	Group40	[ROHU_018522]
GO:2000117	negative regulation of cysteine-type endopeptidase activity	0.0923589	0.0923589	0.0923589	0.0923589	Group40	[ROHU_018522]
GO:0032968	positive regulation of transcription elongation from RNA polymerase II promoter	0.0472963	0.0591204	0.0923589	0.0923589	Group41	[ROHU_002991]
GO:0032786	positive regulation of DNA-templated transcription, elongation	0.0923589	0.0923589	0.0923589	0.0923589	Group41	[ROHU_002991]
GO:0034243	regulation of transcription elongation from RNA polymerase II promoter	0.0472963	0.0591204	0.0923589	0.0923589	Group41	[ROHU_002991]
GO:0008331	high voltage-gated calcium channel activity	0.0472963	0.0591204	0.0472963	0.0630618	Group42	[ROHU_005003]
GO:1901841	regulation of high voltage-gated calcium channel activity	0.0472963	0.0591204	0.0472963	0.0630618	Group42	[ROHU_005003]
GO:1901842	negative regulation of high voltage-gated calcium channel activity	0.0472963	0.0591204	0.0472963	0.0630618	Group42	[ROHU_005003]
GO:0035672	oligopeptide transmembrane transport	0.00223376	0.0111688	0.00649059	0.0259624	Group43	[ROHU_007188, ROHU_017021]
GO:1904680	peptide transmembrane transporter activity	0.00649059	0.0162265	0.00649059	0.0259624	Group43	[ROHU_007188, ROHU_017021]
GO:0035673	oligopeptide transmembrane transporter activity	0.00223376	0.0111688	0.00649059	0.0259624	Group43	[ROHU_007188, ROHU_017021]
GO:0006835	dicarboxylic acid transport	0.0923589	0.0923589	0.0923589	0.0923589	Group44	[ROHU_020416]
GO:0005310	dicarboxylic acid transmembrane transporter activity	0.0923589	0.0923589	0.0923589	0.0923589	Group44	[ROHU_020416]
GO:0019532	oxalate transport	0.0472963	0.0591204	0.0923589	0.0923589	Group44	[ROHU_020416]
GO:0019531	oxalate transmembrane transporter activity	0.0472963	0.0591204	0.0923589	0.0923589	Group44	[ROHU_020416]
GO:0010410	hemicellulose metabolic process	0.0472963	0.0591204	0.0472963	0.0630618	Group45	[ROHU_005747]
GO:0044347	cell wall polysaccharide catabolic process	0.0472963	0.0591204	0.0472963	0.0630618	Group45	[ROHU_005747]
GO:0045491	xylan metabolic process	0.0472963	0.0591204	0.0472963	0.0630618	Group45	[ROHU_005747]
GO:0045493	xylan catabolic process	0.0472963	0.0591204	0.0472963	0.0630618	Group45	[ROHU_005747]
GO:0015665	alcohol transmembrane transporter activity	0.0923589	0.0923589	0.0923589	0.0923589	Group46	[ROHU_029715]
GO:0046865	terpenoid transport	0.0923589	0.0923589	0.0923589	0.0923589	Group46	[ROHU_029715]
GO:0034632	retinol transmembrane transporter activity	0.0923589	0.0923589	0.0923589	0.0923589	Group46	[ROHU_029715]
GO:0034633	retinol transport	0.0923589	0.0923589	0.0923589	0.0923589	Group46	[ROHU_029715]
GO:0008215	spermine metabolic process	0.0472963	0.0591204	0.0472963	0.0630618	Group47	[ROHU_012461]
GO:0008216	spermidine metabolic process	0.0472963	0.0591204	0.0472963	0.0630618	Group47	[ROHU_012461]
GO:0006597	spermine biosynthetic process	0.0472963	0.0591204	0.0472963	0.0630618	Group47	[ROHU_012461]
GO:0008295	spermidine biosynthetic process	0.0472963	0.0591204	0.0472963	0.0630618	Group47	[ROHU_012461]
GO:0015734	taurine transport	0.0923589	0.0923589	0.0923589	0.0923589	Group48	[ROHU_026492]
GO:0042918	alkanesulfonate transport	0.0923589	0.0923589	0.0923589	0.0923589	Group48	[ROHU_026492]
GO:0042959	alkanesulfonate transmembrane transporter activity	0.0923589	0.0923589	0.0923589	0.0923589	Group48	[ROHU_026492]
GO:0005368	taurine transmembrane transporter activity	0.0923589	0.0923589	0.0923589	0.0923589	Group48	[ROHU_026492]
GO:0005369	taurine:sodium symporter activity	0.0923589	0.0923589	0.0923589	0.0923589	Group48	[ROHU_026492]
GO:1900364	negative regulation of mRNA polyadenylation	0.0472963	0.0591204	0.0472963	0.0630618	Group49	[ROHU_016366]
GO:1903312	negative regulation of mRNA metabolic process	0.0472963	0.0591204	0.0472963	0.0630618	Group49	[ROHU_016366]
GO:0050686	negative regulation of mRNA processing	0.0472963	0.0591204	0.0472963	0.0630618	Group49	[ROHU_016366]
GO:0031440	regulation of mRNA 3'-end processing	0.0472963	0.0591204	0.0472963	0.0630618	Group49	[ROHU_016366]
GO:0031441	negative regulation of mRNA 3'-end processing	0.0472963	0.0591204	0.0472963	0.0630618	Group49	[ROHU_016366]
GO:1900363	regulation of mRNA polyadenylation	0.0472963	0.0591204	0.0472963	0.0630618	Group49	[ROHU_016366]
