# Supplementary material for: Kidney transcriptome response to salinity adaptation in Labeo rohita
Source: Front Physiol. 2022 Oct 13;13:991366. doi: 10.3389/fphys.2022.991366 (PMC9606766; doi:10.3389/fphys.2022.991366)
Supplement: Supplementary file 1 [file DataSheet1.ZIP › 8 ppt DEGS.xlsx]

## Sheet: Sheet1
Supplemenatry table 4. A complete list of differentially expressed genes (DEGs) of Labeo rohita kidney transcriptome for 8 ppt salinity treated group with respect to control (DEGs are sorted in ascending order based on the log2 fold change value) (p value < 0.05)
Gene product	Base Mean	log2 Fold Change	lfcSE	Stat	P value
histone H4 like protein 29	85.1872	-9.96617	1.51159	-6.59317	4.30545e-11
hypothetical protein 2928	80.6238	-9.88673	1.5131	-6.53411	6.39904e-11
GTPase IMAP family member 8 like protein 38	74.7114	-9.77685	1.51531	-6.45205	1.10349e-10
PWWP domain containing MUM1L1 like protein 1	52.6742	-9.27262	1.52789	-6.0689	1.2879e-09
complement C1q 2 isoform X2 2	47.8368	-9.13364	1.53219	-5.96118	2.50417e-09
hypothetical protein 2855	514.768	-9.11613	0.808746	-11.2719	1.80568e-29
Transposon Ty3 I Gag Pol poly 25	25.2621	-8.2125	1.57348	-5.21931	1.79595e-07
asparagine synthetase glutamine hydrolyzing 2	128.386	-8.11008	1.10179	-7.36079	1.82824e-13
histone H2A	19.8872	-7.86736	1.59675	-4.92711	8.34562e-07
hypothetical protein 2657	18.8122	-7.78719	1.60291	-4.85816	1.18481e-06
receptor type tyrosine phosphatase eta like protein	17.7372	-7.7023	1.60984	-4.78452	1.71399e-06
Extensin Precursor related	17.7372	-7.7023	1.60984	-4.78452	1.71399e-06
glycosyltransferase family 92 like protein	16.1248	-7.5648	1.62191	-4.66413	3.09919e-06
hypothetical protein 914	15.5873	-7.51589	1.62647	-4.62099	3.81913e-06
zinc finger BED domain containing 1 like protein 55	15.0498	-7.46527	1.63134	-4.57615	4.73603e-06
junctional adhesion molecule like protein 5	13.4373	-7.30177	1.64821	-4.43013	9.41757e-06
SCAN domain containing 3 like isoform X2 3	11.8248	-7.11734	1.66946	-4.26325	2.01476e-05
Retrovirus related Pol poly from transposon TNT 1 94 8	11.2873	-7.05023	1.67784	-4.20197	2.64599e-05
sterile alpha motif domain containing 3 like protein 9	10.7498	-6.97984	1.68701	-4.13741	3.51252e-05
erythropoietin receptor 1	10.7498	-6.97984	1.68701	-4.13741	3.51252e-05
histone H2A like protein 1	10.2123	-6.90584	1.69709	-4.06921	4.71721e-05
chordin	10.2123	-6.90584	1.69709	-4.06921	4.71721e-05
sterile alpha motif domain containing 3 like isoform X1 20	10.2123	-6.90584	1.69709	-4.06921	4.71721e-05
histone H1 like protein 22	9.13737	-6.74537	1.72063	-3.9203	8.84382e-05
X26S proteasome non ATPase regulatory subunit 6 1	9.13737	-6.74537	1.72063	-3.9203	8.84382e-05
GTPase IMAP family member 8 like protein 131	8.59987	-6.65791	1.73447	-3.83859	0.000123743
homeobox HMX3 like protein 1	8.58569	-6.65583	1.74222	-3.82032	0.00013328
hypothetical protein 863	8.06238	-6.5648	1.75004	-3.75123	0.000175968
hypothetical protein 3280	42.9249	-6.51904	1.14698	-5.68367	1.31834e-08
transmembrane protein 176A like 3	7.52489	-6.46526	1.76769	-3.65747	0.000254715
histone H2A like protein 18	7.52489	-6.46526	1.76769	-3.65747	0.000254715
histone H2A like protein 24	7.52489	-6.46526	1.76769	-3.65747	0.000254715
acid phosphatase type 7 isoform X1 1	7.52489	-6.46526	1.76769	-3.65747	0.000254715
annexin A5 like protein 2	7.52489	-6.46526	1.76769	-3.65747	0.000254715
Transposon Ty3 I Gag Pol poly 19	6.9874	-6.35835	1.78786	-3.55641	0.000375961
MOB kinase activator 2 like isoform X1 1	6.9874	-6.35835	1.78786	-3.55641	0.000375961
Epithelial stromal interaction 1 9	6.9874	-6.35835	1.78786	-3.55641	0.000375961
aryl hydrocarbon receptor like protein 6	6.9874	-6.35835	1.78786	-3.55641	0.000375961
putative protein K02A2 6 like isoform X1 1	6.4499	-6.24287	1.81113	-3.44694	0.000566976
mono ADP ribose polymerase PARP16 1	6.4499	-6.24287	1.81113	-3.44694	0.000566976
histone H2B 19	6.4499	-6.24287	1.81113	-3.44694	0.000566976
Histone H4 2	6.4499	-6.24287	1.81113	-3.44694	0.000566976
C type lectin domain family 4 member F like protein 4	6.4499	-6.24287	1.81113	-3.44694	0.000566976
X60 kDa lysophospholipase like isoform X4 1	6.4499	-6.24287	1.81113	-3.44694	0.000566976
butyrophilin 2 7	6.44281	-6.2415	1.81454	-3.43971	0.000582342
TRPM8 channel associated factor like protein 4	5.91241	-6.11734	1.8383	-3.32772	0.000875608
lin 37 like protein	5.91241	-6.11734	1.8383	-3.32772	0.000875608
klotho	5.91241	-6.11734	1.8383	-3.32772	0.000875608
mitotic spindle assembly checkpoint MAD1	5.91241	-6.11734	1.8383	-3.32772	0.000875608
SE cephalotoxin like isoform X3 4	5.91241	-6.11734	1.8383	-3.32772	0.000875608
GTPase IMAP family member 8 like protein 163	5.91241	-6.11734	1.8383	-3.32772	0.000875608
zinc alpha 2 glyco like protein 3	31.1001	-6.04815	1.17179	-5.16147	2.4502e-07
zinc finger protein 703 like	5.37492	-5.97984	1.87042	-3.19706	0.00138837
hypothetical protein 1428	5.37492	-5.97984	1.87042	-3.19706	0.00138837
E3 SUMO ligase 2 like protein 1	5.37492	-5.97984	1.87042	-3.19706	0.00138837
nurim	5.37492	-5.97984	1.87042	-3.19706	0.00138837
senescence associated	10954.6	-5.89883	0.334499	-17.6348	1.33147e-69
cilia and flagella associated 58 1	4.83743	-5.82783	1.90899	-3.05283	0.00226691
transmembrane protein 221	4.83743	-5.82783	1.90899	-3.05283	0.00226691
piggyBac transposable element derived 4 like protein 19	4.83743	-5.82783	1.90899	-3.05283	0.00226691
histone H2B like protein 33	4.83743	-5.82783	1.90899	-3.05283	0.00226691
GTP binding SAR1b 1	4.56336	-5.74392	1.93514	-2.96821	0.00299536
bromodomain containing 2 like isoform X2	4.29994	-5.65791	1.95619	-2.8923	0.00382427
verrucotoxin subunit beta like protein 4	4.29994	-5.65791	1.95619	-2.8923	0.00382427
polymeric immunoglobulin receptor like protein 30	4.29994	-5.65791	1.95619	-2.8923	0.00382427
piggyBac transposable element derived 4 like protein 13	4.29994	-5.65791	1.95619	-2.8923	0.00382427
centrosomal protein of 152 kDa	4.29994	-5.65791	1.95619	-2.8923	0.00382427
UPF0687 C20orf27 like protein 1	4.29994	-5.65791	1.95619	-2.8923	0.00382427
TELO2 interacting 1 like protein 3	4.29994	-5.65791	1.95619	-2.8923	0.00382427
Immunoglobulin light 7	4.29994	-5.65791	1.95619	-2.8923	0.00382427
ceramide 1 phosphate transfer like protein 2	4.29994	-5.65791	1.95619	-2.8923	0.00382427
kunitz type protease inhibitor 2 like protein 1	4.29994	-5.65791	1.95619	-2.8923	0.00382427
GTPase IMAP family member 8 like protein 180	4.29994	-5.65791	1.95619	-2.8923	0.00382427
leucine rich repeat and calponin homology domain containing 2 isoform X2 1	4.29994	-5.65791	1.95619	-2.8923	0.00382427
histone H4 like protein 60	47.1503	-5.64152	0.882639	-6.39165	1.64103e-10
E3 ubiquitin ligase MARCH8 isoform X1 1	4.02233	-5.56205	1.99719	-2.78494	0.00535383
polymeric immunoglobulin receptor like protein 23	3.76244	-5.46526	2.01542	-2.71172	0.00669348
deoxyribonuclease gamma like isoform X1	3.76244	-5.46526	2.01542	-2.71172	0.00669348
claudin 4 like protein 4	3.76244	-5.46526	2.01542	-2.71172	0.00669348
F box only 7	3.76244	-5.46526	2.01542	-2.71172	0.00669348
calcium and integrin binding family member 3 1	3.76244	-5.46526	2.01542	-2.71172	0.00669348
RING finger protein 219	3.76244	-5.46526	2.01542	-2.71172	0.00669348
retinal guanylyl cyclase 2 like protein	3.76244	-5.46526	2.01542	-2.71172	0.00669348
dnaJ like protein 25	3.76244	-5.46526	2.01542	-2.71172	0.00669348
rab15 effector	3.76244	-5.46526	2.01542	-2.71172	0.00669348
glypican 6 like isoform X2	3.76244	-5.46526	2.01542	-2.71172	0.00669348
piggyBac transposable element derived 4 like protein 21	3.76244	-5.46526	2.01542	-2.71172	0.00669348
growth hormone regulated TBC 1 2	3.76244	-5.46526	2.01542	-2.71172	0.00669348
eva 1 like protein 5	3.76244	-5.46526	2.01542	-2.71172	0.00669348
DDI1 like protein 1	3.76244	-5.46526	2.01542	-2.71172	0.00669348
transmembrane protease serine 2	18.2002	-5.25965	1.23279	-4.26647	1.98594e-05
bifunctional lysine specific demethylase and histidyl hydroxylase MINA	3.22495	-5.24287	2.09172	-2.50649	0.0121937
histone H1 like protein	3.22495	-5.24287	2.09172	-2.50649	0.0121937
sex comb on midleg 2	3.22495	-5.24287	2.09172	-2.50649	0.0121937
homeobox Hox A10b isoform X1	3.22495	-5.24287	2.09172	-2.50649	0.0121937
basic proline rich 4	3.22495	-5.24287	2.09172	-2.50649	0.0121937
histone H2B like protein 4	3.22495	-5.24287	2.09172	-2.50649	0.0121937
DCN1 3	3.22495	-5.24287	2.09172	-2.50649	0.0121937
CD82 antigen like protein 1	3.22495	-5.24287	2.09172	-2.50649	0.0121937
apoptotic protease activating factor 1	3.22495	-5.24287	2.09172	-2.50649	0.0121937
junctional adhesion molecule like protein 2	3.22495	-5.24287	2.09172	-2.50649	0.0121937
LRR and PYD domains containing 3 like protein 19	3.22495	-5.24287	2.09172	-2.50649	0.0121937
TRPM8 channel associated factor like protein 9	3.22495	-5.24287	2.09172	-2.50649	0.0121937
FAM84A	3.22495	-5.24287	2.09172	-2.50649	0.0121937
cyclic AMP dependent transcription factor ATF 6 alpha	3.22495	-5.24287	2.09172	-2.50649	0.0121937
senescence associated 16	3.22495	-5.24287	2.09172	-2.50649	0.0121937
growth hormone inducible transmembrane	3.22495	-5.24287	2.09172	-2.50649	0.0121937
V type proton ATPase subunit S1 like protein 2	3.22495	-5.24287	2.09172	-2.50649	0.0121937
eukaryotic translation initiation factor 2 alpha kinase 3 1	3.22495	-5.24287	2.09172	-2.50649	0.0121937
acyl desaturase like protein	3.22495	-5.24287	2.09172	-2.50649	0.0121937
enhancer of polycomb like protein 4	3.22495	-5.24287	2.09172	-2.50649	0.0121937
elongator complex 3 1	3.22495	-5.24287	2.09172	-2.50649	0.0121937
CD2 associated like protein 3	3.22495	-5.24287	2.09172	-2.50649	0.0121937
BAG family molecular chaperone regulator 1 1	3.22495	-5.24287	2.09172	-2.50649	0.0121937
putative carboxypeptidase 1	3.22495	-5.24287	2.09172	-2.50649	0.0121937
basic proline rich 2	159.965	-5.06824	0.510193	-9.93398	2.962e-23
histone H2B 39	15.5128	-5.0226	1.25715	-3.99525	6.4627e-05
transmembrane protein 176A like	60.4387	-4.98344	0.696903	-7.15083	8.62556e-13
SLAM family member 7 like isoform X1 6	317.169	-4.98279	0.428315	-11.6335	2.78569e-31
antigen peptide transporter 2 like protein	2.68746	-4.97983	2.19407	-2.26968	0.023227
neuropathy target esterase like isoform X1	2.68746	-4.97983	2.19407	-2.26968	0.023227
LIM domain only 7 isoform X4	2.68746	-4.97983	2.19407	-2.26968	0.023227
calpain 2 catalytic subunit like protein 6	2.68746	-4.97983	2.19407	-2.26968	0.023227
ankyrin repeat and SAM domain containing 1A like isoform X5	2.68746	-4.97983	2.19407	-2.26968	0.023227
mitogen activated kinase binding 1 like isoform X1 2	2.68746	-4.97983	2.19407	-2.26968	0.023227
nucleoredoxin 1	2.68746	-4.97983	2.19407	-2.26968	0.023227
FAST kinase domain containing mitochondrial 1	2.68746	-4.97983	2.19407	-2.26968	0.023227
eotaxin like isoform X1 4	2.68746	-4.97983	2.19407	-2.26968	0.023227
serpin H1 like protein	2.68746	-4.97983	2.19407	-2.26968	0.023227
nuclear apoptosis inducing factor 1 like protein 2	2.68746	-4.97983	2.19407	-2.26968	0.023227
histone H3 8	2.68746	-4.97983	2.19407	-2.26968	0.023227
retrotransposon like family member retr 1 8	2.68746	-4.97983	2.19407	-2.26968	0.023227
histone H3 27	2.68746	-4.97983	2.19407	-2.26968	0.023227
protocadherin beta 16 like protein 12	2.68746	-4.97983	2.19407	-2.26968	0.023227
Transposon Ty3 I Gag Pol 8	2.68746	-4.97983	2.19407	-2.26968	0.023227
Retrovirus related Pol poly from transposon 64	2.68746	-4.97983	2.19407	-2.26968	0.023227
secretogranin 3 isoform X1	2.68746	-4.97983	2.19407	-2.26968	0.023227
coiled coil domain containing protein 115	2.68746	-4.97983	2.19407	-2.26968	0.023227
sclerostin domain containing 1 like protein 1	2.68746	-4.97983	2.19407	-2.26968	0.023227
differentially expressed in FDCP 6 like protein 1	2.68746	-4.97983	2.19407	-2.26968	0.023227
reverse transcriptase 50	2.68746	-4.97983	2.19407	-2.26968	0.023227
flavin reductase NADPH 1	2.68746	-4.97983	2.19407	-2.26968	0.023227
granzyme 1 10	2.68746	-4.97983	2.19407	-2.26968	0.023227
proline rich receptor kinase	2.68746	-4.97983	2.19407	-2.26968	0.023227
betaine homocysteine S methyltransferase 1	2.68746	-4.97983	2.19407	-2.26968	0.023227
C type mannose receptor 2 like protein 23	2.68746	-4.97983	2.19407	-2.26968	0.023227
tyrosine phosphatase non receptor type 5 like isoform X1	2.68746	-4.97983	2.19407	-2.26968	0.023227
MAP kinase interacting serine threonine kinase 2 like protein	2.68746	-4.97983	2.19407	-2.26968	0.023227
very long chain acyl synthetase like protein 5	2.68746	-4.97983	2.19407	-2.26968	0.023227
hypothetical protein 2658	2.68746	-4.97983	2.19407	-2.26968	0.023227
MHC class I antigen 23	2.68746	-4.97983	2.19407	-2.26968	0.023227
elongation factor mitochondrial 2	2.68746	-4.97983	2.19407	-2.26968	0.023227
zinc knuckle	2.68746	-4.97983	2.19407	-2.26968	0.023227
potassium voltage gated channel subfamily V member 1	2.68746	-4.97983	2.19407	-2.26968	0.023227
CMRF35 like molecule 8 2	2.68746	-4.97983	2.19407	-2.26968	0.023227
zinc finger protein 473 like isoform X2	2.68746	-4.97983	2.19407	-2.26968	0.023227
poly ADP ribose polymerase 14 like protein 26	2.68746	-4.97983	2.19407	-2.26968	0.023227
apolipo A I like protein 3	2.68746	-4.97983	2.19407	-2.26968	0.023227
fibulin 7 isoform X1	2.68746	-4.97983	2.19407	-2.26968	0.023227
deleted in malignant brain tumors 1 like protein 21	2.68746	-4.97983	2.19407	-2.26968	0.023227
cellular retinoic acid binding 1 1	2.68746	-4.97983	2.19407	-2.26968	0.023227
cAMP dependent kinase catalytic subunit alpha isoform X2 1	2.68746	-4.97983	2.19407	-2.26968	0.023227
histone H3 56	2.68746	-4.97983	2.19407	-2.26968	0.023227
butyrophilin subfamily 2 member A1 like isoform X1	14.4378	-4.91569	1.2692	-3.87305	0.00010748
zinc alpha 2 glyco like protein 6	14.4378	-4.91569	1.2692	-3.87305	0.00010748
histone H4 like protein 1	75.877	-4.71775	0.612837	-7.69821	1.37985e-14
hypothetical protein 967	12.2878	-4.67468	1.29901	-3.59864	0.000319886
fibrinogen and Ig binding like protein	24.0382	-4.64151	0.953468	-4.86803	1.12715e-06
casein kinase I isoform X1 2	35.7885	-4.63029	0.803907	-5.75973	8.42477e-09
sodium potassium transporting ATPase subunit alpha 1 3	35.251	-4.60757	0.805581	-5.71955	1.06804e-08
LRR and PYD domains containing 3 like protein 38	11.7503	-4.60756	1.308	-3.52261	0.000427317
interferon induced very large GTPase 1 like protein 99	10.6754	-4.46317	1.32839	-3.35985	0.000779855
lysosomal protective like protein 3	10.6754	-4.46317	1.32839	-3.35985	0.000779855
fibroleukin like protein	5.06725	-4.38627	1.87016	-2.3454	0.0190066
histone H2A like protein 56	10.1379	-4.38517	1.34002	-3.27246	0.00106615
complement C3 like protein 9	19.2007	-4.30271	0.987547	-4.35697	1.31878e-05
mannose binding C like protein 2	9.60037	-4.30271	1.35281	-3.18057	0.00146987
histone H4 like protein 31	75.1905	-4.27053	0.575706	-7.41789	1.19002e-13
CMRF35 like molecule 4 1	4.52976	-4.21642	1.91023	-2.20729	0.0272939
solute carrier family 13 member 1	333.565	-4.12704	0.39678	-10.4013	2.44497e-25
villin 1	8.52539	-4.12213	1.38263	-2.98138	0.00286955
histone H3 42	16.5133	-4.07323	1.01413	-4.01649	5.9072e-05
interferon induced very large GTPase 1 like protein 52	15.9758	-4.0226	1.02039	-3.9422	8.07375e-05
DEP domain containing 7 isoform X2 1	7.9879	-4.0226	1.40016	-2.87296	0.0040665
arachidonate 5 lipoxygenase like protein 14	7.9879	-4.0226	1.40016	-2.87296	0.0040665
histone H2A like protein 53	7.9879	-4.0226	1.40016	-2.87296	0.0040665
histone H2A like protein 26	7.45041	-3.91568	1.41989	-2.75774	0.0058202
fatty acid binding brain like protein	7.45041	-3.91568	1.41989	-2.75774	0.0058202
Coiled coil domain containing 25 1	28.1111	-3.82608	0.827435	-4.62403	3.76362e-06
immunoglobulin light 12	13.8258	-3.8002	1.04974	-3.62014	0.000294444
hypothetical protein 2499	6.91291	-3.8002	1.44209	-2.63521	0.00840847
interferon induced very large GTPase 1 like protein 96	6.91291	-3.8002	1.44209	-2.63521	0.00840847
histone H2A like protein 14	13.2883	-3.7388	1.05838	-3.53259	0.000411514
E3 ubiquitin ligase TRIM39 like protein 29	6.37542	-3.67467	1.46766	-2.50376	0.012288
neuronal acetylcholine receptor subunit alpha 5 like protein	6.37542	-3.67467	1.46766	-2.50376	0.012288
hypothetical protein 742	163.073	-3.64921	0.437539	-8.34032	7.40882e-17
hypothetical protein 1635	41.403	-3.55763	0.646986	-5.49878	3.82431e-08
MHC class II beta 1	23.3517	-3.53717	0.806705	-4.38471	1.16139e-05
ubiquitin like modifier activating enzyme 1	11.6759	-3.53717	1.08841	-3.24984	0.00115471
endoplasmic reticulum mannosyl oligosaccharide 1 2 alpha mannosidase like protein 1	5.83793	-3.53716	1.49723	-2.36247	0.0181534
lysozyme g like protein 1	5.83793	-3.53716	1.49723	-2.36247	0.0181534
TRPM8 channel associated factor like protein 18	5.83793	-3.53716	1.49723	-2.36247	0.0181534
hypothetical protein 896	27.5772	-3.4479	0.745648	-4.62403	3.7636e-06
retinoid inducible serine carboxypeptidase	5.30044	-3.38516	1.53185	-2.20985	0.0271157
progesterone receptor like protein	5.30044	-3.38516	1.53185	-2.20985	0.0271157
nucleolysin TIAR isoform X1 1	5.30044	-3.38516	1.53185	-2.20985	0.0271157
claudin 7 A	5.30044	-3.38516	1.53185	-2.20985	0.0271157
leukocyte tyrosine kinase receptor like protein 1	5.30044	-3.38516	1.53185	-2.20985	0.0271157
DNA directed RNA polymerases and III subunit RPABC2 1	5.30044	-3.38516	1.53185	-2.20985	0.0271157
solute carrier family 12 member 3	105.934	-3.30673	0.471446	-7.01402	2.3157e-12
integrin alpha L like protein 7	124.912	-3.22903	0.450578	-7.16643	7.6981e-13
hypothetical protein 1469	4.76294	-3.21523	1.573	-2.04402	0.040952
E3 ubiquitin ligase TRIM37 like protein	4.76294	-3.21523	1.573	-2.04402	0.040952
claudin 4 like protein 14	4.76294	-3.21523	1.573	-2.04402	0.040952
plexin A4 isoform X1 2	4.76294	-3.21523	1.573	-2.04402	0.040952
putative palmitoyltransferase ZDHHC16 isoform X1	4.76294	-3.21523	1.573	-2.04402	0.040952
sodium and chloride dependent GABA transporter 2 like protein 10	4.76294	-3.21523	1.573	-2.04402	0.040952
collagen alpha 1 XIX chain isoform X1	4.76294	-3.21523	1.573	-2.04402	0.040952
homeobox MOX 1	4.76294	-3.21523	1.573	-2.04402	0.040952
hypothetical protein 877	23.2772	-3.17871	0.773155	-4.11135	3.93351e-05
putative inactive tRNA specific adenosine deaminase 3	8.9884	-3.12212	1.15848	-2.69501	0.00703864
polyubiquitin B	39.6416	-3.0897	0.625071	-4.94296	7.69443e-07
insulin like growth factor binding 5	10.8307	-3.06415	1.05987	-2.89106	0.00383944
translin associated X	16.9018	-3.02259	0.867486	-3.48431	0.000493407
histone H4 like protein 30	12.6764	-3.02259	0.982037	-3.07788	0.00208481
polymeric immunoglobulin receptor like protein 106	12.6764	-3.02259	0.982037	-3.07788	0.00208481
hypothetical protein 2811	8.45091	-3.02259	1.17704	-2.56795	0.0102301
sodium and chloride dependent GABA transporter ine like protein 3	8.45091	-3.02259	1.17704	-2.56795	0.0102301
CMRF35 like molecule 1 3	15.8268	-2.91567	0.88176	-3.30665	0.000944185
histone H2B like protein 9	7.91341	-2.91567	1.19773	-2.43433	0.0149193
zinc finger and BTB domain containing 21 like protein	7.91341	-2.91567	1.19773	-2.43433	0.0149193
putative tapasin tpsn 2	98.1114	-2.90229	0.467271	-6.21114	5.26005e-10
butyrophilin 2 3	42.7175	-2.88508	0.597717	-4.82683	1.38721e-06
vasoactive intestinal polypeptide receptor 2 like protein	34.8041	-2.8782	0.64234	-4.4808	7.43632e-06
T complex 1 subunit beta 5	14.7518	-2.80019	0.897828	-3.11885	0.00181555
hypothetical protein 1845	7.37592	-2.80019	1.22095	-2.29345	0.0218224
guanine nucleotide binding subunit beta 2 like 1 3	7.37592	-2.80019	1.22095	-2.29345	0.0218224
receptor expression enhancing 6	7.37592	-2.80019	1.22095	-2.29345	0.0218224
voltage dependent anion selective channel 2 2	7.37592	-2.80019	1.22095	-2.29345	0.0218224
aldose reductase like protein	25.2782	-2.76543	0.717451	-3.85452	0.000115958
hyaluronan and proteoglycan link 1 like protein	17.9023	-2.75128	0.823475	-3.34107	0.000834572
seleno M like protein	10.5264	-2.71773	1.03131	-2.63522	0.00840838
carcinoembryonic antigen related cell adhesion molecule 20 like	10.5264	-2.71773	1.03131	-2.63522	0.00840838
butyrophilin subfamily 1 member A1 like isoform X2 8	76.3732	-2.7002	0.566139	-4.7695	1.84681e-06
polymeric immunoglobulin receptor like protein 125	20.5153	-2.67466	0.773188	-3.45926	0.000541657
hypothetical protein 613	6.83843	-2.67466	1.24724	-2.14447	0.0319952
protein FAM122A like	6.83843	-2.67466	1.24724	-2.14447	0.0319952
glycerol kinase 5	6.83843	-2.67466	1.24724	-2.14447	0.0319952
ATP binding cassette sub family D member 4 isoform X1	6.83843	-2.67466	1.24724	-2.14447	0.0319952
eukaryotic translation initiation factor 3 subunit L 2	6.83843	-2.67466	1.24724	-2.14447	0.0319952
nascent polypeptide associated complex subunit muscle specific form isoform X1	9.9889	-2.63027	1.04647	-2.51346	0.0119554
asparagine tRNA cytoplasmic 1	248.573	-2.60028	0.386114	-6.73449	1.64509e-11
tubulin alpha 1B chain 1	68.3098	-2.59109	0.50463	-5.13463	2.82695e-07
sodium potassium transporting ATPase subunit alpha 1 like protein	1070.92	-2.55675	0.34289	-7.45647	8.88685e-14
hypothetical protein 81	12.6019	-2.53716	0.936955	-2.70787	0.00677155
vascular cell adhesion 1 like protein 1	12.6019	-2.53716	0.936955	-2.70787	0.00677155
putative serpin E3	15.7523	-2.53716	0.851824	-2.9785	0.00289663
Fc receptor 5 11	15.7523	-2.53716	0.851824	-2.9785	0.00289663
hypothetical protein 1366	18.9028	-2.53716	0.7898	-3.21241	0.00131628
hypothetical protein 1017	9.45141	-2.53716	1.0631	-2.38658	0.0170061
ankyrin repeat and KH domain containing 1 like isoform X2	6.30094	-2.53716	1.27725	-1.98642	0.0469871
immunoglobulin Z heavy 1	6.30094	-2.53716	1.27725	-1.98642	0.0469871
protein FAM166B like	6.30094	-2.53716	1.27725	-1.98642	0.0469871
cysteine rich DPF motif domain containing 1 1	6.30094	-2.53716	1.27725	-1.98642	0.0469871
neuroblastoma amplified sequence	6.30094	-2.53716	1.27725	-1.98642	0.0469871
E3 ubiquitin ligase E3D	6.30094	-2.53716	1.27725	-1.98642	0.0469871
DEP domain containing 7 like protein	6.30094	-2.53716	1.27725	-1.98642	0.0469871
solute carrier organic anion transporter family member 2A1 like protein	6.30094	-2.53716	1.27725	-1.98642	0.0469871
hypothetical protein 907	53.0205	-2.52008	0.541778	-4.6515	3.29527e-06
X3 hydroxy 3 methylglutaryl coenzyme A reductase	102.353	-2.51068	0.452489	-5.5486	2.8797e-08
FERM and PDZ domain containing 1 like protein	27.8167	-2.50473	0.67658	-3.70205	0.000213863
cleft lip and palate transmembrane 1	21.5158	-2.49534	0.746985	-3.34055	0.000836138
perforin 1 like protein 8	18.3653	-2.48825	0.7959	-3.12633	0.00177003
cytokine inducible SH2 containing like protein	18.3653	-2.48825	0.7959	-3.12633	0.00177003
transmembrane protein 109 like isoform X2	15.2149	-2.47826	0.859989	-2.88174	0.0039549
rRNA methyltransferase mitochondrial 1	15.2149	-2.47826	0.859989	-2.88174	0.0039549
calcium calmodulin dependent kinase type 1D like isoform X2	21.1815	-2.46928	0.825992	-2.98947	0.00279466
GTPase IMAP family member 7 like protein 7	33.0427	-2.45623	0.632602	-3.88275	0.000103282
putative peptidyl tRNA hydrolase	29.8922	-2.44789	0.655798	-3.73269	0.000189448
mediator of RNA polymerase II transcription subunit 20	8.91391	-2.43762	1.08141	-2.25411	0.0241891
vacuolar fusion MON1 like protein	8.91391	-2.43762	1.08141	-2.25411	0.0241891
nuclease HARBI1 88	8.91391	-2.43762	1.08141	-2.25411	0.0241891
von Willebrand factor A domain containing 5A like protein 3	8.91391	-2.43762	1.08141	-2.25411	0.0241891
DNA oxidative demethylase ALKBH1 like isoform X1	26.2042	-2.40285	0.686761	-3.49882	0.000467324
hypothetical protein 2203	11.5235	-2.38657	0.966377	-2.46961	0.0135261
pro convertase subtilisin kexin type 9	37.1936	-2.37277	0.603127	-3.9341	8.35074e-05
G2 M phase specific E3 ubiquitin ligase like isoform X4	14.1399	-2.35273	0.877921	-2.67989	0.00736467
C C motif chemokine 8 like isoform X1	8.37642	-2.3307	1.10171	-2.11554	0.0343838
butyrophilin subfamily 1 member A1 like isoform X2 9	8.37642	-2.3307	1.10171	-2.11554	0.0343838
arachidonate 5 lipoxygenase like isoform X1 1	410.445	-2.33069	0.362781	-6.4245	1.32302e-10
hypothetical protein 2791	19.3658	-2.31476	0.768323	-3.01275	0.00258894
ral guanine nucleotide dissociation stimulator like 1 isoform X1	49.1835	-2.29323	0.546985	-4.19248	2.75919e-05
ammonium transporter Rh type B	16.2154	-2.27412	0.823788	-2.76056	0.00577017
calpain 9 like protein 1	16.2154	-2.27412	0.823788	-2.76056	0.00577017
T box transcription factor TBX4 like protein	16.2154	-2.27412	0.823788	-2.76056	0.00577017
HGH1 like protein	24.0543	-2.25475	0.702202	-3.21097	0.00132286
MHC class I alpha chain 9	61.8936	-2.23553	0.605872	-3.68977	0.000224457
GTPase IMAP family member 8 like protein 69	47.5711	-2.23512	0.550948	-4.05687	4.97355e-05
DNA directed RNA polymerase II subunit RPB9	11.7567	-2.21588	0.941148	-2.35444	0.0185504
myelin zero 2	13.0649	-2.21523	0.898377	-2.46581	0.0136705
putative protein C1orf131 like	15.6779	-2.21523	0.831792	-2.6632	0.00774021
cyclin dependent kinase 16 isoform X1 1	10.4519	-2.21523	0.9894	-2.23896	0.0251586
mothers against decapentaplegic like protein 5	7.83893	-2.21523	1.12434	-1.97025	0.04881
synaptic vesicle membrane VAT 1 like protein	7.83893	-2.21523	1.12434	-1.97025	0.04881
hypothetical protein 3595	7.83893	-2.21523	1.12434	-1.97025	0.04881
dermatan sulfate epimerase 1	7.83893	-2.21523	1.12434	-1.97025	0.04881
B and T lymphocyte attenuator like protein 1	7.83893	-2.21523	1.12434	-1.97025	0.04881
cytokine inducible SH2 containing like protein 1	49.6466	-2.21522	0.54296	-4.0799	4.50551e-05
endonuclease mitochondrial	22.9793	-2.17458	0.710875	-3.05902	0.0022206
retinoid binding 7 like protein	17.7533	-2.16276	0.787262	-2.74719	0.00601086
lanosterol 14 alpha demethylase	30.2774	-2.15438	0.640829	-3.36186	0.000774198
transmembrane 69	15.1404	-2.15382	0.840287	-2.5632	0.0103712
ras related C3 botulinum toxin substrate 2 1	12.5274	-2.14122	0.909733	-2.35368	0.0185884
chorion specific transcription factor GCMb	22.4418	-2.13276	0.715486	-2.98086	0.00287441
histone H2B 12	22.4418	-2.13276	0.715486	-2.98086	0.00287441
SMC5 SMC6 complex localization factor 1 isoform X1	9.91441	-2.12212	1.00556	-2.11039	0.0348249
serine threonine kinase 38 like isoform X2	9.91441	-2.12212	1.00556	-2.11039	0.0348249
DNA topoisomerase mitochondrial like isoform X1	9.91441	-2.12212	1.00556	-2.11039	0.0348249
pigment epithelium derived factor	9.91441	-2.12212	1.00556	-2.11039	0.0348249
putative tRNA N6 adenosine threonylcarbamoyltransferase	19.8288	-2.12211	0.750808	-2.82644	0.00470685
sodium coupled monocarboxylate transporter 2	17.2159	-2.10831	0.79426	-2.65443	0.00794424
nuclear 1 like protein 1	21.9043	-2.08969	0.720296	-2.90116	0.00371785
alanine glyoxylate aminotransferase mitochondrial 1	19.2913	-2.0732	0.75669	-2.73983	0.00614701
reversion inducing cysteine rich protein	19.2913	-2.0732	0.75669	-2.73983	0.00614701
laminin subunit beta 1 like protein 1	11.9899	-2.06322	0.921962	-2.23786	0.0252303
N 4 beta N acetylglucosaminyl L asparaginase	11.9899	-2.06322	0.921962	-2.23786	0.0252303
splicing factor 3B subunit 2	11.9899	-2.06322	0.921962	-2.23786	0.0252303
ewing s tumor associated antigen 1 like protein	16.6784	-2.05173	0.801651	-2.55937	0.0104861
diphthine methyl ester synthase	21.3466	-2.05003	0.795166	-2.57812	0.00993407
growth hormone receptor	15.3601	-2.0419	0.864577	-2.36173	0.0181899
putative dolichyl pyrophosphate Glc1Man9 c2 alpha 1 3 glucosyltransferase	9.37692	-2.02258	1.02328	-1.97656	0.0480918
endothelin converting enzyme 2	9.37692	-2.02258	1.02328	-1.97656	0.0480918
NF kappa B inhibitor interacting Ras 1	9.37692	-2.02258	1.02328	-1.97656	0.0480918
RPE retinal G coupled receptor like protein 1	9.37692	-2.02258	1.02328	-1.97656	0.0480918
phosphatase Slingshot like protein 4	9.37692	-2.02258	1.02328	-1.97656	0.0480918
Golgi resident GCP60 1	9.37692	-2.02258	1.02328	-1.97656	0.0480918
tubulin alpha chain	28.1308	-2.02258	0.652219	-3.10107	0.00192823
E3 ubiquitin ligase TRIM39 like protein 11	107.835	-2.02257	0.438182	-4.61583	3.91531e-06
metabotropic glutamate receptor 2 like protein	16.1409	-1.99283	0.80947	-2.4619	0.0138205
hephaestin 1 1	11.4524	-1.98076	0.935007	-2.11844	0.0341377
histone H2B 23	11.4524	-1.98076	0.935007	-2.11844	0.0341377
sterol 4 alpha carboxylate 3 decarboxylating	18.2164	-1.97011	0.769362	-2.56071	0.0104459
histone H1 like protein 6	52.0361	-1.95844	0.528231	-3.70755	0.000209271
glucose 6 phosphatase 3	13.5279	-1.95219	0.869249	-2.24583	0.0247147
complement component C7 like protein	13.5279	-1.95219	0.869249	-2.24583	0.0247147
NAD P H hydrate epimerase	22.3673	-1.93769	0.707901	-2.73723	0.00619591
transport Sec23A	15.6	-1.93235	0.820147	-2.35611	0.0184675
dual serine threonine and tyrosine kinase 1	15.6034	-1.93143	0.817757	-2.36186	0.0181834
RELT 1 isoform X2	24.4428	-1.92572	0.683711	-2.81656	0.00485403
hypothetical protein 830	17.6789	-1.91566	0.776203	-2.46799	0.0135873
LRR and PYD domains containing 3 like protein 23	26.5183	-1.91566	0.662671	-2.89082	0.00384238
mRNA turnover 4 like protein	110.224	-1.91121	0.434513	-4.39851	1.08999e-05
transmembrane 54 like isoform X2	19.7543	-1.90328	0.741825	-2.56567	0.0102977
hypothetical protein 2207	19.7543	-1.90328	0.741825	-2.56567	0.0102977
peroxisomal membrane 11A like protein	19.7543	-1.90328	0.741825	-2.56567	0.0102977
E3 ubiquitin ligase TRIM39 like protein 7	23.9053	-1.88507	0.68798	-2.74001	0.0061437
ribosomal RNA small subunit methyltransferase NEP1	71.7159	-1.88507	0.480804	-3.92066	8.83061e-05
transforming growth factor beta 3	15.0659	-1.8673	0.826559	-2.25912	0.0238756
X14 kDa apolipo	29.5943	-1.83413	0.633768	-2.89401	0.00380356
cyclin K isoform X2	22.0495	-1.82523	0.724525	-2.51921	0.0117619
transmembrane protein 230 like	14.5284	-1.80018	0.835926	-2.15352	0.0312777
alpha ketoglutarate dependent dioxygenase alkB like protein	20.7548	-1.80018	0.723355	-2.48866	0.0128226
pre miRNA 5 monophosphate methyltransferase	22.8303	-1.80018	0.697053	-2.58256	0.00980694
tRNA guanine N 7 methyltransferase	24.9058	-1.80018	0.674324	-2.66961	0.00759392
GTP binding GEM like protein	24.9058	-1.80018	0.674324	-2.66961	0.00759392
Alpha 1 3 1 6 mannosyltransferase ALG2 like protein	26.9813	-1.80018	0.654455	-2.75066	0.00594757
ephrin type B receptor 2 isoform X3	36.8212	-1.77321	0.585337	-3.02939	0.00245046
pyrroline 5 carboxylate reductase 3 isoform X2	24.3683	-1.75954	0.678514	-2.59323	0.00950802
calreticulin like protein	163.814	-1.75188	0.401684	-4.36134	1.29269e-05
polymeric immunoglobulin receptor like protein 82	20.2174	-1.75127	0.72899	-2.40233	0.016291
Phthiocerol phenolphthiocerol synthesis polyketide synthase type I	40.4347	-1.75127	0.566779	-3.08987	0.00200245
ski oncogene like protein 3	18.1419	-1.74574	0.760896	-2.29432	0.0217724
ralA binding 1	143.059	-1.74495	0.411047	-4.24513	2.18471e-05
diacylglycerol O acyltransferase 1 like protein 1	16.0664	-1.73878	0.799115	-2.17589	0.0295638
sodium and chloride dependent creatine transporter 1 like protein	16.0664	-1.73878	0.799115	-2.17589	0.0295638
hypothetical protein 2579	30.0573	-1.73459	0.627204	-2.7656	0.0056819
glycogen synthase kinase 3 beta like protein 2	13.9909	-1.72979	0.845919	-2.04487	0.0408677
fatty acid binding heart like protein	1073	-1.72227	0.34091	-5.05196	4.373e-07
thiosulfate sulfurtransferase rhodanese like domain containing 2	23.8308	-1.71772	0.682873	-2.51543	0.0118887
tenascin N isoform X1	19.6799	-1.70065	0.734897	-2.31413	0.0206606
protein FAM136A	29.5198	-1.70065	0.630302	-2.69815	0.00697267
glyco endo alpha 1 2 mannosidase like protein	72.493	-1.69226	0.47615	-3.55405	0.00037934
LLP like protein	27.4018	-1.69072	0.672956	-2.51238	0.011992
filamin B isoform X1	35.2088	-1.68915	0.592132	-2.85266	0.00433554
cytochrome c oxidase subunit 6B1 like protein 1	85.9464	-1.68652	0.456317	-3.69594	0.000219071
cytosolic phospholipase A2 gamma like protein 14	15.5289	-1.67465	0.807675	-2.07342	0.0381329
hypothetical protein 2825	15.5289	-1.67465	0.807675	-2.07342	0.0381329
TIR domain containing adapter molecule 1 like protein	46.5867	-1.67465	0.539946	-3.10152	0.00192533
RING finger protein 150	21.2179	-1.66268	0.712188	-2.33461	0.0195639
LRR and PYD domains containing 3 like protein 9	21.2179	-1.66268	0.712188	-2.33461	0.0195639
hypothetical protein 3341	21.2179	-1.66268	0.712188	-2.33461	0.0195639
hydroxysteroid 11 beta dehydrogenase 1	42.4357	-1.66268	0.55589	-2.99102	0.0027805
Interferon gamma receptor 1	61.5781	-1.65816	0.49694	-3.33674	0.000847676
U3 small nucleolar RNA interacting 2 isoform X1	65.1915	-1.65132	0.48909	-3.3763	0.000734672
beta 1 3 galactosyltransferase 4	30.5203	-1.64148	0.621182	-2.64252	0.00822923
sulfate transporter like protein 1	1721.98	-1.6388	0.336285	-4.87324	1.09784e-06
antimicrobial peptide NK lysin like protein 12	404.454	-1.63278	0.359727	-4.53895	5.65344e-06
parathyroid hormone related like protein 2	19.9029	-1.63194	0.737791	-2.21193	0.0269718
major histocompatibility complex class I related protein 12	240.474	-1.62741	0.379265	-4.29094	1.77917e-05
histone H3 9	37.7472	-1.62121	0.576711	-2.81113	0.00493678
COBW domain containing 1 like protein	32.0583	-1.61961	0.609899	-2.65554	0.00791826
mitotic spindle assembly checkpoint MAD2B	20.6804	-1.61377	0.717698	-2.24853	0.0245422
mothers against decapentaplegic like protein 1	35.6718	-1.61115	0.587579	-2.74201	0.00610651
thymic CPV3 like protein	3633.68	-1.60859	0.332308	-4.84065	1.29413e-06
zinc finger protein 341 like	14.9914	-1.60754	0.816773	-1.96816	0.04905
C factor like protein 3	14.9914	-1.60754	0.816773	-1.96816	0.04905
mannose P dolichol utilization defect 1 like protein	48.5877	-1.60224	0.531527	-3.01441	0.0025748
putative E3 ubiquitin ligase HERC4 2	18.6049	-1.59373	0.747615	-2.13175	0.0330272
H2 0 like homeobox protein isoform X1	27.9073	-1.59373	0.640239	-2.48928	0.0128004
FXYD domain containing ion transport regulator 3 like protein	40.8232	-1.58868	0.561283	-2.83044	0.00464847
E3 ubiquitin ligase RING2 A like isoform X2	22.2116	-1.58565	0.701582	-2.2601	0.0238151
carcinoembryonic antigen related cell adhesion molecule 5 like isoform X1	22.2184	-1.58445	0.697076	-2.273	0.0230262
transcription factor LBX1 like protein 3	22.1935	-1.58262	0.709634	-2.2302	0.0257344
butyrophilin 2 16	25.8318	-1.57779	0.658263	-2.3969	0.0165345
cAMP regulated phospho 19 like isoform X1	29.4453	-1.57277	0.627377	-2.5069	0.0121795
grpE like protein	88.3359	-1.57277	0.451881	-3.48049	0.000500499
transport Sec23A 1	16.5294	-1.56886	0.783218	-2.00309	0.0451676
NADH dehydrogenase ubiquinone 1 alpha subcomplex subunit 3	139.462	-1.5672	0.41126	-3.81073	0.000138559
cysteine protease ATG4A like isoform X1	20.1429	-1.56314	0.723471	-2.16062	0.030725
ribonuclease P subunit p20	20.1429	-1.56314	0.723471	-2.16062	0.030725
Regulator of rDNA transcription 15	20.1429	-1.56314	0.723471	-2.16062	0.030725
succinate dehydrogenase assembly factor mitochondrial	40.2857	-1.56314	0.563169	-2.77561	0.00550977
RRP15 isoform X1	128.084	-1.56166	0.417701	-3.73871	0.000184967
DNA directed RNA polymerases and III subunit RPABC3	27.3698	-1.55626	0.643786	-2.41735	0.015634
N alpha acetyltransferase 50 isoform X1	18.0674	-1.53715	0.754477	-2.03737	0.0416133
ubiquitin associated 1 like protein	25.2943	-1.53715	0.662296	-2.32094	0.0202903
interleukin 17 receptor D	25.2943	-1.53715	0.662296	-2.32094	0.0202903
elastase 1 like protein 2	32.5213	-1.53715	0.604819	-2.5415	0.0110379
cytochrome c oxidase subunit mitochondrial like protein 3	234.876	-1.53714	0.379858	-4.04661	5.19646e-05
signal transducing adaptor 1 like isoform X3	30.4458	-1.52007	0.618615	-2.45722	0.0140018
lamin B2	26.8323	-1.51778	0.647462	-2.3442	0.019068
granzyme 1 3	23.2189	-1.51478	0.683368	-2.21664	0.026648
histone H4 like protein 20	19.6054	-1.51067	0.729525	-2.07076	0.0383808
cathepsin B like protein 2	110.405	-1.50894	0.429602	-3.51242	0.000444039
nucleolar MIF4G domain containing 1	111.406	-1.49532	0.428674	-3.48825	0.000486196
TP53 regulating kinase	58.2786	-1.49275	0.501952	-2.97389	0.0029405
neural Wiskott Aldrich syndrome like isoform X1 1	21.1434	-1.48824	0.707617	-2.10317	0.0354512
actin related 10	42.2867	-1.48824	0.55291	-2.69164	0.0071102
solute carrier family 22 member 8 like isoform X1	73.733	-1.48111	0.471043	-3.14432	0.00166475
Immunoglobulin light 3	31.4463	-1.47156	0.610447	-2.41062	0.0159254
NADH dehydrogenase ubiquinone iron sulfur mitochondrial 1	108.255	-1.47047	0.43097	-3.412	0.000644884
tRNA splicing endonuclease subunit Sen34	22.6814	-1.46897	0.688199	-2.13452	0.0328002
eukaryotic translation initiation factor 1b	101.028	-1.46576	0.43727	-3.35207	0.000802112
G coupled receptor family C group 5 member B like protein 2	55.6657	-1.46314	0.508107	-2.8796	0.00398182
ATP dependent RNA helicase DDX24	65.9686	-1.45914	0.484623	-3.01088	0.00260496
transcription factor HES A like protein	19.0679	-1.45623	0.735884	-1.97888	0.0478296
interferon induced 44 like protein 33	19.0679	-1.45623	0.735884	-1.97888	0.0478296
receptor type tyrosine phosphatase H like protein	43.2872	-1.454	0.548164	-2.6525	0.00798985
monocarboxylate transporter 5	68.2369	-1.45306	0.506417	-2.86929	0.00411396
elongation factor 1 alpha like protein 1	399.351	-1.45092	0.359463	-4.03636	5.42859e-05
cytidine and dCMP deaminase domain containing 1	58.7416	-1.44968	0.500176	-2.89834	0.00375146
S adenosylmethionine synthase like protein	39.6738	-1.44654	0.563632	-2.56647	0.0102741
mothers against decapentaplegic like protein 11	60.2796	-1.44348	0.496479	-2.90744	0.00364398
brevican core like protein	20.6059	-1.43761	0.713257	-2.01556	0.0438464
cereblon like protein	30.9088	-1.43761	0.613396	-2.34369	0.0190941
G protein coupled receptor 126 like isoform X3	58.9546	-1.42992	0.506463	-2.82335	0.00475242
mitochondrial chaperone BCS1	37.5983	-1.42821	0.573347	-2.491	0.0127383
CXADR like membrane 3	37.5983	-1.42821	0.573347	-2.491	0.0127383
yjeF N terminal domain containing 3 like protein	54.5907	-1.42467	0.510382	-2.79138	0.00524844
myotonin kinase like protein 1	39.1329	-1.41991	0.565972	-2.5088	0.0121142
tRNA Glu	186.379	-1.41113	0.39123	-3.60691	0.000309863
mannosyl oligosaccharide glucosidase like protein	60.7426	-1.40284	0.494847	-2.8349	0.00458398
ATP synthase F 0 complex subunit mitochondrial like protein 1	186.281	-1.39292	0.392707	-3.54697	0.000389684
solute carrier family 22 member 5 like protein 3	38.5988	-1.39209	0.567697	-2.45218	0.0141994
BAG family molecular chaperone regulator 4 like protein	33.4473	-1.38514	0.595634	-2.32549	0.0200458
tRNA adenine 58 N 1 methyltransferase non catalytic subunit TRM6 1	40.1368	-1.38514	0.560359	-2.47188	0.0134403
coatomer subunit zeta 1	40.1368	-1.38514	0.560359	-2.47188	0.0134403
X3 hydroxyisobutyryl mitochondrial	55.0537	-1.38027	0.508473	-2.71455	0.00663666
hypothetical protein 757	34.9853	-1.37749	0.586391	-2.34909	0.0188193
sialic acid binding Ig like lectin 7 2	78.1981	-1.37487	0.46288	-2.97025	0.00297556
mitochondrial 2	21.6064	-1.37276	0.698509	-1.96527	0.0493832
shugoshin like 2	21.6064	-1.37276	0.698509	-1.96527	0.0493832
ATP synthase subunit mitochondrial	1748.43	-1.36892	0.335941	-4.07488	4.6039e-05
zinc binding A33 like protein 8	244.823	-1.36331	0.377061	-3.61561	0.000299637
UPF0609 C4orf27 like protein	47.8267	-1.35723	0.529798	-2.5618	0.0104132
nucleoporin Nup37 isoform X2	57.572	-1.35413	0.50995	-2.65542	0.007921
protein FAM217B like isoform X1	24.6824	-1.35272	0.663614	-2.03841	0.0415086
endonuclease domain containing 1 like protein 10	32.9098	-1.35272	0.59832	-2.26086	0.0237676
tetratricopeptide repeat 4	41.1373	-1.35272	0.555342	-2.43583	0.0148577
metastasis associated in colon cancer 1	75.5213	-1.34833	0.479187	-2.81378	0.00489624
lectin like protein 1	195.383	-1.3483	0.388191	-3.47329	0.000514123
epidermal retinol dehydrogenase 2 like protein 1	35.1781	-1.34796	0.653988	-2.06113	0.0392903
coiled coil domain containing protein 181 like	26.1968	-1.34792	0.688066	-1.95899	0.0501136
egl nine like protein	114.647	-1.34332	0.424832	-3.162	0.0015669
zinc finger protein 593	98.192	-1.34175	0.438759	-3.05805	0.00222783
apolipo L3 like protein 3	35.9858	-1.34075	0.580129	-2.31112	0.0208263
lectin like protein	281.197	-1.33969	0.371095	-3.61011	0.000306073
histone H4 like protein	274.507	-1.33859	0.372058	-3.5978	0.000320918
digestive organ expansion factor like protein	57.0008	-1.33781	0.564912	-2.36817	0.0178766
cytochrome b c1 complex subunit 7	452.361	-1.33748	0.355697	-3.76017	0.000169798
heme oxygenase 2 like protein	27.7583	-1.33721	0.635186	-2.10522	0.0352721
zinc finger protein 518A like 2	27.7583	-1.33721	0.635186	-2.10522	0.0352721
heme oxygenase like protein	204.074	-1.33689	0.385798	-3.46525	0.000529737
solute carrier family 45 member 3	65.2821	-1.33623	0.484361	-2.75875	0.00580238
CREG2 precursor	47.2892	-1.33451	0.531274	-2.51191	0.0120079
polyadenylate binding 1 3	29.2963	-1.33069	0.622837	-2.1365	0.0326384
serine threonine phosphatase PP1 beta catalytic	105.997	-1.32627	0.534204	-2.48271	0.0130388
NADH dehydrogenase ubiquinone 1 beta subcomplex subunit mitochondrial	155.71	-1.32374	0.401737	-3.29503	0.000984104
adenylate kinase isoenzyme 6	173.165	-1.31923	0.395003	-3.33981	0.000838357
methionine tRNA cytoplasmic isoform X1	33.9103	-1.31475	0.591452	-2.22292	0.0262211
exosome complex exonuclease RRP44	70.8966	-1.31037	0.473686	-2.76633	0.0056691
thymidine kinase mitochondrial like isoform X2	59.5932	-1.30954	0.49622	-2.63903	0.00831426
barttin like protein	126.876	-1.30375	0.416292	-3.13181	0.00173733
X26S proteasome non ATPase regulatory subunit 10	25.6829	-1.30268	0.652746	-1.99569	0.0459677
ankyrin repeat and zinc finger domain containing 1 like isoform X1	38.5243	-1.30268	0.566453	-2.29971	0.0214646
occludin like protein 1	40.0623	-1.29928	0.559201	-2.32345	0.0201547
neurogenic locus notch like protein 5	27.2209	-1.29768	0.638859	-2.03124	0.0422304
MKI67 FHA domain interacting nucleolar phospho	84.7385	-1.29465	0.453179	-2.85681	0.00427923
pyruvate dehydrogenase E1 component subunit mitochondrial	28.7588	-1.29322	0.6262	-2.06518	0.0389056
caspase 3 like isoform X1	30.2968	-1.28922	0.614606	-2.09763	0.0359377
DNA fragmentation factor subunit beta	31.8348	-1.2856	0.603942	-2.12869	0.0332799
general transcription factor IIH subunit 2 like protein	47.7522	-1.2856	0.52896	-2.43044	0.0150806
cytochrome P450 2F2 like protein 1	34.9108	-1.27935	0.584974	-2.18701	0.0287415
SET domain containing 4 like protein	29.7593	-1.25269	0.617801	-2.02766	0.0425951
trypsin 3 like protein 3	137.493	-1.24763	0.409858	-3.04406	0.00233407
RNA exonuclease 4 like protein	36.6719	-1.24643	0.577259	-2.15922	0.0308334
equilibrative nucleoside transporter 1 like protein	52.8292	-1.23628	0.51259	-2.41182	0.0158731
stomatin mitochondrial	62.0572	-1.23314	0.489779	-2.51774	0.0118112
lower subunit like protein	200.013	-1.23189	0.386336	-3.18864	0.00142942
N acetyl D glucosamine kinase	77.4371	-1.22957	0.462443	-2.65885	0.00784073
cytochrome c oxidase subunit mitochondrial like protein 6	311.286	-1.22949	0.366849	-3.3515	0.000803759
NADH dehydrogenase ubiquinone 1 beta subcomplex subunit mitochondrial 1	108.197	-1.22548	0.428878	-2.85741	0.00427118
perforin 1 like protein 2	738.848	-1.22122	0.345324	-3.53644	0.000405553
UPF0598 C8orf82 like protein	44.5479	-1.21998	0.623819	-1.95567	0.050504
yrdC domain containing mitochondrial like protein	29.2219	-1.21522	0.621106	-1.95653	0.0504023
X5 hydroxytryptamine receptor 6 like protein	29.2219	-1.21522	0.621106	-1.95653	0.0504023
tRNA dihydrouridine 47 synthase NAD P like protein	33.8358	-1.21521	0.590105	-2.05932	0.0394636
MAP kinase activated kinase 2 like protein	43.0638	-1.21521	0.545123	-2.22925	0.0257974
apoptosis facilitator Bcl 2 14 isoform X1	67.1342	-1.19872	0.479201	-2.50151	0.0123665
vascular cell adhesion 1 like protein 2	120.426	-1.19683	0.419658	-2.85192	0.00434555
long chain fatty acid ligase 1 like protein	361.279	-1.19683	0.361738	-3.30855	0.000937805
X39S ribosomal mitochondrial like isoform X1	56.3682	-1.19558	0.502606	-2.37877	0.0173705
claudin 4 like protein 11	56.3682	-1.19558	0.502606	-2.37877	0.0173705
neuroguidin	50.2163	-1.19319	0.519746	-2.29571	0.0216923
tapasin related like protein 2	44.0643	-1.19012	0.540846	-2.20048	0.0277726
methyltransferase 6	44.0643	-1.19012	0.540846	-2.20048	0.0277726
calphotin like isoform X1 1	167.029	-1.18874	0.396475	-2.99827	0.00271517
lupus La	40.9883	-1.18825	0.553357	-2.14734	0.031766
histone H4 like protein 62	596.832	-1.18374	0.349085	-3.39099	0.000696415
serine threonine tyrosine interacting	34.8363	-1.18351	0.583759	-2.02739	0.0426228
leucine rich repeat containing 58	33.2983	-1.18205	0.592787	-1.99405	0.0461463
graves disease carrier	65.0587	-1.18127	0.48301	-2.44563	0.0144597
transcription elongation factor B polypeptide 1	63.5207	-1.18045	0.486105	-2.42838	0.0151664
transmembrane 9 superfamily member 2	58.9067	-1.17774	0.496214	-2.37345	0.0176229
cytospin A like isoform X1	58.8819	-1.17696	0.49915	-2.35794	0.0183768
L amino acid oxidase like isoform X2 1	70.6732	-1.16842	0.472548	-2.47259	0.0134138
cathepsin B like protein	324.681	-1.16768	0.365172	-3.19761	0.00138571
hypothetical protein 902	45.0258	-1.16473	0.548552	-2.12327	0.0337308
leukocyte receptor cluster member 9 like protein 1	64.5212	-1.16399	0.483896	-2.40545	0.0161525
F box only 6 like isoform X3	38.9128	-1.15863	0.562298	-2.06053	0.0393481
NAD P H dehydrogenase quinone 1 like protein	91.1301	-1.15484	0.444413	-2.59857	0.0093613
collagen alpha 1 I chain like protein	53.7552	-1.15381	0.508984	-2.26689	0.0233968
zinc finger and BTB domain containing 17 like isoform X1	71.6737	-1.15381	0.470713	-2.4512	0.0142381
magnesium transporter NIPA2 like protein 2	292.309	-1.15125	0.36892	-3.12058	0.00180493
acylglycerol mitochondrial	50.6793	-1.15012	0.51779	-2.22121	0.0263369
E3 ubiquitin protein ligase RNF213 beta like protein	74.2122	-1.14121	0.466483	-2.44641	0.0144285
dipeptidyl peptidase 1	160.191	-1.1398	0.398834	-2.85783	0.00426543
NTF2 related export 2	39.9133	-1.13275	0.557309	-2.03254	0.0420992
dehydrodolichyl diphosphate syntase complex subunit DHDDS like protein	51.6798	-1.13032	0.514576	-2.19661	0.0280481
histone H2B like protein 5	86.9791	-1.12698	0.448923	-2.51042	0.0120589
lysozyme g like isoform X1	73.6747	-1.12594	0.467191	-2.41003	0.0159511
WD repeat containing 74 like protein	48.6038	-1.12502	0.52398	-2.14706	0.0317886
sialidase 3 like protein 2	60.3702	-1.12445	0.492273	-2.2842	0.02236
tRNA adenine 58 N 1 mitochondrial	47.0658	-1.1221	0.529066	-2.12091	0.0339291
complement C4 like protein 1	47.0658	-1.1221	0.529066	-2.12091	0.0339291
ferric chelate reductase 1 isoform X1	258.862	-1.1221	0.373676	-3.00287	0.00267451
phosphoacetylglucosamine mutase	45.5278	-1.119	0.534439	-2.09378	0.0362796
endoplasmin	2113.65	-1.11273	0.340691	-3.26609	0.00109044
porphobilinogen deaminase like isoform X1 1	125.817	-1.11087	0.415644	-2.67266	0.00752526
collagen alpha 1 I chain	9318.11	-1.11061	0.330044	-3.36502	0.000765379
histone H4 like protein 16	1152.74	-1.10801	0.339357	-3.26503	0.00109454
ATP synthase subunit mitochondrial 2	1352.38	-1.10721	0.350548	-3.15851	0.0015858
cullin associated NEDD8 dissociated 1	140.122	-1.10598	0.407641	-2.71312	0.00666522
serine threonine kinase TNNI3K 1	39.3758	-1.10418	0.559362	-1.974	0.0483813
TFG isoform X1	78.7516	-1.10418	0.459391	-2.40358	0.0162356
secernin 3	72.5997	-1.09492	0.468636	-2.33639	0.0194708
proteasome activator complex subunit 3	44.9903	-1.09391	0.536085	-2.04055	0.041296
pumilio like protein 4	98.6711	-1.09353	0.436253	-2.50665	0.0121881
N sulfoglucosamine sulfohydrolase	43.4523	-1.08968	0.54187	-2.01097	0.0443288
ubiquitin carboxyl terminal hydrolase 2 like isoform X2	80.7526	-1.08028	0.456426	-2.36683	0.0179413
solute carrier family 26 member 10 like protein	635.255	-1.07803	0.347727	-3.10022	0.00193377
T complex 1 subunit eta	875.71	-1.07159	0.388974	-2.75492	0.00587072
X26S proteasome non ATPase regulatory subunit 12	140.413	-1.07089	0.445073	-2.40609	0.0161243
coiled coil domain containing 86 like protein	81.7531	-1.06882	0.454997	-2.34907	0.0188202
ATPase family AAA domain containing 3A	65.9102	-1.06669	0.480203	-2.22133	0.0263285
acyl binding	270.793	-1.06659	0.371642	-2.86995	0.00410534
histone gonadal like protein	1647.14	-1.06404	0.336173	-3.16515	0.00155003
SPRY domain containing 4 like protein	42.9148	-1.06321	0.543657	-1.95566	0.0505048
transcript antisense to ribosomal rna	42.9148	-1.06321	0.543657	-1.95566	0.0505048
X60S ribosomal L27	57.2198	-1.06321	0.499014	-2.13062	0.0331204
ABHD16A	98.5966	-1.06088	0.436093	-2.4327	0.0149867
histone H2A like protein 7	118.516	-1.05934	0.420061	-2.52187	0.0116732
V set and immunoglobulin domain containing 10 like isoform X1	309.557	-1.05728	0.366536	-2.88453	0.00392
peroxisome assembly 26	54.1438	-1.05475	0.50682	-2.08111	0.0374239
pseudouridine 5 phosphatase	54.1438	-1.05475	0.50682	-2.08111	0.0374239
potassium channel GORK like protein	46.9913	-1.05346	0.528493	-1.99333	0.0462253
phosphatidate phosphatase LPIN1 like protein	92.4446	-1.05082	0.442197	-2.37637	0.0174839
patched like protein 1	65.3727	-1.0492	0.48108	-2.18093	0.0291885
endoplasmic reticulum aminopeptidase 1 like protein	127.669	-1.04529	0.41414	-2.52399	0.0116032
MOB phocein isoform X3	222.653	-1.04471	0.380165	-2.74804	0.0059953
NADH dehydrogenase ubiquinone 1 alpha subcomplex subunit 11	239.496	-1.04315	0.376787	-2.76854	0.00563089
protein FAM195A	47.9918	-1.03464	0.524919	-1.97105	0.0487185
nuclear pore complex Nup93 isoform X2	3841.77	-1.03283	0.333035	-3.10128	0.00192686
ERO1 alpha	317.487	-1.02439	0.365557	-2.80226	0.0050746
acidic leucine rich nuclear phospho 32 family member E isoform X1	134.747	-1.02256	0.410001	-2.49406	0.0126293
SEC13 like protein	214.351	-1.01852	0.381916	-2.66686	0.00765626
epidermal differentiation specific like protein 21	54.6068	-1.01727	0.505199	-2.01361	0.0440506
magnesium transporter MRS2 mitochondrial	131.134	-1.00935	0.411932	-2.45028	0.0142744
NADH dehydrogenase ubiquinone 1 alpha subcomplex subunit 1	268.738	-1.00864	0.397493	-2.5375	0.0111648
egl nine like protein 1	666.287	-1.00307	0.346767	-2.89263	0.00382035
small nuclear ribonucleo E	111.211	-1.00192	0.424977	-2.35758	0.0183944
histone H4 like protein 39	74.9892	-0.999483	0.464061	-2.15378	0.0312577
CTP synthase 1	129.058	-0.997979	0.413066	-2.41603	0.0156907
H ACA ribonucleo complex subunit 2	98.4476	-0.996201	0.435803	-2.2859	0.0222602
coiled coil helix coiled coil helix domain containing mitochondrial	83.1422	-0.994821	0.452628	-2.19788	0.0279578
tRNA Asn	306.034	-0.993359	0.366779	-2.70833	0.00676222
PRELI domain containing mitochondrial	260.118	-0.991536	0.373062	-2.65783	0.00786458
serine threonine phosphatase PP1 gamma catalytic subunit	105.063	-0.989651	0.429847	-2.30233	0.0213165
U3 small nucleolar ribonucleo MPP10 like protein	80.0662	-0.986587	0.456627	-2.16059	0.0307267
EH domain containing 3	135.136	-0.984204	0.409597	-2.40286	0.0162674
histone gonadal like protein 1	698.87	-0.983448	0.36502	-2.69423	0.0070551
hypothetical protein 743	68.8372	-0.980746	0.474047	-2.06888	0.0385573
FAS associated factor 2 1	59.1463	-0.978772	0.493621	-1.98284	0.0473855
NADH dehydrogenase ubiquinone 1 alpha subcomplex subunit 6	102.987	-0.975076	0.431541	-2.25952	0.0238509
tRNA mitochondrial like isoform X1	102.987	-0.975076	0.431541	-2.25952	0.0238509
UDP N acetylglucosamine UDP glucose GDP mannose transporter like protein	57.6083	-0.972642	0.49719	-1.95628	0.0504326
cell growth regulating nucleolar	57.6083	-0.972642	0.49719	-1.95628	0.0504326
mitochondrial carnitine acylcarnitine carrier	57.6083	-0.972642	0.49719	-1.95628	0.0504326
beta 1 3 N acetylglucosaminyltransferase lunatic fringe	131.523	-0.970097	0.411512	-2.3574	0.0184035
delta 24 sterol reductase	60.1468	-0.965233	0.491228	-1.96494	0.0494214
cGMP dependent kinase 1 isoform X1	80.5292	-0.961925	0.455821	-2.11031	0.0348313
U3 small nucleolar ribonucleo IMP3	62.6853	-0.958436	0.485688	-1.97336	0.048455
NEDD4 like E3 ubiquitin ligase WWP2 isoform X1	127.832	-0.957521	0.439109	-2.1806	0.0292128
growth hormone receptor like protein	69.3002	-0.952177	0.473002	-2.01305	0.0441093
pre rRNA processing TSR1 like protein	113.604	-0.941834	0.422863	-2.22728	0.0259286
beta 1 4 glucuronyltransferase 1	101.375	-0.940588	0.432763	-2.17345	0.0297467
oxygen dependent coproporphyrinogen III mitochondrial like protein	1500.24	-0.940426	0.336823	-2.79205	0.00523749
DNA directed RNA polymerase II subunit RPB3	128.372	-0.939975	0.413175	-2.27501	0.0229055
collagen type IV alpha 3 binding isoform X1	76.9157	-0.93691	0.460712	-2.03361	0.0419906
zinc finger BED domain containing 4 like protein 55	237.362	-0.935686	0.376853	-2.48289	0.013032
U6 snRNA associated Sm LSm7	68.7628	-0.935103	0.473816	-1.97356	0.0484322
PHD finger 10 isoform X1	75.3777	-0.931418	0.462957	-2.01189	0.0442317
uroporphyrinogen decarboxylase	484.341	-0.930368	0.353176	-2.63429	0.00843141
malate cytoplasmic like protein	338.662	-0.927926	0.363152	-2.5552	0.0106128
perforin 1 like protein 1	349.354	-0.927549	0.36215	-2.56123	0.0104302
acyl carrier mitochondrial	128.835	-0.924868	0.412831	-2.24031	0.025071
signal recognition particle subunit SRP72 like protein	105.914	-0.922657	0.428747	-2.15198	0.0313987
PBDC1 like protein	128.298	-0.915649	0.413102	-2.21652	0.0266557
multidrug resistance 1	660.795	-0.913178	0.346805	-2.63312	0.00846056
pelota like protein	109.453	-0.91294	0.425847	-2.14382	0.0320471
epididymal secretory E1 precursor	476.502	-0.912846	0.353537	-2.58204	0.00982177
proteasome subunit alpha type 7 like protein	218.369	-0.907505	0.380647	-2.38411	0.0171205
prostaglandin E2 receptor EP1 subtype like protein 2	173.064	-0.907086	0.393041	-2.30787	0.0210066
LRR and PYD domains containing 10 like protein	89.0707	-0.904009	0.44491	-2.03189	0.0421647
neural cell adhesion molecule 1 like isoform X3	406.664	-0.903263	0.357597	-2.52592	0.0115395
neutral and basic amino acid transport rBAT	786.331	-0.902085	0.343974	-2.62254	0.00872778
threonine tRNA cytoplasmic	335.9	-0.901099	0.363365	-2.47987	0.0131429
DDB1 and CUL4 associated factor 13	80.9177	-0.899183	0.454871	-1.97679	0.0480655
peroxiredoxin 1 like protein	1602.51	-0.897448	0.33629	-2.66867	0.00761512
cytochrome b c1 complex subunit mitochondrial	1336.3	-0.895599	0.337778	-2.65145	0.00801476
ubiquitin carboxyl terminal hydrolase 10 like isoform X2	143.992	-0.889968	0.404698	-2.19909	0.0278713
leucine tRNA cytoplasmic	215.218	-0.888848	0.381295	-2.33113	0.0197466
translocon associated subunit gamma	208.603	-0.888707	0.382837	-2.32137	0.0202666
GTP AMP phosphotransferase mitochondrial	468.051	-0.885639	0.353926	-2.50233	0.012338
tyrosine phosphatase type IVA 1	96.1487	-0.883366	0.437341	-2.01986	0.0433983
delta aminolevulinic acid dehydratase like protein	238.065	-0.880269	0.376565	-2.33763	0.0194064
long chain fatty acid ligase ACSBG2 like protein	122.071	-0.875723	0.416734	-2.1014	0.0356061
prostaglandin reductase 1 like protein	220.221	-0.872739	0.38014	-2.29584	0.0216852
NADH dehydrogenase ubiquinone 1 beta subcomplex subunit 3 like protein	195.299	-0.872557	0.386179	-2.25946	0.0238548
rapunzel 2	91.5347	-0.867287	0.441985	-1.96225	0.049733
cold inducible RNA binding like protein	448.52	-0.867284	0.354952	-2.44338	0.0145504
aldose reductase like protein 2	171.84	-0.857315	0.393282	-2.1799	0.029265
calcium binding mitochondrial carrier Aralar1 like protein	120.996	-0.85596	0.417337	-2.051	0.0402666
dnaJ like protein 12	98.6127	-0.849925	0.434793	-1.95478	0.0506087
NADH dehydrogenase ubiquinone 1 alpha subcomplex subunit mitochondrial like protein	286.685	-0.84937	0.368846	-2.30278	0.0212915
U3 small nucleolar RNA associated 18 like protein	112.843	-0.849082	0.422952	-2.00751	0.0446953
alanine tRNA cytoplasmic isoform X1	413.684	-0.841646	0.357027	-2.35738	0.0184046
single stranded DNA binding 3 like isoform X1	153.459	-0.836091	0.400246	-2.08894	0.0367129
developmentally regulated GTP binding 1	202.228	-0.833477	0.384245	-2.16913	0.0300728
primary amine liver isozyme like protein	335.842	-0.831157	0.363233	-2.28822	0.0221247
MAK16 like protein	137.616	-0.80905	0.407527	-1.98527	0.0471146
Spindly isoform X1	142.693	-0.808733	0.404999	-1.99688	0.0458384
cytochrome c oxidase subunit II	1480.7	-0.807181	0.336862	-2.39618	0.0165671
X5 aminolevulinate mitochondrial	1128.7	-0.803414	0.33936	-2.36744	0.0179117
basic proline rich 6	292.39	-0.793911	0.367992	-2.15741	0.0309736
alcohol dehydrogenase NADP A like protein	507.087	-0.79175	0.351932	-2.24973	0.0244664
cryptochrome 1 like isoform X1	201.004	-0.791068	0.384437	-2.05773	0.0396158
histone H4 like protein 21	877.094	-0.790435	0.342341	-2.30891	0.0209484
succinate dehydrogenase ubiquinone iron sulfur mitochondrial	192.851	-0.784369	0.386586	-2.02896	0.0424622
MICOS complex subunit MIC60 like isoform X2	441.011	-0.783586	0.35526	-2.20567	0.027407
transcription factor BTF3 like protein	219.236	-0.783492	0.380114	-2.0612	0.0392839
ATP binding cassette sub family G member 4	431.32	-0.778984	0.355826	-2.18923	0.0285801
dipeptidyl peptidase 1 like protein	314.087	-0.7769	0.365392	-2.12621	0.033486
AP 1 complex subunit mu 2	272.47	-0.775584	0.370652	-2.09249	0.0363949
X60S ribosomal L37	2762.02	-0.772175	0.333097	-2.31817	0.0204401
UPF0568 protein C14orf166 like	224.239	-0.770311	0.379016	-2.0324	0.0421135
GC rich sequence DNA binding factor 2 like protein	249.086	-0.768408	0.374317	-2.05283	0.0400893
proteasome subunit beta type 2	244.009	-0.767749	0.375201	-2.04623	0.0407337
X26S protease regulatory subunit 7	185.161	-0.767306	0.388744	-1.97381	0.0484035
NAD P mitochondrial like protein 1	266.781	-0.759143	0.371457	-2.04369	0.0409844
cytochrome c oxidase subunit 4 isoform mitochondrial	2202.34	-0.752156	0.334197	-2.25064	0.0244086
sodium dependent lysophosphatidylcholine symporter 1 like protein	248.474	-0.75126	0.374384	-2.00666	0.0447863
X26S proteasome non ATPase regulatory subunit 11B	209.934	-0.750966	0.382139	-1.96516	0.0493954
DNA directed RNA polymerase I subunit RPA1	291.554	-0.748081	0.36801	-2.03277	0.0420754
inorganic pyrophosphatase like protein 2	214.473	-0.746364	0.38108	-1.95855	0.0501655
aminoacyl tRNA synthase complex interacting multifunctional 1	225.628	-0.746332	0.378671	-1.97092	0.0487328
NAD P mitochondrial like protein	382.791	-0.744644	0.359056	-2.0739	0.038089
erlin 2 like isoform X1	1200.07	-0.744002	0.338705	-2.1966	0.0280488
citrate mitochondrial	389.257	-0.731605	0.358556	-2.04042	0.0413082
heat stable enterotoxin receptor like protein	399.029	-0.728692	0.36033	-2.02229	0.0431465
fatty acyl hydrolase medium chain like isoform X4	479.419	-0.726817	0.353143	-2.05814	0.039577
von Willebrand factor A domain containing 7 like protein 6	586.35	-0.726752	0.348824	-2.08343	0.0372117
ammonium transporter Rh type C like 2	509.971	-0.698178	0.3517	-1.98515	0.0471279
phosphoglycerate mutase 1	536.671	-0.687577	0.350584	-1.96123	0.0498521
Ubiquinol cytochrome c reductase core II	644.379	-0.679288	0.347024	-1.95747	0.0502926
ATP synthase subunit mitochondrial 1	2564.11	-0.651683	0.333406	-1.95462	0.0506277
vacuolar sorting associated 72 like protein 1	4940.92	0.679794	0.331186	2.05261	0.0401107
HHIP 1 1	593.673	0.682584	0.348767	1.95713	0.0503319
glutathione S transferase A like protein	1391.61	0.687024	0.337425	2.03608	0.0417426
DNA damage inducible transcript 4 1	3477.96	0.693863	0.332226	2.08852	0.0367505
RNA binding PNO1	552.934	0.693887	0.350211	1.98134	0.0475532
neprilysin isoform X1	1058.89	0.695773	0.340121	2.04566	0.0407898
inactive phospholipase C 2	431.628	0.699835	0.356012	1.96576	0.0493262
cell wall DAN4 like protein	815.812	0.701305	0.343448	2.04195	0.0411561
hypoxia inducible factor 2 alpha A	449.653	0.705532	0.354971	1.98758	0.0468582
golgin subfamily A member 4 like isoform X4	506.73	0.714406	0.352131	2.02881	0.0424779
F BAR domain only 2 isoform X1	1484.92	0.716957	0.336901	2.1281	0.0333289
neurobeachin 2	290.222	0.719701	0.368579	1.95264	0.0508624
putative D lactate mitochondrial	639.058	0.720738	0.347429	2.07449	0.0380336
period circadian like protein 5	303.393	0.722512	0.366951	1.96896	0.0489576
zinc finger protein 395 like isoform X1 1	743.968	0.728323	0.344863	2.11192	0.0346936
formin 2 isoform X1	271.584	0.73064	0.371175	1.96845	0.0490161
sorbitol dehydrogenase like protein	907.955	0.735022	0.342012	2.14911	0.0316257
glutathione S transferase A like protein 1	1184.95	0.750158	0.338963	2.21309	0.0268911
endothelial PAS domain containing 1 like protein	620.974	0.754279	0.348	2.16747	0.0301991
dipeptidyl peptidase 4 like protein 1	450.596	0.754422	0.355	2.12513	0.0335755
methionine sulfoxide oxidase mical1 like protein	249.946	0.75531	0.37468	2.01588	0.0438128
carabin isoform X3	290.461	0.755796	0.368638	2.05024	0.0403411
prostaglandin E2 receptor EP4 subtype like protein	221.139	0.756227	0.380235	1.98884	0.0467188
TBC1 domain family member 9	3035.4	0.756349	0.332753	2.27301	0.0230258
hexokinase HKDC1	395.371	0.760817	0.35852	2.12211	0.0338287
serine threonine kinase 10 like protein 1	195.722	0.763264	0.386416	1.97524	0.0482409
atypical kinase mitochondrial	303.095	0.763938	0.367087	2.08108	0.0374266
SH3 domain binding glutamic acid rich	199.112	0.768914	0.38553	1.99443	0.0461049
glucose 6 phosphate translocase	989.63	0.772009	0.340966	2.26418	0.0235631
zinc transporter 1 like isoform X1	212.746	0.774881	0.382179	2.02753	0.0426079
macrophage stimulating receptor like protein	381.513	0.78203	0.359596	2.17475	0.0296492
period circadian like protein 2	366.504	0.785849	0.368411	2.13308	0.0329185
galactose specific lectin nattectin like protein 2	732.68	0.787678	0.345172	2.28199	0.02249
omega amidase NIT2	265.358	0.788776	0.372271	2.11882	0.0341056
adhesion G coupled receptor G5 like protein 1	375.943	0.792613	0.36191	2.19008	0.0285185
fatty acid amide hydrolase 1	228.696	0.803293	0.378805	2.1206	0.0339557
zinc finger MYND domain containing 11 like isoform X1	208.207	0.805117	0.383364	2.10014	0.0357169
four and a half LIM domains 1 like protein	300.409	0.808303	0.404927	1.99617	0.0459152
docking 1 like protein	296.406	0.813366	0.368033	2.21003	0.027103
putative E3 ubiquitin ligase HECTD4 isoform X1	151.593	0.819731	0.401873	2.03978	0.0413726
guanine deaminase	547.831	0.823476	0.350593	2.34881	0.0188337
tyrosine kinase like otk	483.974	0.824204	0.353373	2.33239	0.0196801
TCDD inducible poly ADP ribose polymerase	199.814	0.827232	0.385563	2.14552	0.0319115
regulator of G signaling 14 like isoform X2	149.129	0.827442	0.403001	2.0532	0.0400533
trafficking kinesin binding 1 like isoform X1 1	141.811	0.829652	0.406456	2.04119	0.0412324
delta 1 pyrroline 5 carboxylate mitochondrial	460.947	0.835422	0.354577	2.35611	0.0184676
putative imidazolonepropionase	227.546	0.836077	0.379152	2.20512	0.0274456
lysine specific demethylase 6B like isoform X1	287.476	0.836459	0.369248	2.2653	0.0234941
trafficking kinesin binding 2 like isoform X1	212.911	0.839621	0.382372	2.19582	0.0281046
leucine rich repeat containing 18 like protein	160.762	0.84423	0.398198	2.12013	0.0339951
cytochrome P450 2M1 like protein 1	121.785	0.845827	0.417874	2.02412	0.0429578
Peptide N4 N acetyl beta D glucosaminylasparagine amidase F precursor 1	138.347	0.846198	0.408289	2.07255	0.0382144
phosphatase mitochondrial like protein 1	151.981	0.847685	0.40184	2.10951	0.0349006
solute carrier family riboflavin member 2 like isoform X2	114.468	0.849753	0.422925	2.00923	0.0445126
X box binding 1	212.374	0.849817	0.382536	2.22154	0.0263147
FAM65B isoform X1	275.693	0.850297	0.370916	2.29243	0.0218811
hydroxylysine kinase	176.787	0.856947	0.392453	2.18357	0.028994
diacylglycerol kinase theta	116.394	0.857861	0.421596	2.0348	0.0418714
peroxisome proliferator activated receptor gamma isoform X2	99.8326	0.859345	0.435003	1.97549	0.0482121
glycine N methyltransferase	263.373	0.87373	0.372839	2.34345	0.0191063
putative ATP dependent RNA helicase DDX17	774.947	0.87826	0.344401	2.55011	0.0107688
scavenger receptor class F member 1 like protein	328.082	0.878954	0.364605	2.4107	0.0159218
telomerase component 1 1	97.8316	0.882831	0.437061	2.01992	0.0433912
c ets 1 B like isoform X2	160.614	0.884333	0.398449	2.21944	0.026457
cytochrome P450 2M1 like protein	240.42	0.886781	0.376809	2.3534	0.0186027
neurofibromin isoform X2 1	114.856	0.886896	0.422878	2.09729	0.035968
ensconsin like isoform X7	166.931	0.886978	0.396061	2.2395	0.0251234
type I cytoskeletal 18 like protein 1	1190.85	0.888657	0.339018	2.62127	0.00876036
D amino acid oxidase like protein	579.598	0.889665	0.349536	2.54528	0.0109191
histidine N acetyltransferase like isoform X1	193.199	0.889666	0.387609	2.29527	0.0217178
X4 hydroxy 2 oxoglutarate mitochondrial	369.837	0.891498	0.360775	2.47106	0.0134713
rho guanine nucleotide exchange factor 28 like isoform X1	141.588	0.89786	0.40693	2.20643	0.0273541
cAMP and cAMP inhibited cGMP 3 5 cyclic phosphodiesterase 10A isoform X3	177.101	0.899309	0.392583	2.29075	0.0219779
X4 trimethylaminobutyraldehyde dehydrogenase	2257.4	0.90209	0.334195	2.69929	0.00694875
DENN domain containing 2D like protein	131.343	0.906789	0.412424	2.19868	0.0279005
sphingolipid delta 4 desaturase DES1	158.98	0.907883	0.429814	2.11227	0.0346633
SAM and SH3 domain containing 3	525.836	0.908735	0.351624	2.58439	0.00975502
transcription factor SOX 4	84.3895	0.911504	0.452034	2.01645	0.043753
thymidylate kinase	116.245	0.913532	0.422056	2.16448	0.0304275
rap guanine nucleotide exchange factor 2 like isoform X4	183.293	0.918388	0.39216	2.34187	0.0191873
zinc finger E box binding homeobox 1 like protein	111.855	0.918654	0.425314	2.15994	0.0307771
heat shock 70 kDa 4 like protein 1	340.418	0.919902	0.363479	2.53083	0.0113795
nephronectin like isoform X1	77.8055	0.922303	0.460999	2.00066	0.0454292
ras related Rab 33B like protein	255.295	0.9231	0.374313	2.46612	0.0136586
gap junction like protein 1	138.586	0.923774	0.408596	2.26085	0.0237686
class E basic helix loop helix 40 like protein	160.465	0.924846	0.398713	2.31958	0.0203636
regulation of nuclear pre mRNA domain containing 2 like protein	76.342	0.924977	0.463174	1.99704	0.0458209
matrix metallo ase 15	126.415	0.928764	0.415462	2.2355	0.0253847
phosphatidylinositol 3 kinase regulatory subunit alpha isoform X1 1	81.1955	0.929849	0.456346	2.0376	0.0415901
rho GTPase activating 32 like isoform X3	115.708	0.932897	0.422568	2.20769	0.0272662
cAMP specific 3 5 cyclic phosphodiesterase 4B like isoform X2	165.781	0.933394	0.396715	2.35281	0.0186323
phosphoethanolamine N methyltransferase 3 like isoform X2	1188.66	0.933473	0.339075	2.753	0.00590517
poly ADP ribose polymerase 9 1	309.684	0.933517	0.366777	2.54519	0.0109217
oligophrenin 1 isoform X2	71.9515	0.933663	0.470163	1.98583	0.0470526
flotillin 2a isoform X1	251.033	0.935103	0.381699	2.44984	0.014292
myotubularin related 10	176.891	0.937437	0.403198	2.325	0.0200719
leucine zipper tumor suppressor 2 like protein 1	83.122	0.939522	0.453897	2.0699	0.0384616
DNA cytosine 5 methyltransferase 3A like isoform X1	69.0245	0.940078	0.475255	1.97805	0.0479233
transcription factor RFX3 isoform X2	69.0245	0.940078	0.475255	1.97805	0.0479233
ras GTPase activating 2	95.7561	0.941524	0.439545	2.14204	0.03219
serine threonine kinase pim 1 like protein 24	538.561	0.942047	0.351161	2.68266	0.00730387
solute carrier family 41 member 1	100.61	0.94467	0.434905	2.17213	0.0298458
sodium dependent lysophosphatidylcholine symporter 1 like protein 1	207.999	0.949857	0.383987	2.47367	0.0133733
mitochondrial enolase superfamily member 1	116.634	0.950385	0.422028	2.25195	0.0243255
potassium voltage gated channel subfamily H member 6 like protein	64.6339	0.95081	0.483646	1.96592	0.0493079
rho GTPase activating 39 like protein	70.951	0.951158	0.472013	2.01511	0.043893
unconventional myosin If like protein 1	384.877	0.952091	0.359728	2.6467	0.00812824
vascular cell adhesion 1 like protein 3	102.536	0.952255	0.433219	2.19809	0.0279426
zinc finger C3H1 type like 1 2	115.17	0.952526	0.423089	2.25136	0.0243625
cyclin T2 like isoform X1	289.12	0.955597	0.369394	2.58693	0.0096835
MAP kinase interacting serine threonine kinase 2	2130.23	0.956146	0.334546	2.85804	0.00426269
rho GTPase activating 21 like isoform X1 1	175.414	0.956166	0.393418	2.43041	0.0150818
putative 2 ketogluconate reductase	262.389	0.956652	0.373275	2.56286	0.0103814
ras GEF domain containing family member 1B A	224.486	0.956978	0.380249	2.51672	0.0118454
growth hormone regulated TBC 1	235.657	0.957946	0.37798	2.53439	0.0112645
purine nucleoside phosphorylase like protein 2	1539.45	0.96773	0.336766	2.8736	0.00405828
proline dehydrogenase mitochondrial like protein 1	76.2675	0.968021	0.463687	2.08766	0.0368283
pleckstrin homology domain containing family A member 6 isoform X7	257.924	0.972424	0.374054	2.59969	0.00933079
mannosyl oligosaccharide 1 2 alpha mannosidase IA like isoform X1	68.487	0.973245	0.476557	2.04224	0.0411274
FRAS1 related extracellular matrix 1	267.631	0.97368	0.372517	2.61378	0.00895455
H Cl exchange transporter 5 like protein	162.705	0.976559	0.398109	2.45299	0.0141674
cell cycle progression 1 like protein	99.0717	0.98035	0.436618	2.24532	0.0247473
stromal interaction molecule 1 like isoform X1	166.708	0.981055	0.44204	2.21938	0.0264609
CASP8 and FADD like apoptosis regulator isoform X2	65.5599	0.981837	0.482148	2.03638	0.0417124
guanine nucleotide binding G I G S G T subunit beta 1	127.62	0.981849	0.475691	2.06405	0.0390132
Immediate early response gene 5 protein like	432.188	0.984105	0.356549	2.76008	0.00577867
lethal 3 malignant brain tumor 3	102.462	0.984471	0.433533	2.27081	0.0231584
acyl synthetase short chain family member mitochondrial	64.0964	0.986434	0.485112	2.03341	0.0420106
UDP glucuronosyltransferase 1 5 like protein	779.79	0.989266	0.344449	2.87203	0.00407849
semaphorin 4D isoform X1	138.363	0.995158	0.409143	2.4323	0.0150033
guanylate binding 1 like protein 18	75.7194	0.998885	0.465972	2.14366	0.0320602
gap junction like protein 4	457.77	0.999184	0.35509	2.81389	0.00489458
cyclin G2 like protein	149.989	1.0007	0.403636	2.47922	0.0131669
protocadherin 20 like protein	303.383	1.0017	0.367738	2.72394	0.00645075
aminoacylase 1A like protein	1411.06	1.0027	0.337516	2.97082	0.00297005
zinc finger protein 687 like	74.2665	1.0027	0.467103	2.14665	0.0318214
serine threonine kinase LATS2 like protein	261.628	1.00337	0.373567	2.68591	0.00723321
X1 phosphatidylinositol 4 5 bisphosphate phosphodiesterase eta 2 like isoform X1	92.2171	1.00719	0.443768	2.26963	0.0232297
toll like receptor 13 3	63.0959	1.00719	0.487404	2.06644	0.0387868
plastin 1	187.824	1.00897	0.389711	2.58901	0.00962517
UDP glucuronosyltransferase like isoform X4	152.386	1.01157	0.402552	2.51289	0.0119746
Actin related 2 3 complex subunit 1A	61.6324	1.01261	0.490585	2.06408	0.0390105
potassium voltage gated channel subfamily G member 4	97.5337	1.01746	0.438402	2.32084	0.0202955
sodium and chloride dependent taurine transporter like isoform X1	491.058	1.01807	0.35341	2.8807	0.00396795
dnaJ like protein 15	180.507	1.01829	0.39206	2.59727	0.00939671
SUN domain containing 1 like isoform X1	60.1689	1.01829	0.493902	2.06172	0.039234
multidrug and toxin extrusion 1 like protein 5	147.996	1.01847	0.404565	2.51744	0.011821
microtubule cross linking factor 1 isoform X3	50.4619	1.02043	0.51949	1.96429	0.0494967
serine threonine kinase 36	50.4619	1.02043	0.51949	1.96429	0.0494967
oxidation resistance 1 like isoform X2 1	141.678	1.02133	0.407617	2.50563	0.0122234
alanine aminotransferase 2 like protein	100.853	1.02306	0.474302	2.15698	0.0310075
oxysterol binding related 5 like protein 1	130.508	1.02511	0.413655	2.47818	0.0132053
ras association domain containing 3	48.9983	1.02766	0.524181	1.9605	0.0499374
SHC transforming 2 like isoform X1	75.1925	1.02942	0.465931	2.20939	0.0271477
mastermind 3	57.2419	1.03056	0.50098	2.05708	0.0396784
transmembrane protein 179 like	61.3477	1.03261	0.49555	2.08377	0.0371808
cholesteryl ester transfer 1	52.3884	1.03273	0.513941	2.00943	0.0444918
Williams Beuren syndrome chromosomal region 16	204.586	1.03554	0.416222	2.48796	0.0128479
ketimine reductase mu crystallin	408.399	1.03668	0.358232	2.89388	0.00380508
serine threonine kinase mitochondrial	305.738	1.03724	0.375143	2.76492	0.0056937
SAFB like transcription modulator isoform X1	192.102	1.03737	0.519692	1.99613	0.04592
solute carrier family facilitated glucose transporter member 1 like isoform X1	616.952	1.03756	0.348559	2.97672	0.0029135
serine threonine kinase Nek5 like isoform X1 11	565.953	1.04328	0.350299	2.97826	0.00289891
sodium channel subunit beta 2 like protein 1	54.3149	1.04419	0.508721	2.05257	0.040114
interferon regulatory factor 2 like isoform X2	62.5584	1.04467	0.488972	2.13646	0.0326421
zyg 11 like protein	74.192	1.04783	0.467686	2.24046	0.0250608
mitochondrial 2 oxodicarboxylate carrier isoform X1	130.433	1.05087	0.413875	2.53911	0.0111135
C X C chemokine receptor type 3 like isoform X1	72.7285	1.05329	0.470101	2.24056	0.0250546
sulfotransferase family cytosolic 2B member 1 like isoform X1	157.091	1.05415	0.400802	2.63009	0.00853614
CD209 antigen like protein 18	47.9978	1.0561	0.52786	2.00072	0.0454222
uridine phosphorylase 2	3167.78	1.05716	0.332682	3.1777	0.0014845
collagen alpha 6 IV chain like isoform X1	77.9811	1.0615	0.47329	2.24282	0.0249085
nuclear factor erythroid 2 related factor 1 like protein 1	78.0451	1.0631	0.462011	2.30103	0.0213898
NF kappa B inhibitor alpha like protein 2	431.906	1.06392	0.356762	2.98217	0.00286217
rho guanine nucleotide exchange factor 17 like protein	58.1679	1.06491	0.499153	2.13343	0.0328894
DENN domain containing 5B isoform X5	103.239	1.06901	0.43353	2.46582	0.01367
N acetyllactosaminide beta 1 3 N acetylglucosaminyltransferase 2 like protein 2	251.548	1.06995	0.37551	2.84933	0.00438109
WD repeat and FYVE domain containing 4 like protein 2	176.893	1.07369	0.393541	2.72827	0.00636682
oxysterol binding 2 like isoform X1	45.0708	1.07431	0.538435	1.99524	0.0460165
cytochrome P450 1A1 like protein 3	802.419	1.08181	0.344146	3.14347	0.00166955
malate glyoxysomal like protein	53.7774	1.08858	0.510785	2.13119	0.0330731
formin like isoform X2 1	85.7511	1.08965	0.451983	2.41083	0.0159161
leucine zipper 1 like protein	106.091	1.09292	0.431265	2.53423	0.0112696
RNA binding 4 like protein	87.6776	1.09559	0.449714	2.43619	0.0148429
paralemmin 3 like isoform X1	441.778	1.09567	0.356243	3.07563	0.00210061
argininosuccinate lyase	133.211	1.09573	0.412603	2.65565	0.00791567
prestin like protein	157.405	1.10362	0.400977	2.75233	0.00591728
solute carrier family 13 member 3	877.09	1.10449	0.342892	3.22111	0.00127693
insulin receptor substrate 2 B like protein	221.815	1.10452	0.381477	2.89538	0.00378695
helicase with zinc finger domain 2 isoform X1 1	44.0703	1.10673	0.542732	2.03918	0.0414318
death associated kinase 1	73.117	1.11342	0.470132	2.36832	0.0178691
guanine nucleotide exchange factor DBS isoform X1	69.727	1.11375	0.475893	2.34034	0.0192664
pyruvate dehydrogenase acetyl transferring kinase isozyme mitochondrial like protein 4	447.409	1.11438	0.355959	3.13065	0.00174418
leucine rich repeat and calponin homology domain containing 1 like isoform X1	115.724	1.11519	0.42391	2.63072	0.0085204
UDP glucuronosyltransferase 1 5 like protein 2	52.7769	1.11601	0.513976	2.17132	0.029907
bromodomain and PHD finger containing 3	52.7769	1.11601	0.513976	2.17132	0.029907
butyrophilin subfamily 1 member A1 like isoform X3	71.6535	1.1204	0.47264	2.37052	0.0177631
pyruvate mitochondrial like protein	175.744	1.12067	0.394198	2.8429	0.00447047
sodium and chloride dependent GABA transporter 2 like isoform X2	623.078	1.12167	0.348526	3.21831	0.00128947
exostosin 1b 1	74.9868	1.12265	0.510769	2.19796	0.0279517
phosphatidylinositol 3 kinase regulatory subunit gamma isoform X2	53.2399	1.13439	0.512929	2.21158	0.0269954
solute carrier family 22 member 13	1586.03	1.13551	0.336657	3.37289	0.000743847
period circadian like protein 3	402.578	1.14702	0.358949	3.1955	0.00139588
RNA binding 10 like isoform X2	60.483	1.14737	0.494824	2.31875	0.0204087
KN motif and ankyrin repeat domain containing 1 like protein	416.601	1.14803	0.357979	3.20698	0.00134138
microtubule associated serine threonine kinase 2 like protein	41.6063	1.15404	0.553526	2.08488	0.03708
cingulin 1 isoform X1	71.116	1.15517	0.473967	2.43723	0.0148001
sickle tail like protein	50.3129	1.15564	0.521893	2.21432	0.0268065
E3 ubiquitin ligase SH3RF2	41.5815	1.15614	0.574405	2.01275	0.0441404
PDZK1 interacting 1	1277.01	1.16149	0.338577	3.43051	0.000602442
putative oxidoreductase ZK1290 5 like isoform X1	428.085	1.16195	0.357268	3.25234	0.00114461
ase activated receptor 2 like protein	158.645	1.16575	0.400868	2.90806	0.0036368
TSC22 domain family 3 like isoform X2	74.9691	1.16589	0.467781	2.49239	0.0126887
extracellular matrix FRAS1 like protein	57.5559	1.16667	0.502014	2.32398	0.0201263
inverted formin 2 isoform X1	85.6022	1.17009	0.452997	2.583	0.0097946
sodium bicarbonate transporter 11 isoform X2	204.567	1.17182	0.385926	3.03639	0.0023943
fibronectin type III domain containing 3B 1	45.4593	1.17182	0.538554	2.17587	0.0295648
sodium dependent neutral amino acid transporter B 0 AT1 like protein 2	269.366	1.17265	0.373032	3.14355	0.0016691
chloride intracellular channel 4	232.521	1.17414	0.398143	2.94905	0.00318757
serine threonine kinase SIK2 like protein 1	187.617	1.17776	0.390729	3.01425	0.00257612
RAS guanyl releasing 1 like isoform X1	128.134	1.17994	0.416204	2.835	0.0045826
E3 ubiquitin protein ligase RNF182 like protein 1	409.06	1.18035	0.35859	3.29165	0.00099602
membrane associated guanylate WW and PDZ domain containing 1 like isoform X1	86.0652	1.18132	0.452545	2.61039	0.00904399
histone deacetylase 6 like isoform X1	138.768	1.18146	0.410215	2.8801	0.00397551
sialoadhesin like isoform X2 1	52.7024	1.18169	0.515159	2.29384	0.0217999
alcohol dehydrogenase 1 like protein	142.621	1.18642	0.408277	2.90591	0.00366189
ligand dependent nuclear receptor corepressor	70.5785	1.19079	0.475335	2.50516	0.0122394
solute carrier family 25 member 45 isoform X1	35.2893	1.19079	0.585139	2.03506	0.0418445
unconventional myosin IXa like isoform X3	40.6058	1.19198	0.558564	2.134	0.0328424
RUN and FYVE domain containing 2 isoform X1	91.8447	1.19288	0.445941	2.67498	0.00747333
collagen alpha 5 IV chain like isoform X2	148.4	1.19338	0.40554	2.9427	0.00325369
Krueppel like factor 9 1	704.247	1.19666	0.34644	3.45416	0.000552014
golgin subfamily B member 1 like protein	3479.65	1.20351	0.332383	3.62085	0.000293637
prolyl 3 hydroxylase 2	170.592	1.20546	0.396527	3.04005	0.00236539
Shroom4 like isoform X2 1	49.7754	1.20627	0.524376	2.30038	0.0214264
pleckstrin homology domain containing family A member 1 isoform X1	33.8258	1.2093	0.594041	2.03572	0.0417785
acyl coenzyme A thioesterase 1 like protein	33.8258	1.2093	0.594041	2.03572	0.0417785
X2 oxoglutarate and iron dependent oxygenase domain containing 3	33.8258	1.2093	0.594041	2.03572	0.0417785
Na H exchange regulatory cofactor NHE RF3	7632.38	1.21032	0.330389	3.6633	0.000248982
zinc finger and BTB domain containing 46 like protein	53.6284	1.21776	0.513091	2.37338	0.017626
putative N acetyltransferase CML1	48.3119	1.21974	0.529356	2.3042	0.0212116
basic proline rich 3	78.7476	1.22019	0.462743	2.63685	0.00836786
spermine oxidase like protein	306.284	1.22181	0.368191	3.31842	0.000905284
raftlin like isoform X1	68.1145	1.22337	0.480188	2.5477	0.0108436
hypothetical protein 632	109.646	1.2291	0.429552	2.86136	0.0042183
zinc finger protein 711 like	32.3623	1.22959	0.603638	2.03696	0.041654
flocculation FLO11 like protein 4	255.971	1.23496	0.375485	3.28898	0.00100551
oxysterol binding related 5 like protein	90.3067	1.23898	0.448154	2.76462	0.00569888
putative protein KIAA1211 like 1	50.7014	1.24423	0.522104	2.38311	0.0171669
MOB kinase activator 3B	36.2153	1.24423	0.581119	2.1411	0.0322659
nuclear receptor binding factor 2 like protein	67.114	1.24777	0.4824	2.58659	0.00969298
zinc finger protein 618 like isoform X1	69.0406	1.25112	0.478857	2.61272	0.00898253
kinase C beta type isoform X1	30.8987	1.25193	0.614023	2.0389	0.0414604
hypothetical protein 938	49.9572	1.25228	0.52853	2.36936	0.0178188
oxidative stress induced growth inhibitor 2 like protein	147.226	1.25301	0.409422	3.06043	0.00221022
galectin 9 like isoform X1 9	106.445	1.25449	0.432574	2.90005	0.00373107
actin related 2 like protein	40.0683	1.25611	0.562201	2.23427	0.0254655
sprouty like protein 2	40.0683	1.25611	0.562201	2.23427	0.0254655
serine palmitoyltransferase 3 like isoform X1	108.985	1.2579	0.553693	2.27184	0.0230964
beta 1 3 galactosyl O glycosyl glyco beta 1 6 N acetylglucosaminyltransferase 4	475.966	1.25873	0.35477	3.54801	0.000388155
papilin isoform X1	1230.28	1.25874	0.363745	3.4605	0.000539174
multivesicular body subunit 12B	34.7518	1.2648	0.589742	2.14466	0.03198
phosphatidylethanolamine N methyltransferase	115.351	1.26695	0.42551	2.97749	0.00290621
dehydrogenase reductase SDR family member 11 like protein 1	36.6783	1.27023	0.57918	2.19315	0.0282965
PR domain zinc finger protein 16 like	36.6783	1.27023	0.57918	2.19315	0.0282965
L Myc 1b like protein	58.8705	1.27665	0.500441	2.55106	0.0107396
xin actin binding repeat containing 2 like isoform X3	419.262	1.28468	0.358219	3.5863	0.000335409
period circadian like protein 1	308.626	1.28591	0.37223	3.45461	0.00055109
NXPE family member 3 like protein 21	44.3844	1.2873	0.544654	2.36352	0.0181021
sushi domain containing 6 like protein	223.848	1.288	0.381981	3.3719	0.000746524
activator of 90 kDa heat shock ATPase like protein	79.5992	1.28927	0.46237	2.7884	0.00529685
charged multivesicular body 4C	70.4296	1.29176	0.476925	2.70852	0.0067584
glycerophosphoinositol inositolphosphodiesterase GDPD2 like protein	61.26	1.295	0.495187	2.61517	0.00891837
dysferlin isoform X5	204.509	1.29806	0.38667	3.35702	0.000787864
histone lysine N methyltransferase setd3	199.655	1.30543	0.388009	3.36443	0.000767029
glutaryl mitochondrial like protein	261.378	1.30657	0.374929	3.48484	0.000492439
myotubularin like protein	89.624	1.30689	0.459548	2.84385	0.00445718
zinc finger and BTB domain containing 17 like isoform X2	117.666	1.30737	0.424213	3.08187	0.00205708
DNA repair REV1 like protein	29.8982	1.30837	0.622592	2.10148	0.0355987
tumor necrosis factor receptor superfamily member 11B like protein	162.977	1.3134	0.400162	3.28217	0.00103012
dynein heavy chain axonemal 1	65.576	1.31373	0.48634	2.70126	0.00690779
sulfotransferase 1 family member D1 like protein	50.6269	1.31532	0.523549	2.51231	0.0119944
guanine nucleotide exchange factor VAV3 isoform X2	238.185	1.31575	0.379153	3.47023	0.000520011
peptidyl prolyl cis trans isomerase FKBP5 like protein	9127.47	1.3248	0.330133	4.01292	5.99728e-05
arf GAP with Rho GAP ANK repeat and PH domain containing 1 like protein 3	3852.31	1.3296	0.332078	4.00388	6.23109e-05
succinate hydroxymethylglutarate transferase isoform X2	71.8186	1.33129	0.475065	2.80233	0.00507348
peroxisomal bifunctional enzyme	382.211	1.3336	0.361115	3.693	0.000221621
proheparin binding EGF like growth factor	168.682	1.33697	0.398143	3.35802	0.000785043
glycogen muscle form 1	64.5755	1.3412	0.488779	2.74397	0.00607006
receptor type tyrosine phosphatase eta like protein 7	34.2143	1.3428	0.594652	2.25813	0.0239377
vitamin D3 receptor A	43.8469	1.3487	0.547946	2.46138	0.0138403
heat shock 70 1	223.087	1.34906	0.382502	3.52694	0.000420394
erythropoietin receptor	49.6264	1.35115	0.527357	2.56212	0.0104036
unconventional myosin XVIIIa like protein	49.6158	1.35196	0.530531	2.54832	0.0108243
PHD finger 19 like protein	57.3325	1.35365	0.505457	2.67806	0.00740492
bcl 2 related ovarian killer 2	29.6277	1.35438	0.6259	2.16389	0.0304725
thyrotroph embryonic factor like isoform X1	250.522	1.355	0.37705	3.59369	0.000326027
cryptochrome 2 like isoform X1	74.6711	1.35738	0.470714	2.88366	0.0039308
cGMP inhibited 3 5 cyclic phosphodiesterase B	172.46	1.35904	0.396924	3.42391	0.00061726
docosahexaenoic acid omega hydroxylase CYP4F3 like protein	52.0159	1.36977	0.5203	2.63264	0.00847231
progressive ankylosis like protein	28.8977	1.36977	0.631823	2.16796	0.0301618
thrombomodulin like protein	26.9712	1.36977	0.647906	2.11414	0.034503
xin actin binding repeat containing 1 like protein	26.9712	1.36977	0.647906	2.11414	0.034503
regucalcin	500.82	1.37717	0.353864	3.89179	9.95055e-05
sprouty like protein	67.8911	1.38344	0.48289	2.86492	0.00417118
Tob1 like protein	585.975	1.38402	0.350351	3.95038	7.80257e-05
LRR and PYD domains containing 3 like protein 35	52.479	1.38747	0.519254	2.67204	0.00753912
zinc fingers and homeoboxes 1 like protein 1	50.5524	1.38814	0.525106	2.64355	0.00820417
neurabin 1 like isoform X1	23.3447	1.3893	0.684763	2.02887	0.0424714
insulin receptor substrate 2 like protein 2	1527.59	1.38983	0.337199	4.1217	3.76081e-05
AP 1 complex subunit sigma 2 isoform X3	77.9867	1.39361	0.466103	2.98992	0.00279051
nuclear factor of activated T cytoplasmic 2 like isoform X1	38.9933	1.39361	0.570132	2.44437	0.0145105
bifunctional heparan sulfate N deacetylase N sulfotransferase 1	35.1336	1.3959	0.59078	2.36282	0.0181367
ADP ribosylation factor 5B 1	66.4276	1.39778	0.485934	2.87648	0.00402137
phosphatase 1 regulatory subunit 16A	33.2138	1.39778	0.602113	2.32146	0.020262
arginine serine rich 1	64.5011	1.39862	0.489831	2.85531	0.0042995
four and a half LIM domains 2 1	29.3608	1.40148	0.629056	2.2279	0.0258871
O mannosyl transferase 1 like protein	598.237	1.40558	0.349978	4.01618	5.91482e-05
cytochrome P450 2K1 like protein 10	798.446	1.40593	0.344782	4.07773	4.54769e-05
MAP kinase activating death domain like isoform X23	76.5232	1.40629	0.468499	3.0017	0.0026848
C ets 2 1	49.0889	1.40773	0.530178	2.65521	0.00792593
heat shock 70 5	49.0889	1.40773	0.530178	2.65521	0.00792593
unconventional myosin XVIIIa like protein 1	23.5812	1.4093	0.682458	2.06503	0.0389204
solute carrier family 22 member 7 like protein 3	384.931	1.41826	0.361219	3.92631	8.626e-05
sodium and chloride dependent GABA transporter 3	75.0597	1.41952	0.470984	3.01394	0.00257878
myelin associated neurite outgrowth inhibitor isoform X2	37.5298	1.41952	0.578033	2.45578	0.014058
tumor necrosis factor alpha induced 8 3	219.396	1.42091	0.383765	3.70255	0.000213443
H 2 class II histocompatibility E S beta chain like protein	35.6033	1.42223	0.588481	2.41679	0.0156582
LRR and PYD domains containing 12 like protein 5	55.296	1.42301	0.546021	2.60614	0.00915683
LRR and PYD domains containing 12 like isoform X1	33.6768	1.42526	0.599912	2.37578	0.0175117
nuclear receptor subfamily 1 group D member 2	187.325	1.42849	0.404278	3.53343	0.000410207
tyrosine kinase ZAP 70 like protein	47.6254	1.42866	0.535541	2.6677	0.00763732
CD276 antigen like protein 37	29.8238	1.4325	0.626368	2.287	0.022196
unc 13 like protein 5	43.7724	1.4339	0.550004	2.60706	0.00913223
cornifelin like protein 1	27.8972	1.43688	0.641815	2.23878	0.0251703
cortactin binding 2 like protein	27.8972	1.43688	0.641815	2.23878	0.0251703
UDP GlcNAc betaGal beta 1 3 N acetylglucosaminyltransferase 7 like protein 1	263.097	1.43737	0.375338	3.82954	0.000128382
stonustoxin subunit alpha like protein 20	53.868	1.43931	0.516216	2.78819	0.00530036
cytokine dependent hematopoietic cell linker like protein	25.9707	1.44192	0.659113	2.18766	0.0286941
angiotensin converting enzyme	362.127	1.44482	0.363271	3.97725	6.97155e-05
bifunctional 3 phosphoadenosine 5 phosphosulfate synthase 2 like protein	108.199	1.44777	0.433027	3.34336	0.000827698
retinol dehydrogenase 13 like protein 1	136.559	1.45223	0.413725	3.51012	0.000447908
cytochrome P450 2K1 like protein 3	446.207	1.45391	0.357074	4.07173	4.6666e-05
T cell receptor type 1	84.6178	1.45857	0.457791	3.18611	0.00144199
SLIT ROBO Rho GTPase activating 1 like isoform X1	42.3089	1.45858	0.556573	2.62064	0.00877653
basic proline rich 11	316.353	1.45884	0.368045	3.96377	7.37761e-05
sodium dependent neutral amino acid transporter B 0 AT1 like protein	514.412	1.4611	0.35348	4.13347	3.57331e-05
phosphatase 1 regulatory inhibitor subunit 16B	20.1912	1.46288	0.726509	2.01357	0.0440545
sorting nexin 18 like protein	20.1912	1.46288	0.726509	2.01357	0.0440545
glutamine fructose 6 phosphate aminotransferase isomerizing 2 like protein	46.6249	1.4707	0.539951	2.72376	0.00645442
CMP N acetylneuraminate poly alpha 2 8 sialyltransferase isoform X2	62.9631	1.47446	0.494355	2.9826	0.00285813
PI PLC X domain containing 1 like isoform X1	104.499	1.47508	0.454018	3.24893	0.00115839
cytochrome P450 2K1 like protein 13	345.565	1.47607	0.364978	4.04427	5.24866e-05
BUB3 interacting and GLEBS motif containing protein ZNF207 like 2	34.6028	1.4787	0.595674	2.4824	0.0130501
patatin like phospholipase domain containing 2 2	42.7584	1.4794	0.556083	2.6604	0.00780486
long chain fatty acid ligase ACSBG2 like isoform X2	171.551	1.48524	0.398246	3.72946	0.000191893
TBC1 domain family member 12 like protein	32.6763	1.48524	0.607818	2.44357	0.0145428
ribonucleases P MRP subunit POP1	22.5807	1.4953	0.696676	2.14633	0.0318464
argininosuccinate synthase	57.6465	1.50101	0.507285	2.95891	0.00308729
sodium dependent neutral amino acid transporter B 0 AT3 like protein	208.468	1.50597	0.387069	3.8907	9.99572e-05
ras associating and dilute domain containing like protein 2	82.6168	1.50727	0.461147	3.26852	0.00108113
T complex 1 subunit zeta 1	51.867	1.51599	0.523568	2.89549	0.00378564
eukaryotic translation initiation factor 3 subunit H 1	18.7277	1.52177	0.750725	2.02707	0.0426554
apelin	31.1915	1.52446	0.64981	2.346	0.0189761
SERTA domain containing 2 like protein	23.0437	1.53483	0.692619	2.21598	0.0266931
CUB and LCCL domain containing 2	16.8012	1.53969	0.785091	1.96116	0.0498598
CD164 sialomucin like 2	16.8012	1.53969	0.785091	1.96116	0.0498598
hypothetical protein 3489	16.8012	1.53969	0.785091	1.96116	0.0498598
ciliary neurotrophic factor like protein	16.8012	1.53969	0.785091	1.96116	0.0498598
TGF beta receptor type 1 like protein	56.6106	1.5404	0.546711	2.81758	0.00483869
midnolin like isoform X2	27.3497	1.54317	0.650771	2.3713	0.0177256
cAMP specific 3 5 cyclic phosphodiesterase 4B like isoform X2 1	54.7195	1.5438	0.515868	2.99262	0.00276598
frizzled 5 like protein	59.0356	1.5473	0.504718	3.06568	0.00217175
serine threonine kinase 17A like protein 1	200.613	1.55033	0.389496	3.98036	6.88101e-05
leucine rich repeat and transmembrane domain containing 2 like protein	25.4332	1.5574	0.667938	2.33165	0.0197193
cytosolic purine 5 nucleotidase like protein 1	550.362	1.5624	0.352235	4.43569	9.17783e-06
growth factor receptor bound 14 like isoform X1	242.31	1.56293	0.379839	4.11472	3.87643e-05
sodium myo inositol cotransporter like protein 1	684.084	1.574	0.347807	4.52551	6.02497e-06
phenazine biosynthesis like domain containing 2	16.0641	1.57955	0.80627	1.95909	0.0501025
vascular endothelial growth factor A A like isoform X1	36.4548	1.57999	0.587794	2.68799	0.00718833
RING finger protein 224 like	60.4246	1.59216	0.502263	3.16997	0.00152453
meprin A subunit beta like protein 16	51.7925	1.59216	0.525402	3.03036	0.00244259
neural proliferation differentiation and control 1 like isoform X2	38.8444	1.59216	0.575676	2.76572	0.00567969
lactosylceramide 1 3 N acetyl beta D glucosaminyltransferase B like protein	21.5802	1.59216	0.712498	2.23462	0.0254424
cytoplasmic dynein 2 heavy chain 1	17.2642	1.59216	0.778665	2.04473	0.0408813
tensin like isoform X1	17.2642	1.59216	0.778665	2.04473	0.0408813
VPS10 domain containing receptor 2 like isoform X1	17.2642	1.59216	0.778665	2.04473	0.0408813
insulin induced gene 1 protein	175.031	1.5947	0.397925	4.00753	6.13567e-05
cystathionine beta synthase like protein 6	201.39	1.59879	0.38966	4.10303	4.07774e-05
kell blood group glyco like protein	282.858	1.60792	0.373249	4.3079	1.64812e-05
carboxypeptidase O	684.564	1.61171	0.347896	4.63273	3.60871e-06
cytochrome P450 1A1 like protein	43.6234	1.61262	0.554727	2.90706	0.00364847
zinc finger MIZ domain containing 1 isoform X5	15.3376	1.62131	0.818745	1.98023	0.0476772
fos related antigen 2 like isoform X1	26.3593	1.62611	0.661372	2.45869	0.0139445
dual specificity kinase CLK4 like isoform X1	376.306	1.62717	0.399062	4.07748	4.55258e-05
calcium binding mitochondrial carrier S 2 A	664.612	1.63599	0.348523	4.69405	2.67845e-06
arylacetamide deacetylase like 4	64.2031	1.64107	0.49476	3.3169	0.000910233
integrin alpha L like protein 2	292.267	1.64127	0.372106	4.41077	1.03005e-05
trafficking particle complex subunit 12	17.7272	1.64279	0.772537	2.12648	0.033463
solute carrier family facilitated glucose transporter member 11 like protein 4	59.8871	1.64463	0.504593	3.25932	0.00111681
HLA class II histocompatibility DP alpha 1 chain like protein 3	100.12	1.6505	0.442987	3.72585	0.000194659
Bardet Biedl syndrome 2	33.5278	1.65928	0.607322	2.73212	0.00629283
metallo ase inhibitor 4	26.8223	1.65928	0.658243	2.52077	0.01171
putative tRNA pseudouridine synthase 2	116.384	1.66179	0.429123	3.87253	0.000107713
RNA binding 25 like protein 1	56.0341	1.66451	0.51481	3.23325	0.0012239
single minded like protein 4	28.0117	1.66526	0.650185	2.56121	0.0104308
integrin alpha 5 like protein	91.9514	1.66566	0.451888	3.68599	0.000227814
abhydrolase domain containing 2 A	42.6229	1.66616	0.560265	2.97388	0.00294059
unconventional myosin IXa like isoform X3 1	51.718	1.67063	0.52739	3.16774	0.0015363
arrestin domain containing 2 like isoform X1	1807.2	1.67227	0.33619	4.97419	6.55198e-07
ventricular zone expressed PH domain containing like protein	22.5062	1.67233	0.704021	2.3754	0.0175299
alkaline phosphatase like protein	225.525	1.67622	0.384183	4.36307	1.28249e-05
potassium voltage gated channel subfamily KQT member 4 isoform X1	15.7939	1.6772	0.812608	2.06397	0.0390201
dnaJ like protein 44	15.8007	1.67789	0.811405	2.06788	0.0386509
succinate hydroxymethylglutarate transferase isoform X1	15.8007	1.67789	0.811405	2.06788	0.0386509
cytochrome P450 2K1 like protein 4	97.1935	1.68047	0.446389	3.76458	0.00016683
CAP Gly domain containing linker 2 like isoform X1	24.8957	1.68293	0.677754	2.48309	0.0130247
synapsin 2 like isoform X1	18.1902	1.6917	0.766686	2.20651	0.0273486
sodium and chloride dependent GABA transporter 2 like protein 9	104.825	1.69587	0.439178	3.86146	0.000112711
docking 3 like protein	47.865	1.69627	0.54071	3.13711	0.00170621
feline leukemia virus subgroup C receptor related 1	86.6349	1.69675	0.458812	3.69813	0.000217193
zinc finger protein 423 isoform X3	38.7699	1.69734	0.57892	2.93191	0.00336883
zinc finger C3H1 type like 2	125.383	1.69777	0.427298	3.97326	7.08958e-05
rho related GTP binding 1	41.1594	1.70234	0.567673	2.99881	0.00271033
inhibitor of growth 1 like protein	41.1594	1.70234	0.567673	2.99881	0.00271033
cadherin 16	87.0979	1.7068	0.45839	3.72347	0.000196503
thrombospondin type laminin G domain and EAR repeat containing like protein	22.9692	1.71081	0.700013	2.44397	0.0145268
thromboxane A synthase	59.8126	1.71372	0.506229	3.38527	0.000711079
CCAAT enhancer binding beta like protein	1655.95	1.71849	0.336923	5.10056	3.38646e-07
glyoxylate reductase hydroxypyruvate reductase like protein 1	13.8741	1.72341	0.859024	2.00624	0.0448308
adhesion G coupled receptor A2	13.8741	1.72341	0.859024	2.00624	0.0448308
DNA damage inducible transcript 3	134.425	1.72772	0.417941	4.13389	3.56681e-05
bifunctional heparan sulfate N deacetylase N sulfotransferase 2 like protein	30.1378	1.72822	0.633046	2.73001	0.00633322
FH1 FH2 domain containing 3 like protein	45.1837	1.73048	0.575724	3.00575	0.00264927
nuclear GTPase SLIP GC like protein 2	16.2637	1.73234	0.804434	2.15349	0.0312803
brain specific angiogenesis inhibitor 1 associated 2 2	67.4442	1.73418	0.48996	3.53943	0.000400996
disco interacting 2 like protein 7	34.9169	1.7359	0.601135	2.8877	0.00388068
serine threonine kinase PLK3 like protein	198.017	1.73735	0.391793	4.43436	9.2346e-06
hypothetical protein 2805	184.605	1.74311	0.396004	4.40176	1.07374e-05
S adenosylmethionine synthase like protein 1	797.234	1.74403	0.34559	5.04653	4.49897e-07
kelch 29 1	21.0427	1.74417	0.725695	2.40344	0.0162416
hypothetical protein 1766	49.254	1.75004	0.537266	3.25731	0.00112474
contactin associated like 5 3	25.8218	1.75164	0.671043	2.61032	0.00904563
phosphatase Slingshot like protein 1	185.531	1.75248	0.395789	4.42783	9.51874e-06
PRELI domain containing 3B like protein	56.4226	1.75443	0.515788	3.40146	0.000670271
sodium hydrogen exchanger 1 like protein 1	30.6008	1.75679	0.630549	2.78613	0.0053341
alanine glyoxylate aminotransferase mitochondrial	75.5388	1.76208	0.475977	3.70203	0.000213877
phenazine biosynthesis like domain containing 3	412.327	1.77323	0.41834	4.23872	2.24794e-05
riboflavin transporter 2 like protein	1103.18	1.77889	0.350105	5.08103	3.75392e-07
serine threonine phosphatase 4 regulatory subunit 4 like protein	23.8952	1.78481	0.692413	2.57766	0.00994707
regulator of G signaling 21 like protein	23.8952	1.78481	0.692413	2.57766	0.00994707
B cell linker like isoform X7	23.8952	1.78481	0.692413	2.57766	0.00994707
solute carrier family 25 member 43	23.8952	1.78481	0.692413	2.57766	0.00994707
MOB kinase activator 2 like isoform X1 3	21.5057	1.78481	0.721268	2.47454	0.0133407
histone H4 like protein 3	19.1162	1.78481	0.75574	2.36167	0.0181928
glutamate rich 6 like isoform X1	19.1162	1.78481	0.75574	2.36167	0.0181928
V set and transmembrane domain containing 4 like protein	19.1162	1.78481	0.75574	2.36167	0.0181928
cis aconitate decarboxylase like protein 2	16.7267	1.78481	0.797804	2.23715	0.0252764
cyclin L1 isoform X2 1	16.7267	1.78481	0.797804	2.23715	0.0252764
cysteine sulfinic acid decarboxylase like protein	1843.1	1.79041	0.336185	5.32567	1.00581e-07
A disintegrin and metallo ase with thrombospondin motifs 1	240.267	1.81365	0.382097	4.74659	2.06876e-06
plasminogen activator inhibitor 1	322.362	1.82521	0.36939	4.94115	7.76624e-07
LIM zinc binding domain containing Nebulette like protein	41.5479	1.82663	0.569475	3.20756	0.00133865
cationic amino acid transporter 3 like protein	100.286	1.82813	0.445544	4.10314	4.07577e-05
tetratricopeptide repeat 7A like isoform X2	58.7376	1.8292	0.511514	3.57605	0.00034882
guanine nucleotide exchange factor VAV3 like protein	19.5792	1.8292	0.750611	2.43695	0.0148117
nucleolysin TIAR isoform X1	31.9898	1.83926	0.62345	2.95013	0.00317645
dexamethasone induced Ras related 1	271.182	1.84264	0.37665	4.89219	9.97188e-07
carbonic anhydrase 4 like protein 4	133.201	1.8437	0.420151	4.38818	1.14303e-05
ubiquitin like modifier activating enzyme 1 1	29.6003	1.8437	0.641331	2.8748	0.00404278
villin	14.8002	1.8437	0.842535	2.18828	0.0286492
glutamate rich 3 like protein	27.2108	1.84894	0.661748	2.79402	0.00520572
slit like protein 2	12.4106	1.8552	0.908548	2.04194	0.0411577
kinesin KIF26A	12.4106	1.8552	0.908548	2.04194	0.0411577
O linked mannose beta 1 4 N acetylglucosaminyltransferase 2	12.4106	1.8552	0.908548	2.04194	0.0411577
ATP binding cassette sub family D member 2	12.4106	1.8552	0.908548	2.04194	0.0411577
X14 3 3 gamma B 1	12.4106	1.8552	0.908548	2.04194	0.0411577
arachidonate 5 lipoxygenase like protein 8	104.527	1.86009	0.441961	4.20873	2.56812e-05
claudin 15 like protein	33.6246	1.86595	0.655676	2.84583	0.00442952
NF kappa B inhibitor alpha like protein 1	238.58	1.87672	0.383014	4.89988	9.58975e-07
phosphoethanolamine N methyltransferase 3 like isoform X2 1	35.3054	1.88434	0.603696	3.12134	0.00180029
chloride intracellular channel 5 like isoform X1	17.6527	1.88434	0.785464	2.39902	0.016439
hypothetical protein 850	25.2843	1.88915	0.68195	2.77021	0.00560202
mast cell protease 1A like protein 3	51.0316	1.90582	0.535516	3.55885	0.000372481
multidrug resistance associated 1 like protein 7	20.5052	1.91409	0.74097	2.58322	0.00978818
arginine vasopressin induced 1	25.7473	1.92231	0.678687	2.8324	0.00462004
membrane bound immunoglobulin	18.1157	1.93165	0.779712	2.47739	0.0132348
heat shock HSP 90 alpha	685.933	1.93287	0.352255	5.48715	4.08476e-08
ras association domain containing 10 like protein 1	53.6065	1.95161	0.531783	3.66994	0.00024261
prostaglandin E2 receptor EP4 subtype like protein 2	31.4523	1.95473	0.631562	3.09508	0.00196762
arginine N methyltransferase 2	15.7262	1.95473	0.827755	2.36149	0.0182017
microtubule cross linking factor 1 like protein	15.7262	1.95473	0.827755	2.36149	0.0182017
unconventional myosin VIIa isoform X1	10.4841	1.95473	0.984336	1.98584	0.047051
titin like protein 1	10.4841	1.95473	0.984336	1.98584	0.047051
calcium channel flower like protein	10.4841	1.95473	0.984336	1.98584	0.047051
nocturnin isoform X1	264.955	1.95631	0.378604	5.16717	2.37663e-07
growth arrest and DNA damage inducible GADD45 beta like protein 1	175.84	1.95712	0.401347	4.87637	1.08055e-06
CLOCK interacting pacemaker like protein	34.3049	1.96701	0.61278	3.20998	0.00132744
unc 45 like protein	13.3366	1.98644	0.889314	2.23368	0.025504
relaxin receptor 1 like protein	13.3366	1.98644	0.889314	2.23368	0.025504
pleckstrin homology domain containing family G member 4B isoform X1	13.3366	1.98644	0.889314	2.23368	0.025504
fibronectin like isoform X2	206.218	1.99375	0.391964	5.08656	3.64615e-07
heparin cofactor 2	72.3883	1.9957	0.486312	4.10375	4.06504e-05
methyltransferase mitochondrial	796.974	2.01558	0.346398	5.81867	5.93178e-09
solute carrier family 35 member E4 like isoform X2	13.7997	2.04785	0.880542	2.32566	0.0200364
microtubule associated serine threonine kinase 1 like protein 1	13.7997	2.04785	0.880542	2.32566	0.0200364
complement C3 like protein 27	16.6522	2.05783	0.814422	2.52673	0.0115129
ribosome binding 1 like isoform X1	52.8091	2.06044	0.534342	3.85603	0.000115241
BTG2 like protein	350.622	2.06255	0.367843	5.60714	2.05696e-08
rho GTPase activating 24 like isoform X2	455.24	2.06907	0.359318	5.75831	8.49588e-09
oxysterol binding related 3 like isoform X1	39.4725	2.08598	0.588041	3.54734	0.000389145
prominin 1 A like isoform X5	54.1981	2.10674	0.531508	3.96369	7.37989e-05
inactive tyrosine kinase 7	17.1152	2.10674	0.808231	2.6066	0.00914449
E3 ubiquitin ligase MYLIP 1	17.1152	2.10674	0.808231	2.6066	0.00914449
transmembrane protein 150A like	11.4101	2.10674	0.96007	2.19436	0.0282095
hypothetical protein 4067	83.6211	2.12843	0.491618	4.32943	1.49494e-05
phosphatidylinositol 4 kinase alpha like protein 1	31.8409	2.13273	0.636083	3.35291	0.000799654
arf GAP with SH3 ANK repeat and PH domain containing 2 like isoform X1	28.9883	2.13531	0.658478	3.24279	0.00118364
tumor necrosis factor receptor superfamily member 9 like protein	17.5782	2.15405	0.802326	2.68475	0.00725842
myofibril bound serine ase 1	123.51	2.16067	0.431465	5.00775	5.5069e-07
serine threonine kinase SIK2 like protein 3	379.552	2.16159	0.365708	5.9107	3.40665e-09
solute carrier family facilitated glucose transporter member 9 like protein 3	14.7257	2.16332	0.864445	2.50256	0.01233
ras related Rap 2a	11.8731	2.17713	0.94909	2.29391	0.0217955
calponin 3 like protein 1	9.02061	2.19985	1.07314	2.04992	0.0403719
kinase C and casein kinase II substrate 3 like protein	9.02061	2.19985	1.07314	2.04992	0.0403719
BTB POZ domain containing 6 A isoform X1	9.02061	2.19985	1.07314	2.04992	0.0403719
mannosyl oligosaccharide 1 2 alpha mannosidase IA 1	9.02061	2.19985	1.07314	2.04992	0.0403719
complement factor D like protein 20	15.1887	2.21777	0.85704	2.58771	0.00966161
ectonucleotide pyrophosphatase phosphodiesterase family member 7 like protein 2	15.1887	2.21777	0.85704	2.58771	0.00966161
insulin like growth factor binding 1 2	276.712	2.21952	0.378964	5.85681	4.71848e-09
solute carrier family 25 member 38 A	344.486	2.23954	0.369857	6.05516	1.4028e-09
low density lipo receptor related 2	9.25043	2.24397	1.06539	2.10624	0.0351833
zinc finger protein 704 like isoform X2	24.6723	2.24424	0.705632	3.18047	0.00147035
sialic acid binding Ig like lectin 14 1	24.6723	2.24424	0.705632	3.18047	0.00147035
PR domain zinc finger 1 like isoform X1	12.3361	2.24424	0.938825	2.39048	0.0168262
nesprin 1 isoform X3 3	12.3361	2.24424	0.938825	2.39048	0.0168262
interferon induced very large GTPase 1 like protein 62	68.3118	2.25611	0.500929	4.50386	6.67314e-06
hsp70 binding 1	37.4715	2.26594	0.605903	3.73977	0.000184189
early growth response 2b like protein	25.1353	2.27667	0.702352	3.24149	0.00118907
B cell scaffold protein	9.48362	2.28731	1.0577	2.16254	0.0305766
putative G coupled receptor 34 1	9.48362	2.28731	1.0577	2.16254	0.0305766
WD repeat containing 6 1	9.48362	2.28731	1.0577	2.16254	0.0305766
catenin delta 2 like isoform X2 1	9.48362	2.28731	1.0577	2.16254	0.0305766
integrin alpha 6 like protein 1	240.869	2.29176	0.386663	5.92702	3.08481e-09
tumor necrosis factor ligand superfamily member 12 like protein	22.2828	2.29939	0.737569	3.11752	0.00182381
solute carrier organic anion transporter family member 1C1 like protein 2	106.172	2.31784	0.449102	5.16106	2.4555e-07
MIF4G domain containing B isoform X1	16.1147	2.32087	0.843348	2.75197	0.00592384
phospholipase DDHD1 like protein 1	35.5449	2.32538	0.61993	3.75103	0.000176107
src like adapter 2 isoform X2	161.61	2.32582	0.412318	5.64085	1.69215e-08
voltage dependent L type calcium channel subunit beta 4 isoform X2	17.7601	2.32884	0.8529	2.7305	0.00632385
cbp p300 interacting transactivator 3 like protein	312.736	2.33939	0.374663	6.24399	4.26539e-10
excitatory amino acid transporter 3 like protein	133.622	2.34014	0.427824	5.46987	4.50356e-08
integrin alpha M like protein 5	26.5243	2.36978	0.693124	3.41898	0.00062857
hemicentin 1 like isoform X2	9.94662	2.36978	1.0435	2.271	0.0231471
estradiol 17 beta dehydrogenase 8 1	9.94662	2.36978	1.0435	2.271	0.0231471
GTP binding Rab 3D like protein	9.94662	2.36978	1.0435	2.271	0.0231471
ADP ribosylation factor 8B 1	40.7125	2.4093	0.594956	4.04955	5.13169e-05
neuromodulin like isoform X1	6.85754	2.4276	1.24297	1.95306	0.0508127
collectrin precursor	72.8674	2.44777	0.497675	4.91843	8.72432e-07
cytochrome P450 2K1 like protein 11	10.4096	2.44778	1.03054	2.37523	0.017538
ras related Rab 38 like protein	10.4096	2.44778	1.03054	2.37523	0.017538
deoxyhypusine synthase 2	7.09409	2.48525	1.22926	2.02174	0.0432029
complement factor D like protein 4	7.09409	2.48525	1.22926	2.02174	0.0432029
hypothetical protein 3445	7.09409	2.48525	1.22926	2.02174	0.0432029
RNA binding Musashi like protein 6	7.09409	2.48525	1.22926	2.02174	0.0432029
macrophage mannose receptor 1 like protein 56	7.09409	2.48525	1.22926	2.02174	0.0432029
SH2 domain containing 4A like protein	14.1882	2.48525	0.903635	2.75029	0.00595434
sodium bile acid cotransporter like protein	60.5313	2.49176	0.526662	4.73124	2.23153e-06
histone	17.9667	2.50728	0.819699	3.05878	0.00222239
nuclear receptor subfamily 4 group A member 1 like protein	17.9667	2.50728	0.819699	3.05878	0.00222239
complement C1s subcomponent like protein 1	10.8726	2.52178	1.01839	2.47625	0.0132769
gamma glutamyltranspeptidase 1 like protein 14	14.6512	2.5397	0.896053	2.83432	0.00459231
putative polyketide synthase 16 2	88.3701	2.54858	0.475594	5.35872	8.38114e-08
semaphorin 3F like isoform X1	44.4166	2.5574	0.584233	4.37737	1.20121e-05
sodium dependent neutral amino acid transporter B 0 AT1 like protein 1	52.4367	2.57737	0.55409	4.65154	3.29471e-06
hypothetical protein 1717	90.2222	2.58355	0.474089	5.4495	5.05102e-08
regulation of nuclear pre mRNA domain containing 1B like isoform X1	7.5571	2.59217	1.20796	2.1459	0.0318811
tRNA threonylcarbamoyladenosine biosynthesis	7.5571	2.59217	1.20796	2.1459	0.0318811
hypothetical protein 2382	7.5571	2.59217	1.20796	2.1459	0.0318811
putative flavin containing monoamine oxidase A 1	7.55355	2.59437	1.22187	2.12328	0.0337306
immunoglobulin Z heavy 4	98.7053	2.60007	0.464	5.6036	2.09947e-08
glutamate receptor interacting 1 like isoform X3	23.1343	2.62612	0.748007	3.51082	0.000446728
ligand dependent corepressor like protein	23.1343	2.62612	0.748007	3.51082	0.000446728
E3 ubiquitin ligase PDZRN3 isoform X1	19.3558	2.63281	0.804588	3.27225	0.00106696
immunoglobulin mu heavy chain 1	70.7919	2.65928	0.508919	5.22535	1.73823e-07
sodium and chloride dependent taurine transporter like protein	11.7987	2.65928	0.996555	2.66848	0.00761957
pre B cell leukemia transcription factor interacting 1 like isoform X1 3	11.7987	2.65928	0.996555	2.66848	0.00761957
beta beta carotene 15 15 dioxygenase like protein 1	27.8389	2.6779	0.699131	3.83033	0.000127972
kelch 29 isoform X1 2	96.2413	2.6917	0.469577	5.73218	9.91476e-09
hypothetical protein 2198	68.4024	2.69735	0.51543	5.23321	1.66594e-07
dual specificity phosphatase 1	479.205	2.71273	0.362276	7.48802	6.99195e-14
solute carrier family 22 member 7 like protein 4	715.344	2.7331	0.35175	7.76999	7.84894e-15
major histocompatibility complex class I related gene protein like 4	20.7448	2.74829	0.79127	3.47327	0.000514165
CD276 antigen like protein 24	41.9526	2.76667	0.606406	4.5624	5.05712e-06
phosphatase 1 regulatory subunit 14B like protein 1	39.7929	2.85323	0.622743	4.58172	4.61174e-06
hypothetical protein 1226	8.94612	2.87228	1.15555	2.48564	0.0129319
leucine rich repeat containing 17 like protein	8.94612	2.87228	1.15555	2.48564	0.0129319
inactive dipeptidyl peptidase 10 like isoform X1	17.8922	2.87228	0.85272	3.36837	0.000756131
interleukin 1 receptor accessory like 1 A isoform X3 20	36.2475	2.89334	0.646602	4.47469	7.65229e-06
basic leucine zipper transcriptional factor ATF like protein	13.6507	2.9003	0.960698	3.01895	0.00253656
FAM69A	16.2327	2.93226	0.895925	3.27289	0.00106455
WD repeat containing 38	9.40913	2.95474	1.14121	2.58912	0.00962204
monocarboxylate transporter 13 like protein 1	9.40913	2.95474	1.14121	2.58912	0.00962204
adhesion G coupled receptor E2 like protein 1	24.4488	3.01748	0.762381	3.95797	7.55895e-05
engulfment and cell motility 2 like isoform X1	4.93439	3.03227	1.55345	1.95196	0.0509434
THAP domain containing 1	9.87214	3.03275	1.12789	2.68887	0.00716938
metal transporter CNNM2 isoform X1	9.87214	3.03275	1.12789	2.68887	0.00716938
dual specificity phosphatase 4 like protein	115.995	3.06754	0.464939	6.59772	4.17518e-11
inositol 3 phosphate synthase 1 A like protein	101.036	3.07022	0.476298	6.446	1.14844e-10
senescence associated 4	40.4146	3.07022	0.632927	4.85083	1.22948e-06
bone marrow proteoglycan like isoform X1 2	66.2524	3.08438	0.537251	5.74103	9.4103e-09
FH2 domain containing 1 like protein 1	5.16084	3.10495	1.54081	2.01514	0.0438901
tumor susceptibility gene 101 protein	5.16757	3.10674	1.53569	2.02302	0.0430706
UPF0565 C2orf69 like protein	5.16757	3.10674	1.53569	2.02302	0.0430706
galanin receptor type 1 like protein 1	5.16757	3.10674	1.53569	2.02302	0.0430706
glycerol kinase 5 1	5.16757	3.10674	1.53569	2.02302	0.0430706
polypeptide N acetylgalactosaminyltransferase 2 isoform X1 1	5.16757	3.10674	1.53569	2.02302	0.0430706
vacuolar sorting associated 13D like protein 1	5.16757	3.10674	1.53569	2.02302	0.0430706
T cell antigen receptor alpha chain VJC	5.16757	3.10674	1.53569	2.02302	0.0430706
thyroglobulin 2	5.16757	3.10674	1.53569	2.02302	0.0430706
gap junction delta 2 like protein 3	5.16757	3.10674	1.53569	2.02302	0.0430706
serine threonine kinase Nek5 like isoform X1 12	5.16757	3.10674	1.53569	2.02302	0.0430706
transcription factor TFIIIB component B like protein	5.16757	3.10674	1.53569	2.02302	0.0430706
cytosolic sulfotransferase 3 like protein 1	5.16757	3.10674	1.53569	2.02302	0.0430706
cathepsin S like protein 5	36.173	3.10675	0.661708	4.69504	2.66553e-06
diaphanous like protein	10.3351	3.10675	1.1156	2.78482	0.00535569
GTPase IMAP family member 8 like protein 183	10.3351	3.10675	1.1156	2.78482	0.00535569
heat shock 70 kDa 5	15.5027	3.10675	0.932417	3.33193	0.00086246
ras association domain containing 9	225.447	3.13003	0.403819	7.75107	9.11189e-15
interferon induced very large GTPase 1 like protein 6	5.63058	3.24425	1.50461	2.15621	0.0310671
leucine rich repeat and fibronectin type III domain containing 5 like protein 1	5.63058	3.24425	1.50461	2.15621	0.0310671
D 2 like dopamine receptor	5.63058	3.24425	1.50461	2.15621	0.0310671
GCRV induced gene 2i protein 6	5.63058	3.24425	1.50461	2.15621	0.0310671
adipocyte plasma membrane associated like protein	5.63058	3.24425	1.50461	2.15621	0.0310671
monocyte chemotactic 1B like protein 7	5.63058	3.24425	1.50461	2.15621	0.0310671
neuronal PAS domain containing 4 like protein 1	5.63058	3.24425	1.50461	2.15621	0.0310671
neurexin 3a like isoform X2	5.63058	3.24425	1.50461	2.15621	0.0310671
C X C motif chemokine 9 like protein	16.8917	3.24425	0.914813	3.54636	0.000390596
GTPase IMAP family member 4 like protein 20	11.7242	3.30838	1.08385	3.05244	0.00226989
E3 ubiquitin ligase RNF19B like protein	6.09359	3.36978	1.4776	2.28058	0.0225731
interleukin 1 receptor accessory like 1 A isoform X3 16	6.09359	3.36978	1.4776	2.28058	0.0225731
glutamate receptor interacting 2 isoform X2	6.09359	3.36978	1.4776	2.28058	0.0225731
GTPase IMAP family member 8 like protein 134	6.09359	3.36978	1.4776	2.28058	0.0225731
hypothetical protein 3420	6.09359	3.36978	1.4776	2.28058	0.0225731
procollagen galactosyltransferase 1 1	6.09359	3.36978	1.4776	2.28058	0.0225731
pyridoxal phosphate phosphatase like protein	6.09359	3.36978	1.4776	2.28058	0.0225731
cytosolic phospholipase A2 gamma like protein 13	12.603	3.42341	1.12639	3.03929	0.0023714
aquaporin 11 like protein	6.5566	3.48526	1.45389	2.39719	0.0165213
X1 phosphatidylinositol 4 5 bisphosphate phosphodiesterase beta 4 like isoform X1	6.5566	3.48526	1.45389	2.39719	0.0165213
tumor necrosis factor alpha induced 8 1 isoform X2	6.5566	3.48526	1.45389	2.39719	0.0165213
cytosolic phospholipase A2 zeta like protein 6	6.5566	3.48526	1.45389	2.39719	0.0165213
X3 hydroxyisobutyrate mitochondrial like protein 1	6.5566	3.48526	1.45389	2.39719	0.0165213
chondroitin sulfate proteoglycan 4 like protein 1	6.5566	3.48526	1.45389	2.39719	0.0165213
cocaine and amphetamine regulated transcript like protein 2	6.5566	3.48526	1.45389	2.39719	0.0165213
GTPase IMAP family member 8 like protein 171	6.5566	3.48526	1.45389	2.39719	0.0165213
E3 SUMO ligase 2 like protein 2	13.1132	3.48526	1.05805	3.29404	0.000987587
jun dimerization 2 like protein	40.7286	3.53971	0.666787	5.3086	1.10468e-07
hypothetical protein 895	37.68	3.55457	0.688404	5.16349	2.42385e-07
calcium activated potassium channel subunit alpha 1 isoform X1	7.01961	3.59217	1.43307	2.50662	0.0121892
trichohyalin like isoform X2 3	7.01961	3.59217	1.43307	2.50662	0.0121892
hematopoietic progenitor cell antigen CD34 1	7.01961	3.59217	1.43307	2.50662	0.0121892
receptor type tyrosine phosphatase T isoform X10	7.01961	3.59217	1.43307	2.50662	0.0121892
rho GDP dissociation inhibitor 1	7.01961	3.59217	1.43307	2.50662	0.0121892
heat shock 70 4	14.0392	3.59218	1.04337	3.44287	0.000575583
membrane metallo endopeptidase like 1	7.48261	3.69171	1.41435	2.61019	0.00904917
CREB regulated transcription coactivator 3 like isoform X1 1	7.48261	3.69171	1.41435	2.61019	0.00904917
hypothetical protein 3070	7.48261	3.69171	1.41435	2.61019	0.00904917
immunoglobulin light 9	71.0476	3.77477	0.565583	6.67412	2.48722e-11
zinc alpha 2 glyco like protein 2	7.94562	3.78482	1.39753	2.70822	0.00676461
histone H2A like protein 15	7.94562	3.78482	1.39753	2.70822	0.00676461
heat shock 70 2	238.832	3.78782	0.416189	9.10118	8.93549e-20
heat shock 70 kDa 2	74.2887	3.84372	0.562237	6.83647	8.11666e-12
cyclin dependent kinase inhibitor 1 like isoform X2	33.158	3.85035	0.754882	5.1006	3.38586e-07
complement factor D like protein 7	17.2803	3.91411	1.00315	3.90182	9.54733e-05
palmitoyltransferase ZDHHC18 like protein	8.87164	3.95475	1.36858	2.88968	0.00385636
senescence associated 21	8.87164	3.95475	1.36858	2.88968	0.00385636
GTPase IMAP family member 8 like protein 164	8.87164	3.95475	1.36858	2.88968	0.00385636
arrestin domain containing 3 like protein 8	4.43405	3.95583	1.91303	2.06784	0.0386551
hephaestin 1 3	9.55773	4.06905	1.35247	3.00861	0.00262448
deleted in malignant brain tumors 1 like protein 16	50.8403	4.16334	0.671025	6.20445	5.48881e-10
anoctamin 5 isoform X2	10.2607	4.17714	1.33393	3.13145	0.00173944
putative protein C8orf34 like protein	10.2607	4.17714	1.33393	3.13145	0.00173944
putative nuclear hormone receptor HR38 isoform X1	30.782	4.17715	0.819745	5.09567	3.47515e-07
TBC1 domain family member 10A like protein 4	10.7237	4.24426	1.32417	3.20521	0.00134963
heat shock 70 kDa 6	112.793	4.32088	0.525145	8.22797	1.90408e-16
secreted frizzled related 1 like protein	5.82307	4.3707	1.82099	2.40017	0.0163873
proline rich 5 like protein	12.5757	4.48527	1.29167	3.47246	0.000515706
NAD dependent malic mitochondrial 1	12.5757	4.48527	1.29167	3.47246	0.000515706
hypothetical protein 783	87.0294	4.69971	0.603212	7.79115	6.64044e-15
proto oncogene c Fos like protein	14.8907	4.73902	1.26148	3.75671	0.000172163
C ets 2	2.77805	4.81244	2.16666	2.22113	0.0263421
polymeric immunoglobulin receptor like protein 19	2.77805	4.81244	2.16666	2.22113	0.0263421
type I cytoskeletal 13 like protein	2.77805	4.81244	2.16666	2.22113	0.0263421
plexin A1 isoform X1 1	2.77805	4.81244	2.16666	2.22113	0.0263421
zona pellucida sperm binding 3 like protein 4	2.77805	4.81244	2.16666	2.22113	0.0263421
calcium calmodulin dependent kinase type II subunit beta isoform X18	2.77805	4.81244	2.16666	2.22113	0.0263421
tyrosine kinase Fes Fps isoform X1	2.77805	4.81244	2.16666	2.22113	0.0263421
zinc finger GLI1	2.77805	4.81244	2.16666	2.22113	0.0263421
disintegrin and metallo ase domain containing 8 like protein 1	2.77805	4.81244	2.16666	2.22113	0.0263421
cortexin 2 like protein	2.77805	4.81244	2.16666	2.22113	0.0263421
cis aconitate decarboxylase like protein 1	2.77805	4.81244	2.16666	2.22113	0.0263421
junction plakoglobin like protein	2.77805	4.81244	2.16666	2.22113	0.0263421
rap guanine nucleotide exchange factor 4 like protein	2.77805	4.81244	2.16666	2.22113	0.0263421
gliomedin isoform X1	2.77805	4.81244	2.16666	2.22113	0.0263421
GTPase mitochondrial like protein 1	2.77805	4.81244	2.16666	2.22113	0.0263421
MAP microtubule affinity regulating kinase 3 isoform X5	2.77805	4.81244	2.16666	2.22113	0.0263421
interferon alpha beta receptor 1a like protein 1	2.77805	4.81244	2.16666	2.22113	0.0263421
crumbs like protein 4	2.77805	4.81244	2.16666	2.22113	0.0263421
sterile alpha motif domain containing 3 like isoform X2 14	2.77805	4.81244	2.16666	2.22113	0.0263421
hypothetical protein 2341	2.77805	4.81244	2.16666	2.22113	0.0263421
chymotrypsin like protease CTRL 1 21	2.77805	4.81244	2.16666	2.22113	0.0263421
GTPase IMAP family member 8 like protein 95	2.77805	4.81244	2.16666	2.22113	0.0263421
hypothetical protein 2589	2.77805	4.81244	2.16666	2.22113	0.0263421
CD48 antigen like protein 5	2.77805	4.81244	2.16666	2.22113	0.0263421
solute carrier family 22 member 4 like protein	2.77805	4.81244	2.16666	2.22113	0.0263421
integrin beta 1 like protein 7	2.77805	4.81244	2.16666	2.22113	0.0263421
zinc finger BED domain containing 1 like protein 130	2.77805	4.81244	2.16666	2.22113	0.0263421
LRR and PYD domains containing 3 like protein 39	2.77805	4.81244	2.16666	2.22113	0.0263421
sodium dependent neutral amino acid transporter B 0 AT2 like protein 1	2.77805	4.81244	2.16666	2.22113	0.0263421
PAS domain containing serine threonine kinase 1	2.77805	4.81244	2.16666	2.22113	0.0263421
transcription factor HES 5 like protein 14	2.77805	4.81244	2.16666	2.22113	0.0263421
membrane MLC1 like protein	2.77805	4.81244	2.16666	2.22113	0.0263421
GATS 3 1	2.77805	4.81244	2.16666	2.22113	0.0263421
hypothetical protein 3986	2.77805	4.81244	2.16666	2.22113	0.0263421
MAGUK p55 subfamily member 7 isoform X1 2	2.77805	4.81244	2.16666	2.22113	0.0263421
deleted in malignant brain tumors 1 like protein 24	2.77805	4.81244	2.16666	2.22113	0.0263421
eomesodermin like protein 1	2.77805	4.81244	2.16666	2.22113	0.0263421
X2 hydroxyacylsphingosine 1 beta galactosyltransferase 1	2.77805	4.81244	2.16666	2.22113	0.0263421
butyrophilin subfamily 1 member A1 like isoform X1 9	2.77805	4.81244	2.16666	2.22113	0.0263421
TBC1 domain family member 2B like isoform X1 2	2.77805	4.81244	2.16666	2.22113	0.0263421
dnaJ like protein 57	2.77805	4.81244	2.16666	2.22113	0.0263421
A disintegrin and metallo ase with thrombospondin motifs 3 1	2.77805	4.81244	2.16666	2.22113	0.0263421
kinase C and casein kinase substrate in neurons 2 isoform X1 1	2.77805	4.81244	2.16666	2.22113	0.0263421
gamma glutamylaminecyclotransferase B like protein 3	16.2798	4.87229	1.24717	3.90666	9.35796e-05
collagen alpha 1 VIII chain	16.2798	4.87229	1.24717	3.90666	9.35796e-05
GTPase IMAP family member 8 like protein 29	35.8006	5.01365	0.905296	5.53813	3.05712e-08
peptidyl prolyl cis trans isomerase FKBP3	3.24106	5.03484	2.0822	2.41804	0.0156043
CD276 antigen like protein	3.24106	5.03484	2.0822	2.41804	0.0156043
calsyntenin 1 isoform X3	3.24106	5.03484	2.0822	2.41804	0.0156043
hypothetical protein 497	3.24106	5.03484	2.0822	2.41804	0.0156043
ryanodine receptor 3 like protein	3.24106	5.03484	2.0822	2.41804	0.0156043
prefoldin subunit 1	3.24106	5.03484	2.0822	2.41804	0.0156043
retinoic acid induced 2	3.24106	5.03484	2.0822	2.41804	0.0156043
transmembrane and TPR repeat containing 2 like protein 2	3.24106	5.03484	2.0822	2.41804	0.0156043
serine threonine kinase SMG1 isoform X2	3.24106	5.03484	2.0822	2.41804	0.0156043
CMRF35 like molecule 1	3.24106	5.03484	2.0822	2.41804	0.0156043
advillin like protein	3.24106	5.03484	2.0822	2.41804	0.0156043
thioredoxin domain containing 11 5	3.24106	5.03484	2.0822	2.41804	0.0156043
X5 nucleotidase domain containing 2 like protein	3.24106	5.03484	2.0822	2.41804	0.0156043
MAGUK p55 subfamily member 2 like isoform X3	3.24106	5.03484	2.0822	2.41804	0.0156043
ELKS Rab6 interacting CAST family member 1 like isoform X1	3.24106	5.03484	2.0822	2.41804	0.0156043
protocadherin 19 like isoform X2	3.24106	5.03484	2.0822	2.41804	0.0156043
serine threonine kinase Nek3	3.24106	5.03484	2.0822	2.41804	0.0156043
neuroblastoma suppressor of tumorigenicity 1 like protein	3.24106	5.03484	2.0822	2.41804	0.0156043
sorting nexin 9 like isoform X1	3.24106	5.03484	2.0822	2.41804	0.0156043
EFR3 like protein 2	3.24106	5.03484	2.0822	2.41804	0.0156043
diamine acetyltransferase 2 like protein 1	3.24106	5.03484	2.0822	2.41804	0.0156043
E3 ubiquitin ligase Midline 1 like protein	3.24106	5.03484	2.0822	2.41804	0.0156043
ras and Rab interactor 3 like protein 2	3.24106	5.03484	2.0822	2.41804	0.0156043
inhibin beta B chain like isoform X1 1	3.24106	5.03484	2.0822	2.41804	0.0156043
transcription factor E4F1 1	3.24106	5.03484	2.0822	2.41804	0.0156043
kelch 35 1	3.24106	5.03484	2.0822	2.41804	0.0156043
MHC class I alpha chain 5	3.24106	5.03484	2.0822	2.41804	0.0156043
type 1 angiotensin II receptor like protein	3.24106	5.03484	2.0822	2.41804	0.0156043
doublecortin domain containing 2 like isoform X1	3.24106	5.03484	2.0822	2.41804	0.0156043
SHC transforming 1 isoform X1	3.24106	5.03484	2.0822	2.41804	0.0156043
complement factor D like protein 21	3.24106	5.03484	2.0822	2.41804	0.0156043
WSC domain containing 1 like protein 1	3.24106	5.03484	2.0822	2.41804	0.0156043
sacsin like protein 8	3.24106	5.03484	2.0822	2.41804	0.0156043
mitotic spindle assembly checkpoint MAD1 1	3.24106	5.03484	2.0822	2.41804	0.0156043
trafficking particle complex subunit 3 1	3.24106	5.03484	2.0822	2.41804	0.0156043
X5 azacytidine induced 2 1	3.24106	5.03484	2.0822	2.41804	0.0156043
guanine nucleotide binding G t subunit alpha 1	3.24106	5.03484	2.0822	2.41804	0.0156043
biglycan 1	3.24106	5.03484	2.0822	2.41804	0.0156043
hypothetical protein 1009	74.3792	5.07024	0.681716	7.43746	1.02637e-13
serine threonine kinase Nek1 like protein	3.70407	5.22748	2.01641	2.59246	0.00952911
multiple C2 and transmembrane domain containing 2 like protein	3.70407	5.22748	2.01641	2.59246	0.00952911
hypothetical protein 289	3.70407	5.22748	2.01641	2.59246	0.00952911
apolipo L3 like protein 9	3.70407	5.22748	2.01641	2.59246	0.00952911
endoplasmic reticulum metallopeptidase 1 1	3.70407	5.22748	2.01641	2.59246	0.00952911
stAR related lipid transfer 13 like protein	3.70407	5.22748	2.01641	2.59246	0.00952911
hypothetical protein 964	3.70407	5.22748	2.01641	2.59246	0.00952911
cysteine rich 2 like isoform X1	3.70407	5.22748	2.01641	2.59246	0.00952911
cell wall DAN4 like protein 1	3.70407	5.22748	2.01641	2.59246	0.00952911
female like protein	3.70407	5.22748	2.01641	2.59246	0.00952911
HCLS1 binding 3 1	3.70407	5.22748	2.01641	2.59246	0.00952911
mitogen activated kinase 14A isoform X1 1	3.70407	5.22748	2.01641	2.59246	0.00952911
rho guanine nucleotide exchange factor 3 like protein	3.70407	5.22748	2.01641	2.59246	0.00952911
nesprin 1 isoform X3 5	3.70407	5.22748	2.01641	2.59246	0.00952911
nectin 4 like isoform X1 4	3.70407	5.22748	2.01641	2.59246	0.00952911
rho associated kinase 1	3.70407	5.22748	2.01641	2.59246	0.00952911
cytosolic Fe S cluster assembly factor nubp1	3.70407	5.22748	2.01641	2.59246	0.00952911
GTPase IMAP family member 8 like protein 148	3.70407	5.22748	2.01641	2.59246	0.00952911
X26S proteasome non ATPase regulatory subunit 6	3.70407	5.22748	2.01641	2.59246	0.00952911
polymeric immunoglobulin receptor like protein 108	3.70407	5.22748	2.01641	2.59246	0.00952911
ryanodine receptor 2	3.70407	5.22748	2.01641	2.59246	0.00952911
immunoglobulin HY heavy chain 1	3.70407	5.22748	2.01641	2.59246	0.00952911
radixin isoform X1 1	3.70407	5.22748	2.01641	2.59246	0.00952911
monocarboxylate transporter 5 1	41.3567	5.22778	0.89212	5.85995	4.63012e-09
gamma glutamyltranspeptidase 1 like protein 25	21.8359	5.30839	1.20703	4.39788	1.09311e-05
MHC class I 2	4.16707	5.39741	1.96385	2.74838	0.00598904
myosin heavy fast skeletal muscle like protein 6	4.16707	5.39741	1.96385	2.74838	0.00598904
cytosolic phospholipase A2 gamma like protein 9	4.16707	5.39741	1.96385	2.74838	0.00598904
tau tubulin kinase 1 like isoform X1 1	4.16707	5.39741	1.96385	2.74838	0.00598904
sphingosine 1 phosphate receptor 4	4.16707	5.39741	1.96385	2.74838	0.00598904
chymotrypsin like elastase family member 2A 2	4.16707	5.39741	1.96385	2.74838	0.00598904
synaptopodin 2 like isoform X1	4.16707	5.39741	1.96385	2.74838	0.00598904
cathepsin S like protein 9	4.16707	5.39741	1.96385	2.74838	0.00598904
myosin regulatory light chain cardiac muscle isoform like protein	4.16707	5.39741	1.96385	2.74838	0.00598904
teneurin 4 isoform X7	4.16707	5.39741	1.96385	2.74838	0.00598904
ras related Rab 28	4.16707	5.39741	1.96385	2.74838	0.00598904
sorting and assembly machinery component 50 like protein	4.16707	5.39741	1.96385	2.74838	0.00598904
endophilin A2 like isoform X2 2	4.16707	5.39741	1.96385	2.74838	0.00598904
V type proton ATPase subunit H isoform X1 1	4.16707	5.39741	1.96385	2.74838	0.00598904
retinoblastoma 2 isoform X1 1	4.16707	5.39741	1.96385	2.74838	0.00598904
cytochrome P450 26A1	4.62671	5.54849	1.92207	2.88673	0.00389266
carboxypeptidase O 1	4.63008	5.54941	1.9208	2.88912	0.00386322
tropomyosin alpha 3 chain isoform X6	4.63008	5.54941	1.9208	2.88912	0.00386322
HEPACAM family member 2 like protein	4.63008	5.54941	1.9208	2.88912	0.00386322
disks large associated 3 like protein	4.63008	5.54941	1.9208	2.88912	0.00386322
cytochrome P450 2K1 like protein 12	4.63008	5.54941	1.9208	2.88912	0.00386322
voltage dependent calcium channel beta subunit associated regulatory like protein 1	4.63008	5.54941	1.9208	2.88912	0.00386322
dr1 associated corepressor like protein	4.63008	5.54941	1.9208	2.88912	0.00386322
GTPase IMAP family member 7 1	4.63008	5.54941	1.9208	2.88912	0.00386322
bridging integrator 3 1	4.63008	5.54941	1.9208	2.88912	0.00386322
Na H exchange regulatory cofactor NHE RF1 like protein	4.63008	5.54941	1.9208	2.88912	0.00386322
inositol 1 4 5 trisphosphate receptor type 2 1	4.85317	5.6176	1.90909	2.94256	0.00325514
CD97 antigen like protein 2	5.09309	5.68692	1.88488	3.01713	0.00255181
beta 1 syntrophin 1	5.09309	5.68692	1.88488	3.01713	0.00255181
zinc finger protein 362 like	5.09309	5.68692	1.88488	3.01713	0.00255181
ADAMTS 2 1	5.09309	5.68692	1.88488	3.01713	0.00255181
HP 25 like protein	5.09309	5.68692	1.88488	3.01713	0.00255181
Immunoglobulin light 6	5.09309	5.68692	1.88488	3.01713	0.00255181
hypothetical protein 3256	5.09309	5.68692	1.88488	3.01713	0.00255181
apolipo L3 like protein 23	5.09309	5.68692	1.88488	3.01713	0.00255181
mesothelin	5.09309	5.68692	1.88488	3.01713	0.00255181
endonuclease domain containing 1 like protein 21	5.09309	5.68692	1.88488	3.01713	0.00255181
cytosolic phospholipase A2 gamma like protein 23	5.5561	5.81245	1.85444	3.13433	0.00172245
myristoylated alanine rich C kinase substrate like protein	5.5561	5.81245	1.85444	3.13433	0.00172245
serine threonine kinase SIK2 like protein 4	5.5561	5.81245	1.85444	3.13433	0.00172245
heparan sulfate glucosamine 3 O sulfotransferase 3B1 like protein 1	6.01911	5.92793	1.82833	3.24226	0.00118584
ribonuclease UK114 like isoform X1 1	6.01911	5.92793	1.82833	3.24226	0.00118584
interferon induced 44 like protein 15	6.01911	5.92793	1.82833	3.24226	0.00118584
verrucotoxin subunit beta like protein 7	6.01911	5.92793	1.82833	3.24226	0.00118584
adenosylhomocysteinase 2 like isoform X1 1	6.01911	5.92793	1.82833	3.24226	0.00118584
E3 ubiquitin ligase TRIM39 like isoform X1 1	6.01911	5.92793	1.82833	3.24226	0.00118584
tapasin related like protein 3	6.01911	5.92793	1.82833	3.24226	0.00118584
GTPase IMAP family member 8 like protein 88	34.3371	5.97466	1.16221	5.14077	2.73609e-07
NAD dependent malic mitochondrial	107.178	6.03277	0.725722	8.31278	9.34833e-17
protocadherin Fat 1 like protein 2	6.47875	6.03418	1.80631	3.34061	0.000835949
hephaestin 1	6.48211	6.03484	1.80567	3.34216	0.000831281
discs large like protein 2	6.48211	6.03484	1.80567	3.34216	0.000831281
N acetyllactosaminide beta 1 3 N acetylglucosaminyltransferase 3 like protein 6	6.48211	6.03484	1.80567	3.34216	0.000831281
GTPase IMAP family member 8 like protein 11	6.94512	6.13438	1.78582	3.43505	0.000592452
dnaJ like protein 10	6.94512	6.13438	1.78582	3.43505	0.000592452
histone H1 like protein 11	6.94512	6.13438	1.78582	3.43505	0.000592452
synaptotagmin 9 like protein 1	6.94512	6.13438	1.78582	3.43505	0.000592452
membrane bound immunoglobulin 1	38.5042	6.14239	1.15349	5.32503	1.00937e-07
G activated inward rectifier potassium channel 4	7.40813	6.22749	1.76829	3.52176	0.000428696
complement factor properdin isoform X1 1	7.87114	6.31495	1.75269	3.603	0.000314565
Immunoglobulin light 5	7.87114	6.31495	1.75269	3.603	0.000314565
GTPase IMAP family member 8 like protein 166	7.87114	6.31495	1.75269	3.603	0.000314565
transmembrane protein 214	7.87114	6.31495	1.75269	3.603	0.000314565
extracellular calcium sensing receptor like protein 21	8.33415	6.39741	1.73872	3.67937	0.000233809
integrase core domain	8.33415	6.39741	1.73872	3.67937	0.000233809
hypothetical protein 225	8.79716	6.47541	1.72614	3.75138	0.000175864
ras GTPase activating IQGAP1 2	8.79716	6.47541	1.72614	3.75138	0.000175864
solute carrier organic anion transporter family member 1C1 like protein	8.79716	6.47541	1.72614	3.75138	0.000175864
claudin 10 like isoform X1	9.72317	6.6198	1.70439	3.88398	0.000102761
lamin B2 1	9.72317	6.6198	1.70439	3.88398	0.000102761
Retrovirus related Pol poly from transposon TNT 1 1	10.1862	6.68692	1.69492	3.94527	7.97091e-05
CD276 antigen like protein 38	10.1862	6.68692	1.69492	3.94527	7.97091e-05
rRNA promoter binding 3	6072.23	6.74992	0.347999	19.3964	8.27635e-84
hypothetical protein 698	10.6492	6.75105	1.68623	4.00362	6.23795e-05
long chain fatty acid transport 1 like protein	10.6492	6.75105	1.68623	4.00362	6.23795e-05
putative threonine rich GPI anchored glyco isoform X2 32	11.5752	6.87134	1.67086	4.11247	3.91455e-05
CMRF35 like molecule 1 1	11.7916	6.89826	1.67134	4.12737	3.66934e-05
histone lysine N methyltransferase SETDB1 B isoform X1	12.0382	6.92793	1.66402	4.16337	3.13579e-05
lysozyme C like protein 1	12.0382	6.92793	1.66402	4.16337	3.13579e-05
complement C3 like protein 12	12.0382	6.92793	1.66402	4.16337	3.13579e-05
Retrovirus related Pol polyprotein from transposon 297 24	12.0382	6.92793	1.66402	4.16337	3.13579e-05
FAM46A like protein 2	12.5012	6.98237	1.65766	4.21218	2.52919e-05
major histocompatibility complex class I related protein 10	12.5012	6.98237	1.65766	4.21218	2.52919e-05
verrucotoxin subunit beta like protein 8	12.9642	7.03484	1.65174	4.25904	2.0531e-05
ras related and estrogen regulated growth inhibitor 1	14.8163	7.22749	1.63164	4.42959	9.44135e-06
integrin alpha M like protein 8	14.8163	7.22749	1.63164	4.42959	9.44135e-06
receptor type tyrosine phosphatase C like protein 4	15.2793	7.27188	1.62735	4.46855	7.87524e-06
MHC class I alpha chain 6	15.7423	7.31495	1.6233	4.50622	6.59925e-06
nuclear 1 like protein	16.6683	7.39741	1.61586	4.57801	4.6943e-06
stonustoxin subunit alpha like protein 14	17.5943	7.47542	1.60918	4.64549	3.39273e-06
stonustoxin subunit beta like protein 5	18.5203	7.54942	1.60314	4.70913	2.48777e-06
cathepsin S like protein 1	19.4463	7.61981	1.59767	4.76932	1.84847e-06
CD276 antigen like protein 18	19.4463	7.61981	1.59767	4.76932	1.84847e-06
cathepsin S like protein 2	20.3724	7.68692	1.59268	4.8264	1.39021e-06
nuclear GTPase SLIP GC like protein 3	22.2244	7.81245	1.58392	4.93236	8.12439e-07
myelin zero 2 1	23.6134	7.89991	1.57823	5.00556	5.57006e-07
dihydrolipoyl mitochondrial 1	24.0764	7.92793	1.57647	5.0289	4.93309e-07
membrane bound immunoglobulin 3	25.4654	8.00885	1.57159	5.09603	3.46855e-07
GTPase IMAP family member 8 like protein 115	26.8545	8.08547	1.56719	5.1592	2.48006e-07
gamma glutamyltranspeptidase 1 like protein 22	28.0002	8.1458	1.56428	5.20737	1.91534e-07
CD97 antigen like protein 6	31.0215	8.29358	1.55634	5.32891	9.88013e-08
trichohyalin like isoform X2 2	32.8736	8.37724	1.55238	5.39639	6.79953e-08
gamma glutamylaminecyclotransferase B like protein 1	33.7996	8.41731	1.55056	5.42857	5.68086e-08
coronin 1A like protein	189.611	8.45855	1.09436	7.72925	1.08184e-14
perforin 1 like protein 9	48.6159	8.94173	1.53077	5.84131	5.17911e-09
E3 ubiquitin ligase RNF19B like protein 1	63.8951	9.33601	1.5199	6.14253	8.12178e-10
SLAM family member 7 like isoform X1	75.0073	9.56734	1.51475	6.31612	2.68206e-10
stanniocalcin like protein	1655.79	11.5886	1.07999	10.7302	7.34017e-27
