# Supplementary material for: Kidney transcriptome response to salinity adaptation in Labeo rohita
Source: Front Physiol. 2022 Oct 13;13:991366. doi: 10.3389/fphys.2022.991366 (PMC9606766; doi:10.3389/fphys.2022.991366)
Supplement: Supplementary file 1 [file DataSheet1.ZIP › 8 ppt GO enrichment.xlsx]

## Sheet: Sheet1
Supplementary table 8. List of enriched GO terms (biological processes) of differentially expressed genes at 8 ppt salinity concentration
GO term ID	GO Term	GO Term p value	GO term p value Corrected with Benjamini-Hochberg	GO group p value	GO group p value Corrected with Benjamini-Hochberg	GO groups	GO term associated genes
GO:0006782	protoporphyrinogen IX biosynthetic process	0.000712024	0.00427214	0.000712024	0.00427214	Group09	[ROHU_014883, ROHU_016582, ROHU_026790, ROHU_033222]
GO:0043154	negative regulation of cysteine-type endopeptidase activity involved in apoptotic process	0.00352056	0.0105617	0.0194921	0.0292381	Group56	[ROHU_018522, ROHU_034691]
GO:2000117	negative regulation of cysteine-type endopeptidase activity	0.00352056	0.0105617	0.0194921	0.0292381	Group56	[ROHU_018522, ROHU_034691]
GO:0006122	mitochondrial electron transport, ubiquinol to cytochrome c	0.00352056	0.0105617	0.00352056	0.0105617	Group06	[ROHU_005515, ROHU_020758]
GO:0015734	taurine transport	0.00352056	0.0105617	0.00352056	0.0105617	Group60	[ROHU_025692, ROHU_026492]
GO:0042918	alkanesulfonate transport	0.00352056	0.0105617	0.00352056	0.0105617	Group60	[ROHU_025692, ROHU_026492]
GO:0042959	alkanesulfonate transmembrane transporter activity	0.00352056	0.0105617	0.00352056	0.0105617	Group60	[ROHU_025692, ROHU_026492]
GO:0005368	taurine transmembrane transporter activity	0.00352056	0.0105617	0.00352056	0.0105617	Group60	[ROHU_025692, ROHU_026492]
GO:0005369	taurine:sodium symporter activity	0.00352056	0.0105617	0.00352056	0.0105617	Group60	[ROHU_025692, ROHU_026492]
GO:0006048	UDP-N-acetylglucosamine biosynthetic process	0.0101446	0.0202892	0.0194921	0.0292381	Group28	[ROHU_011980, ROHU_021339]
GO:0071480	cellular response to gamma radiation	0.0101446	0.0202892	0.0101446	0.0202892	Group00	[ROHU_011111, ROHU_025322]
GO:0006573	valine metabolic process	0.0101446	0.0202892	0.0101446	0.0202892	Group31	[ROHU_017055, ROHU_020809]
GO:0006574	valine catabolic process	0.0101446	0.0202892	0.0101446	0.0202892	Group31	[ROHU_017055, ROHU_020809]
GO:0006526	arginine biosynthetic process	0.0101446	0.0202892	0.0101446	0.0202892	Group52	[ROHU_011990, ROHU_022663]
GO:0046463	acylglycerol biosynthetic process	0.0101446	0.0202892	0.0101446	0.0202892	Group53	[ROHU_016817, ROHU_036126]
GO:0019432	triglyceride biosynthetic process	0.0101446	0.0202892	0.0101446	0.0202892	Group53	[ROHU_016817, ROHU_036126]
GO:0006047	UDP-N-acetylglucosamine metabolic process	0.0194921	0.0292381	0.0194921	0.0292381	Group28	[ROHU_011980, ROHU_021339]
GO:0006562	proline catabolic process	0.0194921	0.0292381	0.0194921	0.0292381	Group32	[ROHU_010210, ROHU_023977]
GO:0019405	alditol catabolic process	0.0194921	0.0292381	0.0194921	0.0292381	Group36	[ROHU_005451, ROHU_021197]
GO:0019563	glycerol catabolic process	0.0194921	0.0292381	0.0194921	0.0292381	Group36	[ROHU_005451, ROHU_021197]
GO:0032218	riboflavin transport	0.0194921	0.0292381	0.0194921	0.0292381	Group39	[ROHU_003984, ROHU_003985]
GO:0032217	riboflavin transmembrane transporter activity	0.0194921	0.0292381	0.0194921	0.0292381	Group39	[ROHU_003984, ROHU_003985]
GO:2000116	regulation of cysteine-type endopeptidase activity	0.0194921	0.0292381	0.0194921	0.0292381	Group56	[ROHU_018522, ROHU_034691]
GO:0043281	regulation of cysteine-type endopeptidase activity involved in apoptotic process	0.0194921	0.0292381	0.0194921	0.0292381	Group56	[ROHU_018522, ROHU_034691]
GO:0070371	ERK1 and ERK2 cascade	0.0194921	0.0292381	0.0194921	0.0292381	Group58	[ROHU_018083, ROHU_026535]
GO:0043409	negative regulation of MAPK cascade	0.0194921	0.0292381	0.0194921	0.0292381	Group58	[ROHU_018083, ROHU_026535]
GO:0070372	regulation of ERK1 and ERK2 cascade	0.0194921	0.0292381	0.0194921	0.0292381	Group58	[ROHU_018083, ROHU_026535]
GO:0070373	negative regulation of ERK1 and ERK2 cascade	0.0194921	0.0292381	0.0194921	0.0292381	Group58	[ROHU_018083, ROHU_026535]
GO:0009164	nucleoside catabolic process	0.0194921	0.0292381	0.0194921	0.0292381	Group62	[ROHU_031117, ROHU_031220]
GO:1901385	regulation of voltage-gated calcium channel activity	0.0194921	0.0292381	0.0194921	0.0292381	Group63	[ROHU_005003, ROHU_036716]
GO:1901386	negative regulation of voltage-gated calcium channel activity	0.0194921	0.0292381	0.0194921	0.0292381	Group63	[ROHU_005003, ROHU_036716]
GO:0034766	negative regulation of ion transmembrane transport	0.0194921	0.0292381	0.0194921	0.0292381	Group63	[ROHU_005003, ROHU_036716]
GO:0032413	negative regulation of ion transmembrane transporter activity	0.0194921	0.0292381	0.0194921	0.0292381	Group63	[ROHU_005003, ROHU_036716]
GO:0051926	negative regulation of calcium ion transport	0.0194921	0.0292381	0.0194921	0.0292381	Group63	[ROHU_005003, ROHU_036716]
GO:1904063	negative regulation of cation transmembrane transport	0.0194921	0.0292381	0.0194921	0.0292381	Group63	[ROHU_005003, ROHU_036716]
GO:1903170	negative regulation of calcium ion transmembrane transport	0.0194921	0.0292381	0.0194921	0.0292381	Group63	[ROHU_005003, ROHU_036716]
GO:2001258	negative regulation of cation channel activity	0.0194921	0.0292381	0.0194921	0.0292381	Group63	[ROHU_005003, ROHU_036716]
GO:1901020	negative regulation of calcium ion transmembrane transporter activity	0.0194921	0.0292381	0.0194921	0.0292381	Group63	[ROHU_005003, ROHU_036716]
GO:0008508	bile acid:sodium symporter activity	0.0593675	0.071241	0.115214	0.115214	Group47	[ROHU_027211]
GO:0015125	bile acid transmembrane transporter activity	0.0593675	0.071241	0.115214	0.115214	Group47	[ROHU_027211]
GO:0000379	tRNA-type intron splice site recognition and cleavage	0.0593675	0.071241	0.115214	0.115214	Group48	[ROHU_021724]
GO:0019532	oxalate transport	0.0593675	0.071241	0.115214	0.115214	Group57	[ROHU_020416]
GO:0019531	oxalate transmembrane transporter activity	0.0593675	0.071241	0.115214	0.115214	Group57	[ROHU_020416]
GO:0007135	meiosis II	0.0593675	0.071241	0.115214	0.115214	Group59	[ROHU_007822]
GO:0045144	meiotic sister chromatid segregation	0.0593675	0.071241	0.115214	0.115214	Group59	[ROHU_007822]
GO:0051177	meiotic sister chromatid cohesion	0.0593675	0.071241	0.115214	0.115214	Group59	[ROHU_007822]
GO:0051754	meiotic sister chromatid cohesion, centromeric	0.0593675	0.071241	0.115214	0.115214	Group59	[ROHU_007822]
GO:1904263	positive regulation of TORC1 signaling	0.0593675	0.071241	0.0593675	0.071241	Group03	[ROHU_026490]
GO:0002159	desmosome assembly	0.0593675	0.071241	0.0593675	0.071241	Group12	[ROHU_022146]
GO:0032655	regulation of interleukin-12 production	0.0593675	0.071241	0.0593675	0.071241	Group16	[ROHU_003714]
GO:0044210	'de novo' CTP biosynthetic process	0.0593675	0.071241	0.0593675	0.071241	Group20	[ROHU_012846]
GO:0045046	protein import into peroxisome membrane	0.0593675	0.071241	0.0593675	0.071241	Group21	[ROHU_021343]
GO:0045127	N-acetylglucosamine kinase activity	0.0593675	0.071241	0.0593675	0.071241	Group22	[ROHU_014208]
GO:0070037	rRNA (pseudouridine) methyltransferase activity	0.0593675	0.071241	0.0593675	0.071241	Group23	[ROHU_015630]
GO:1904984	regulation of quinolinate biosynthetic process	0.0593675	0.071241	0.0593675	0.071241	Group27	[ROHU_036302]
GO:1904985	negative regulation of quinolinate biosynthetic process	0.0593675	0.071241	0.0593675	0.071241	Group27	[ROHU_036302]
GO:1905097	regulation of guanyl-nucleotide exchange factor activity	0.0593675	0.071241	0.0593675	0.071241	Group29	[ROHU_035932]
GO:2001106	regulation of Rho guanyl-nucleotide exchange factor activity	0.0593675	0.071241	0.0593675	0.071241	Group29	[ROHU_035932]
GO:0030047	actin modification	0.0593675	0.071241	0.0593675	0.071241	Group37	[ROHU_011418]
GO:0018021	peptidyl-histidine methylation	0.0593675	0.071241	0.0593675	0.071241	Group37	[ROHU_011418]
GO:0032228	regulation of synaptic transmission, GABAergic	0.0593675	0.071241	0.0593675	0.071241	Group41	[ROHU_006066]
GO:0051932	synaptic transmission, GABAergic	0.0593675	0.071241	0.0593675	0.071241	Group41	[ROHU_006066]
GO:0071025	RNA surveillance	0.0593675	0.071241	0.0593675	0.071241	Group44	[ROHU_016015]
GO:0070481	nuclear-transcribed mRNA catabolic process, non-stop decay	0.0593675	0.071241	0.0593675	0.071241	Group44	[ROHU_016015]
GO:0070966	nuclear-transcribed mRNA catabolic process, no-go decay	0.0593675	0.071241	0.0593675	0.071241	Group44	[ROHU_016015]
GO:0038066	p38MAPK cascade	0.0593675	0.071241	0.0593675	0.071241	Group45	[ROHU_011787]
GO:1900744	regulation of p38MAPK cascade	0.0593675	0.071241	0.0593675	0.071241	Group45	[ROHU_011787]
GO:1900745	positive regulation of p38MAPK cascade	0.0593675	0.071241	0.0593675	0.071241	Group45	[ROHU_011787]
GO:0006145	purine nucleobase catabolic process	0.0593675	0.071241	0.0593675	0.071241	Group46	[ROHU_016461]
GO:0046098	guanine metabolic process	0.0593675	0.071241	0.0593675	0.071241	Group46	[ROHU_016461]
GO:0006147	guanine catabolic process	0.0593675	0.071241	0.0593675	0.071241	Group46	[ROHU_016461]
GO:0030900	forebrain development	0.0593675	0.071241	0.0593675	0.071241	Group50	[ROHU_018383]
GO:0021536	diencephalon development	0.0593675	0.071241	0.0593675	0.071241	Group50	[ROHU_018383]
GO:0021983	pituitary gland development	0.0593675	0.071241	0.0593675	0.071241	Group50	[ROHU_018383]
GO:0006233	dTDP biosynthetic process	0.0593675	0.071241	0.0593675	0.071241	Group61	[ROHU_033985]
GO:0009138	pyrimidine nucleoside diphosphate metabolic process	0.0593675	0.071241	0.0593675	0.071241	Group61	[ROHU_033985]
GO:0009186	deoxyribonucleoside diphosphate metabolic process	0.0593675	0.071241	0.0593675	0.071241	Group61	[ROHU_033985]
GO:0009139	pyrimidine nucleoside diphosphate biosynthetic process	0.0593675	0.071241	0.0593675	0.071241	Group61	[ROHU_033985]
GO:0009189	deoxyribonucleoside diphosphate biosynthetic process	0.0593675	0.071241	0.0593675	0.071241	Group61	[ROHU_033985]
GO:0009196	pyrimidine deoxyribonucleoside diphosphate metabolic process	0.0593675	0.071241	0.0593675	0.071241	Group61	[ROHU_033985]
GO:0009197	pyrimidine deoxyribonucleoside diphosphate biosynthetic process	0.0593675	0.071241	0.0593675	0.071241	Group61	[ROHU_033985]
GO:0046072	dTDP metabolic process	0.0593675	0.071241	0.0593675	0.071241	Group61	[ROHU_033985]
GO:0004798	thymidylate kinase activity	0.0593675	0.071241	0.0593675	0.071241	Group61	[ROHU_033985]
GO:0010133	proline catabolic process to glutamate	0.0593675	0.071241	0.0194921	0.0292381	Group32	[ROHU_010210]
GO:0001759	organ induction	0.0593675	0.071241	0.0194921	0.0292381	Group58	[ROHU_026535]
GO:0008331	high voltage-gated calcium channel activity	0.0593675	0.071241	0.0194921	0.0292381	Group63	[ROHU_005003]
GO:1901841	regulation of high voltage-gated calcium channel activity	0.0593675	0.071241	0.0194921	0.0292381	Group63	[ROHU_005003]
GO:1901842	negative regulation of high voltage-gated calcium channel activity	0.0593675	0.071241	0.0194921	0.0292381	Group63	[ROHU_005003]
GO:0006591	ornithine metabolic process	0.0593675	0.071241	0.0101446	0.0202892	Group52	[ROHU_011990]
GO:0042450	arginine biosynthetic process via ornithine	0.0593675	0.071241	0.0101446	0.0202892	Group52	[ROHU_011990]
GO:0050252	retinol O-fatty-acyltransferase activity	0.0593675	0.071241	0.0101446	0.0202892	Group53	[ROHU_016817]
GO:0005381	iron ion transmembrane transporter activity	0.115214	0.115214	0.115214	0.115214	Group01	[ROHU_007751]
GO:1901187	regulation of ephrin receptor signaling pathway	0.115214	0.115214	0.115214	0.115214	Group02	[ROHU_003853]
GO:2000781	positive regulation of double-strand break repair	0.115214	0.115214	0.115214	0.115214	Group04	[ROHU_024388]
GO:0006101	citrate metabolic process	0.115214	0.115214	0.115214	0.115214	Group05	[ROHU_033388]
GO:0006431	methionyl-tRNA aminoacylation	0.115214	0.115214	0.115214	0.115214	Group07	[ROHU_018381]
GO:0006435	threonyl-tRNA aminoacylation	0.115214	0.115214	0.115214	0.115214	Group08	[ROHU_004160]
GO:0007520	myoblast fusion	0.115214	0.115214	0.115214	0.115214	Group10	[ROHU_005239]
GO:0015114	phosphate ion transmembrane transporter activity	0.115214	0.115214	0.115214	0.115214	Group11	[ROHU_019423]
GO:0048280	vesicle fusion with Golgi apparatus	0.115214	0.115214	0.115214	0.115214	Group13	[ROHU_014100]
GO:0018023	peptidyl-lysine trimethylation	0.115214	0.115214	0.115214	0.115214	Group14	[ROHU_016416]
GO:0032486	Rap protein signal transduction	0.115214	0.115214	0.115214	0.115214	Group15	[ROHU_000769]
GO:0042276	error-prone translesion synthesis	0.115214	0.115214	0.115214	0.115214	Group17	[ROHU_007829]
GO:0005094	Rho GDP-dissociation inhibitor activity	0.115214	0.115214	0.115214	0.115214	Group18	[ROHU_012273]
GO:0043691	reverse cholesterol transport	0.115214	0.115214	0.115214	0.115214	Group19	[ROHU_026420]
GO:0090311	regulation of protein deacetylation	0.115214	0.115214	0.115214	0.115214	Group24	[ROHU_016362]
GO:0031063	regulation of histone deacetylation	0.115214	0.115214	0.115214	0.115214	Group24	[ROHU_016362]
GO:0097742	de novo centriole assembly	0.115214	0.115214	0.115214	0.115214	Group25	[ROHU_036393]
GO:0098535	de novo centriole assembly involved in multi-ciliated epithelial cell differentiation	0.115214	0.115214	0.115214	0.115214	Group25	[ROHU_036393]
GO:0098787	mRNA cleavage involved in mRNA processing	0.115214	0.115214	0.115214	0.115214	Group26	[ROHU_013508]
GO:0098789	pre-mRNA cleavage required for polyadenylation	0.115214	0.115214	0.115214	0.115214	Group26	[ROHU_013508]
GO:0002115	store-operated calcium entry	0.115214	0.115214	0.115214	0.115214	Group30	[ROHU_026129]
GO:2001256	regulation of store-operated calcium entry	0.115214	0.115214	0.115214	0.115214	Group30	[ROHU_026129]
GO:0016426	tRNA (adenine) methyltransferase activity	0.115214	0.115214	0.115214	0.115214	Group33	[ROHU_018137]
GO:0016429	tRNA (adenine-N1-)-methyltransferase activity	0.115214	0.115214	0.115214	0.115214	Group33	[ROHU_018137]
GO:0017150	tRNA dihydrouridine synthase activity	0.115214	0.115214	0.115214	0.115214	Group34	[ROHU_006675]
GO:0002943	tRNA dihydrouridine synthesis	0.115214	0.115214	0.115214	0.115214	Group34	[ROHU_006675]
GO:0006535	cysteine biosynthetic process from serine	0.115214	0.115214	0.115214	0.115214	Group35	[ROHU_013718]
GO:0019343	cysteine biosynthetic process via cystathionine	0.115214	0.115214	0.115214	0.115214	Group35	[ROHU_013718]
GO:0014904	myotube cell development	0.115214	0.115214	0.115214	0.115214	Group38	[ROHU_006778]
GO:0048741	skeletal muscle fiber development	0.115214	0.115214	0.115214	0.115214	Group38	[ROHU_006778]
GO:0033522	histone H2A ubiquitination	0.115214	0.115214	0.115214	0.115214	Group40	[ROHU_027139]
GO:0035518	histone H2A monoubiquitination	0.115214	0.115214	0.115214	0.115214	Group40	[ROHU_027139]
GO:0042551	neuron maturation	0.115214	0.115214	0.115214	0.115214	Group42	[ROHU_022558]
GO:0045161	neuronal ion channel clustering	0.115214	0.115214	0.115214	0.115214	Group42	[ROHU_022558]
GO:0045162	clustering of voltage-gated sodium channels	0.115214	0.115214	0.115214	0.115214	Group42	[ROHU_022558]
GO:0043523	regulation of neuron apoptotic process	0.115214	0.115214	0.115214	0.115214	Group43	[ROHU_012928]
GO:0070120	ciliary neurotrophic factor-mediated signaling pathway	0.115214	0.115214	0.115214	0.115214	Group43	[ROHU_012928]
GO:0043524	negative regulation of neuron apoptotic process	0.115214	0.115214	0.115214	0.115214	Group43	[ROHU_012928]
GO:0015721	bile acid and bile salt transport	0.115214	0.115214	0.115214	0.115214	Group47	[ROHU_027211]
GO:0000213	tRNA-intron endonuclease activity	0.115214	0.115214	0.115214	0.115214	Group48	[ROHU_021724]
GO:0016892	endoribonuclease activity, producing 3'-phosphomonoesters	0.115214	0.115214	0.115214	0.115214	Group48	[ROHU_021724]
GO:0030262	apoptotic nuclear changes	0.115214	0.115214	0.115214	0.115214	Group49	[ROHU_014829]
GO:0000737	DNA catabolic process, endonucleolytic	0.115214	0.115214	0.115214	0.115214	Group49	[ROHU_014829]
GO:0006309	apoptotic DNA fragmentation	0.115214	0.115214	0.115214	0.115214	Group49	[ROHU_014829]
GO:0016115	terpenoid catabolic process	0.115214	0.115214	0.115214	0.115214	Group51	[ROHU_033519]
GO:0016103	diterpenoid catabolic process	0.115214	0.115214	0.115214	0.115214	Group51	[ROHU_033519]
GO:0034653	retinoic acid catabolic process	0.115214	0.115214	0.115214	0.115214	Group51	[ROHU_033519]
GO:0046934	phosphatidylinositol-4,5-bisphosphate 3-kinase activity	0.115214	0.115214	0.115214	0.115214	Group54	[ROHU_015369]
GO:0052812	phosphatidylinositol-3,4-bisphosphate 5-kinase activity	0.115214	0.115214	0.115214	0.115214	Group54	[ROHU_015369]
GO:0052813	phosphatidylinositol bisphosphate kinase activity	0.115214	0.115214	0.115214	0.115214	Group54	[ROHU_015369]
GO:1905048	regulation of metallopeptidase activity	0.115214	0.115214	0.115214	0.115214	Group55	[ROHU_035720]
GO:1904683	regulation of metalloendopeptidase activity	0.115214	0.115214	0.115214	0.115214	Group55	[ROHU_035720]
GO:1905049	negative regulation of metallopeptidase activity	0.115214	0.115214	0.115214	0.115214	Group55	[ROHU_035720]
GO:1904684	negative regulation of metalloendopeptidase activity	0.115214	0.115214	0.115214	0.115214	Group55	[ROHU_035720]
GO:0006835	dicarboxylic acid transport	0.115214	0.115214	0.115214	0.115214	Group57	[ROHU_020416]
GO:0005310	dicarboxylic acid transmembrane transporter activity	0.115214	0.115214	0.115214	0.115214	Group57	[ROHU_020416]
GO:0070601	centromeric sister chromatid cohesion	0.115214	0.115214	0.115214	0.115214	Group59	[ROHU_007822]
GO:0009972	cytidine deamination	0.115214	0.115214	0.0194921	0.0292381	Group62	[ROHU_031117]
GO:0004126	cytidine deaminase activity	0.115214	0.115214	0.0194921	0.0292381	Group62	[ROHU_031117]
GO:0006213	pyrimidine nucleoside metabolic process	0.115214	0.115214	0.0194921	0.0292381	Group62	[ROHU_031117]
GO:0042454	ribonucleoside catabolic process	0.115214	0.115214	0.0194921	0.0292381	Group62	[ROHU_031117]
GO:0046131	pyrimidine ribonucleoside metabolic process	0.115214	0.115214	0.0194921	0.0292381	Group62	[ROHU_031117]
GO:0046135	pyrimidine nucleoside catabolic process	0.115214	0.115214	0.0194921	0.0292381	Group62	[ROHU_031117]
GO:0046087	cytidine metabolic process	0.115214	0.115214	0.0194921	0.0292381	Group62	[ROHU_031117]
GO:0046133	pyrimidine ribonucleoside catabolic process	0.115214	0.115214	0.0194921	0.0292381	Group62	[ROHU_031117]
GO:0006216	cytidine catabolic process	0.115214	0.115214	0.0194921	0.0292381	Group62	[ROHU_031117]
